# Supplementary material for: AlzPathway: a comprehensive map of signaling pathways of Alzheimer’s disease
Source: BMC Syst Biol. 2012 May 30;6:52. doi: 10.1186/1752-0509-6-52 (PMC3411424; doi:10.1186/1752-0509-6-52)
Supplement: Additional file 4: — Binary-relation notation file of AlzPathway. The SIF (simple interaction format) file alzpathway_binary_relation.sif is the binary-relation notation of AlzPathway map which can be opened by using Cytoscape. [file 1752-0509-6-52-S4.sif]

C3B	pp	C1Q-AmyloidB1-42-C3B
PPP2CA_neuron	pp	CTNNB1_neuron
APC_neuron	pp	CHRFAM7A-APC_neuron
ALB_CSF	pp	AmyloidB-ALB_CSF
OGT_neuron	pp	Insulin-IR_neuron
OGT_neuron	pp	O-GlcNAcylated MAPT_neuron
PCBP1_neuron	pp	ACO1_neuron
PCBP1_neuron	pp	FYH-PCBP1-PCBP2_neuron
PCBP1_neuron	pp	IREB2_neuron
phosphatase_neuron	pp	ATG13_neuron
TNFRSF1A-TRADD-TRAF2-RIP_neuron	pp	TNF-TNFRSF1A-TRADD-TRAF2-RIP_neuron
RAS_neuron	pp	RAF1_neuron
RAS_neuron	pp	RAS-Farnesyl PP_neuron
RAS_neuron	pp	PIK3_neuron
TLR2-DAMPs_neuron	pp	Apoptosis_neuron
NTF3	pp	NGFR-NTF3_neuron
NTF3	pp	NTRK3-NTF_neuron
AmyloidB1-42	pp	AmyloidB1-42-FPRL1_neuron
AmyloidB1-42	pp	AmyloidB1-42-C1Q
AmyloidB1-42	pp	ADDLs
AmyloidB1-42	pp	fibrillary AmyloidB
AmyloidB1-42	pp	AmyloidB1-42_microglia
AmyloidB1-42	pp	C1Q-AmyloidB1-42-C3B
AmyloidB1-42	pp	Inflammatory stimulus for Normal Neuron_neuron
AmyloidB1-42	pp	Cell Death_neuron
AmyloidB1-42	pp	synaptic dysfunction
AmyloidB1-42	pp	Senile plaque
AmyloidB1-42	pp	AmyloidB1-42-APOE
AmyloidB1-42	pp	neuro toxicity
C3	pp	C3A
C3	pp	C3B
AKT1S1_neuron	pp	MTOR_neuron
SMPD2_late endosome	pp	SMPD2_Lysosome
SMPD2_late endosome	pp	Abnormal ceramide accumulation_neuron
NTRK1_neuron	pp	NTRK1-NGF_neuron
40S_neuron	pp	PCBP1_neuron
40S_neuron	pp	FTH-PCBP2-40S-60S_neuron
40S_neuron	pp	ACO1_neuron
vesicle transport_neuron	pp	APP_neuron
APBB1_neuron	pp	PSPHL-APP-APBB1-DAB-ENAH-cytoskelton_neuron
APBB1_neuron	pp	APP-APBB1_neuron
APBB1_neuron	pp	APBB1-AICD_neuron
SRI_neuron	pp	RYR3_endoplasmic reticulum(ER)
RAC_MAPK cascade	pp	MAP3K9/10/11_MAPK cascade
IGF1_neuron	pp	MAPK8_MAPK cascade
IGF1_neuron	pp	MAPT_neuron
NGFR-AmyloidB_neuron	pp	TP53_neuron
NGFR-AmyloidB_neuron	pp	MAPK8_MAPK cascade
NGFR-AmyloidB_neuron	pp	NFKB_neuron
HMGB1_neuron	pp	Inflammation_neuron
TNFRSF1A-FADD_neuron	pp	TNFRSF1A-FADD-CASP8_neuron
MIF_neuron	pp	Inflammation_neuron
TLR4_neuron	pp	TLR4-DAMPs_neuron
NALP3_microglia	pp	inflammation_microglia
NALP3_microglia	pp	CASP1_microglia
TNF_microglia	pp	TNF
TNF_microglia	pp	neurotoxin_microglia
TNF_microglia	pp	FPRL1_microglia
C6	pp	MAC: membrane attack complex_microglia
AICD_neuron	pp	APBB1-AICD_neuron
AICD_neuron	pp	Modulation of gene expression_nucleus
AICD_neuron	pp	apoptosis_neuron
CIB1_neuron	pp	mutant PSEN-CIB1_endoplasmic reticulum(ER)
RAGE-AmyloidB_neuron	pp	LTP impairment_neuron
G0_neuron	pp	CDK5-DCTN5_neuron
CDC42_neuron	pp	CDC42-GGPP_neuron
FTH-ACO1-IREB2-Fe_neuron	pp	FTH-ACO1-IREB2_neuron
MAPK8IP1_neuron	pp	APP-MAPK8IP1_neuron
MAPK8_MAPK cascade	pp	MMP_neuron
MAPK8_MAPK cascade	pp	APAF1_neuron
MAPK8_MAPK cascade	pp	Cell Death_neuron
MAPK8_MAPK cascade	pp	JUN_MAPK cascade
DNA damage_neuron	pp	Cell Death_neuron
FADD_neuron	pp	TNFRSF1A-FADD_neuron
DKK1	pp	DKK1-KREMEN2-LRP5/6_neuron
proNGF	pp	NGF
PAMPs	pp	inflammasome_microglia
PAMPs	pp	NALP1_neuron
PAMPs	pp	TLRs-PAMPs_microglia
ABCA1_astrocyte	pp	APOE-cholesterol_neuron
ATG13_neuron	pp	ATG13-ATG11-ULK1-ATG17_neuron
CHRNA4_neuron	pp	NOS_neuron
ATG13-ATG11-ULK1-ATG17_neuron	pp	autophagy induction_neuron
NFAT_nucleus	pp	NFKB responsive genes_nucleus
IL6_neuron	pp	Inflammation_neuron
IL6_neuron	pp	APP-ACO1-Fe_neuron
IL6_neuron	pp	APOE_neuron
IL6_neuron	pp	ACTA1_neuron
RARE target genes_nucleus	pp	learning and memory_neuron
RARE target genes_nucleus	pp	synaptic plasticity_neuron
PSPHL-APP-APBB1-DAB-ENAH-cytoskelton_neuron	pp	neuronal development_neuron
ROR_neuron	pp	Unknown Wnt-target genes_DNAreplification
sAPPB	pp	N-APP
sAPPB	pp	TIMP1
complement system_neuron	pp	MAC
CALM_neuron	pp	CALM-Ca2+_neuron
TLR8_neuron	pp	neurite outgrouth_neuron
TLR8_neuron	pp	Apoptosis_neuron
LDLR-AmyloiB1-42-APOE	pp	endosome/lysosome_neuron
HAT1_nucleus	pp	NICD-HAT1_nucleus
PK_neuron	pp	AP1_nucleus
self drive danger signals	pp	DAMPs
TLR2_microglia	pp	TLR2-DAMPs_microglia
ACTA1	pp	AmyloidB1-42
ZAP70_neuron	pp	ITAM_neuron
SMPD2	pp	SMPD2_early endosome
RIPK2_microglia	pp	NFKB_microglia
MAPT_neuron	pp	50kDa fragment_neuron
MAPT_neuron	pp	paired helical filaments(PHFs)_neuron
MAPT_neuron	pp	synaptic plasticity_neuron
MAPT_neuron	pp	cytoaarchitectural integrity_neuron
MAPT_neuron	pp	O-GlcNAcylated MAPT_neuron
MAPT_neuron	pp	microtubules_neuron
MAPT_neuron	pp	TUB_neuron
MAPT_neuron	pp	axonal transport_neuron
phospholipase A2_microglia	pp	FPRL1_microglia
NCOR2_nucleus	pp	LAG3_nucleus
NCOR2_nucleus	pp	NICD_nucleus
NCOR2_nucleus	pp	INPP5K-CSHL1-HDAC-NCOR2_nucleus
NICD_neuron	pp	NICD_nucleus
PTP_neuron	pp	EGF-EGFR_neuron
APP-APBB1_neuron	pp	APP-APBB1-ABL_neuron
APP-APBB1_neuron	pp	APBB1-AICD_neuron
CTNNB1-GSK3B-mutant PSEN_endoplasmic reticulum(ER)	pp	AmyloidB_neuron
NCOA-RXR-RARA-ATRA_nucleus	pp	RARE target genes_nucleus
HSD17B10_inner membrane	pp	Oligomeric AmyloidB-HSD17B10_inner membrane
USP17L2_neuron	pp	UB_neuron
Mitochondrial dysfunction_inner membrane	pp	CYC_neuron
Mitochondrial dysfunction_inner membrane	pp	Cell Death_neuron
NFKB_microglia	pp	cell surviving response_microglia
NFKB_microglia	pp	proinflammation_microglia
NFKB_microglia	pp	IL1B_microglia
NFKB_microglia	pp	TNFA_microglia
NFKB_microglia	pp	IL6_microglia
Abnormal ceramide accumulation_neuron	pp	apoptosis_neuron
JAK2_neuron	pp	PIK3_neuron
phospholipase D_microglia	pp	FPRL1_microglia
MTOR_neuron	pp	phosphatase_neuron
MTOR_neuron	pp	EIF4EBP1_neuron
MTOR_neuron	pp	RPS6KB_neuron
MTOR_neuron	pp	HIF_neuron
IL1B	pp	Neuronal injury_neuron
ITAM_neuron	pp	ARL4C_neuron
CYC_mitochondria	pp	CYC_neuron
SDC2	pp	FZD-WNT-LRP5/6_neuron
SDC2	pp	CSNK1A1_neuron
JUN_MAPK cascade	pp	HRK_MAPK cascade
ADAM_neuron	pp	SolublePRNP_neuron
AmyloidB1-42-APOE	pp	LDLR-AmyloiB1-42-APOE
LCK_neuron	pp	ZAP70_neuron
AmyloidB1-42_microglia	pp	FPRL1-AmyloidB1-42_microglia
AmyloidB1-42_microglia	pp	activate microglia inflammatory processes_microglia
TNFA	pp	Insulin-IR_neuron
TNFA	pp	IRS1_neuron
SRC_neuron	pp	EGF-EGFR_neuron
C3A-AmyloidB1-42	pp	C3
C3A-AmyloidB1-42	pp	C3A-AmyloidB1-42_microglia
TR-LCK-CD4_neuron	pp	ITAM_neuron
LRP_BBB	pp	A2MLRP_BBB
LRP_BBB	pp	APOE-LRP_BBB
ADAM17	pp	TIMP1
ADAM17	pp	Notch site2 cleavaged protein_neuron
CD93-C1Q-AmyloidB1-42	pp	Microglia Activation_microglia
LDLR_neuron	pp	LDLR-AmyloiB1-42-APOE
CASP1_microglia	pp	inflammasome_microglia
CD36-AmyloidB_microglia	pp	AmyloidB_microglia
SHC1_neuron	pp	APP-SHC1_neuron
Protein Oxidation_neuron	pp	Cell Death_neuron
NICD-INPP5K-CSHL1-HAT1-HDAC-NCOR2_nucleus	pp	NFKB responsive genes_nucleus
NICD-INPP5K-CSHL1-HAT1-HDAC-NCOR2_nucleus	pp	HDAC-NCOR2_nucleus
NICD-INPP5K-CSHL1-HAT1-HDAC-NCOR2_nucleus	pp	NICD-INPP5K-CSHL1-HAT1_nucleus
gro-LEF1-HDAC-TCF_nucleus	pp	gro_nucleus
gro-LEF1-HDAC-TCF_nucleus	pp	HDAC_nucleus
gro-LEF1-HDAC-TCF_nucleus	pp	TCF-LEF1-CTNNB1_nucleus
gro-LEF1-HDAC-TCF_nucleus	pp	Unknown Wnt-target genes_DNAreplification
CN_neuron	pp	CAMK2_neuron
CN_neuron	pp	PP1_neuron
RAGE_microglia	pp	RAGE-AmyloidB_microglia
RAGE_microglia	pp	RAGE-AGEs_microglia
NTF4	pp	NGFR-NTF4_neuron
NTF4	pp	NTRK2-NTF4_neuron
ESR1_nucleus	pp	APC-AXIN-GSK3B-CTNNB1_neuron
APP-APBA1_neuron	pp	STXBP1_neuron
APP-APBA1_neuron	pp	CASK_neuron
VHL_neuron	pp	HIF_neuron
NOTCH ectodomain-Delta_neuron	pp	TIMP1
NOTCH ectodomain-Delta_neuron	pp	Notch site2 cleavaged protein_neuron
A2M	pp	A2MLRP_BBB
AmyloidB fibril_neuron	pp	AGER-AmyloidB fibril_microglia
AmyloidB fibril_neuron	pp	SCAR-AmyloidB fibril_microglia
C83_neuron	pp	p3
C83_neuron	pp	AICD_neuron
NLRs_microglia	pp	inflammation_microglia
PEBP1_neuron	pp	ADRBK1-PEBP1_neuron
PEBP1_neuron	pp	IKBK_neuron
KCNIP3_endoplasmic reticulum(ER)	pp	KCNIP3-mutant PSEN_endoplasmic reticulum(ER)
50kDa fragment_neuron	pp	Neurofibrillary tangles(NFTs)_neuron
APAF1_neuron	pp	APAF1-CASP9_neuron
ERN1_endoplasmic reticulum(ER)	pp	XBP1_endoplasmic reticulum(ER)
TCF-LEF1-CTNNB1_nucleus	pp	PPARG_nucleus
TCF-LEF1-CTNNB1_nucleus	pp	ST8SIA1_nucleus
TCF-LEF1-CTNNB1_nucleus	pp	WNT_nucleus
TCF-LEF1-CTNNB1_nucleus	pp	CCND1_nucleus
TCF-LEF1-CTNNB1_nucleus	pp	Unknown Wnt-target genes_DNAreplification
PRKG1_neuron	pp	KCN_neuron
PRKG1_neuron	pp	NFKB1-RELA_neuron
Exendin4_neuron	pp	APP_neuron
Exendin4_neuron	pp	AmyloidB clearance_neuron
NFKB_neuron	pp	CASP3_neuron
GPCR_neuron	pp	PRKC_neuron
GAPDH	pp	TIMP1
LGALS1_neuron	pp	APC-AXIN-GSK3B-CTNNB1_neuron
APPBP1-APP_neuron	pp	apoptosis_neuron
Neurofibrillary tangles(NFTs)_neuron	pp	Cell Death_neuron
Unknown TF_neuron	pp	NOS_neuron
Unknown TF_neuron	pp	dedifferentiation_neuron
N-APP_neuron	pp	DR6_neuron
NOTCH ectodomain_neuron	pp	NOTCH-Delta_neuron
APP-DAB1_neuron	pp	SFK_neuron
CASP12_endoplasmic reticulum(ER)	pp	CASP12_neuron
CASP8_neuron	pp	TNFRSF1A-FADD-CASP8_neuron
CASP8_neuron	pp	CASP3_neuron
CASP8_neuron	pp	BID_neuron
CASP8_neuron	pp	Mitochondrial dysfunction_inner membrane
ASC_microglia	pp	inflammasome_microglia
PORC_ER	pp	WNT
C99	pp	AmyloidB1-42
C99	pp	AICD_neuron
C99	pp	AmyloidB1-40
WIF1	pp	WIF-WNT
DAB_neuron	pp	PSPHL-APP-APBB1-DAB-ENAH-cytoskelton_neuron
AP1_astrocyte	pp	IL1B_astrocyte
C1Q-AmyloidB1-42-C3B	pp	C3A-AmyloidB1-42
C5B	pp	MAC: membrane attack complex_microglia
CHRFAM7A_neuron	pp	NOS_neuron
CHRFAM7A_neuron	pp	CHRFAM7A-APC_neuron
TTR_Blood	pp	TTR_CSF
ALB_Blood	pp	ALB_CSF
APOE-cholesterol_astrocyte	pp	APOE-cholesterol_neuron
RHOA_neuron	pp	MY_neuron
RHOA_neuron	pp	MAPK8_MAPK cascade
RHOA_neuron	pp	RHOA-GGPP_neuron
IL6-IL6R_neuron	pp	C terminal of p35_neuron
IL6-IL6R_neuron	pp	CDK5-DCTN5_neuron
Unknown Wnt-target genes_nucleus	pp	Unknown Wnt-target genes_DNAreplification
GDF_neuron	pp	GDI_neuron
TNFRSF1A-TNF_neuron	pp	C terminal of p35_neuron
TNFRSF1A-TNF_neuron	pp	CDK5-DCTN5_neuron
IL6	pp	IL6_neuron
IL6	pp	IL6-IL6R_neuron
MAP2K4_MAPK cascade	pp	MAPK8_MAPK cascade
dedifferentiation_neuron	pp	G0_neuron
BACE	pp	C99
BACE	pp	sAPPB
DKK1-KREMEN2-LRP5/6_neuron	pp	FZD-WNT-LRP5/6_neuron
DKK1-KREMEN2-LRP5/6_neuron	pp	CSNK1A1_neuron
Inflammation_neuron	pp	Cell Death_neuron
EIF2A_neuron	pp	selective chaperone translation_neuron
FMR1_neuron	pp	ACO1_neuron
FOXO_neuron	pp	TIMP1
26S Proteasome_neuron	pp	UB_neuron
26S Proteasome_neuron	pp	UBE2M-ROC1-UBE2-NEDD8-CUL-SKP1-FBXO_neuron
MAP3K9/10/11_MAPK cascade	pp	MAP2K4_MAPK cascade
MAP3K9/10/11_MAPK cascade	pp	MAP2K7_MAPK cascade
nutrient rich condition_neuron	pp	MTOR_neuron
N-APP	pp	TNFRSF21-N-APP_neuron
AGER_microglia	pp	AGER-AmyloidB fibril_microglia
AmyloidB-TTR_CSF	pp	AmyloidB-TTR_Blood
UBE2M_neuron	pp	UBE2M-NEDD8_neuron
BCL2_neuron	pp	survival_neuron
AP1_nucleus	pp	APP-ACO1-Fe_neuron
mutant PSEN_endoplasmic reticulum(ER)	pp	KCNIP3-mutant PSEN_endoplasmic reticulum(ER)
mutant PSEN_endoplasmic reticulum(ER)	pp	mutant PSEN-CIB1_endoplasmic reticulum(ER)
mutant PSEN_endoplasmic reticulum(ER)	pp	RYR3_endoplasmic reticulum(ER)
mutant PSEN_endoplasmic reticulum(ER)	pp	XBP1_endoplasmic reticulum(ER)
mutant PSEN_endoplasmic reticulum(ER)	pp	CAPN2-mutant PSEN_endoplasmic reticulum(ER)
mutant PSEN_endoplasmic reticulum(ER)	pp	MAPT_neuron
mutant PSEN_endoplasmic reticulum(ER)	pp	N-terminal of mutant PSEN_endoplasmic reticulum(ER)
mutant PSEN_endoplasmic reticulum(ER)	pp	CTNNB1-GSK3B-PRKA-PSEN_endoplasmic reticulum(ER)
mutant PSEN_endoplasmic reticulum(ER)	pp	ERN1_endoplasmic reticulum(ER)
mutant PSEN_endoplasmic reticulum(ER)	pp	C-terminal of mutant PSEN_endoplasmic reticulum(ER)
mutant PSEN_endoplasmic reticulum(ER)	pp	ATF6_endoplasmic reticulum(ER)
mutant PSEN_endoplasmic reticulum(ER)	pp	ITPR-IP3_endoplasmic reticulum(ER)
mutant PSEN_endoplasmic reticulum(ER)	pp	EIF2AK3_endoplasmic reticulum(ER)
GSK3B_neuron	pp	MAPT_neuron
PRKC_neuron	pp	RAF1_neuron
PRKC_neuron	pp	PKC response_neuron
PRKC_neuron	pp	IKBK_neuron
PRKC_neuron	pp	APC-AXIN-GSK3B-CTNNB1_neuron
PRKC_neuron	pp	PEBP1_neuron
PRKC_neuron	pp	AmyloidB
PRKAA2_neuron	pp	TSC_neuron
TP53_neuron	pp	apoptosis_neuron
TP53_neuron	pp	PTEN_neuron
PSPHL_neuron	pp	PSPHL-APP-APBB1-DAB-ENAH-cytoskelton_neuron
PSPHL_neuron	pp	Cell Death_neuron
PSPHL_neuron	pp	LRP1-AmyloidB-APOE-LPL_neuron
UBE2-UB_neuron	pp	UBE2M-ROC1-UBE2-UB-NEDD8-CUL-SKP1-FBXO_neuron
PPARA ligands-PPARA_microglia	pp	TNF_microglia
PPARA ligands-PPARA_microglia	pp	IL6_microglia
POLB_DNAreplification	pp	BER_DNAreplification
APP-ACO1-Fe_neuron	pp	APP-ACO1_neuron
GRN_neuron	pp	inflammatory response_neuron
GRN_neuron	pp	Modulation of gene expression_nucleus
STK11_neuron	pp	PRKAA2_neuron
NICD-HAT1_nucleus	pp	NICD-INPP5K-CSHL1-HAT1-HDAC-NCOR2_nucleus
AmyloidB	pp	NR1/NR2BR_neuron
AmyloidB	pp	TLR4-AmyloidB_microglia
AmyloidB	pp	TLR4_microglia
AmyloidB	pp	SRA2-AmyloidB_microglia
AmyloidB	pp	TLR2-AmyloidB_microglia
AmyloidB	pp	AmyloidB_CSF
AmyloidB	pp	AmyloidB-NMDAR_neuron
AmyloidB	pp	RAGE-AmyloidB_neuron
AmyloidB	pp	NGFR-AmyloidB_neuron
AmyloidB	pp	SRA1-AmyloidB_microglia
AmyloidB	pp	oxidative stress
AmyloidB	pp	TLR_microglia
AmyloidB	pp	AmyloidB_microglia
AmyloidB	pp	AMPAR_neuron
AmyloidB	pp	TLR9-AmyloidB_microglia
AmyloidB	pp	TLR2_microglia
AmyloidB	pp	CHRN-AmyloidB_neuron
AmyloidB	pp	create AB channel
AmyloidB	pp	RAGE-AmyloidB_microglia
UBE2M-NEDD8-E3 ubiquitin ligase_neuron	pp	UBE2M-ROC1-UBE2-UB-NEDD8-CUL-SKP1-FBXO_neuron
Abnormal cell function_neuron	pp	Cell Death_neuron
proinflammation_microglia	pp	MAPK signaling pathway_neuron
AB-RAGE	pp	TNFA
PGK	pp	TIMP1
EIF2AK3_endoplasmic reticulum(ER)	pp	EIF2A_neuron
GEF_neuron	pp	GTPase_neuron
WNT3A	pp	proliferation_neural precursor cell
WNT3A	pp	differentiation_neuron
CASP3_neuron	pp	Cell Death_neuron
CASP3_neuron	pp	sAPPB
CASP3_neuron	pp	CASP1_neuron
CASP3_neuron	pp	Unknown CASP_neuron
CASP3_neuron	pp	C31_neuron
CASP3_neuron	pp	50kDa fragment_neuron
CASP3_neuron	pp	C83_neuron
CASP3_neuron	pp	CASP7_neuron
CASP3_neuron	pp	C99
CASP3_neuron	pp	CASP6_neuron
CASP3_neuron	pp	sAPPA
CASP3_neuron	pp	DNA fragmentation_neuron
IRS2_neuron	pp	PIK3_neuron
NF1_neuron	pp	RAS_neuron
FYN_neuron	pp	PIK3_neuron
FYN_neuron	pp	NR1/NR2BR_neuron
FYN_neuron	pp	MAPK_MAPK cascade
oxidative stress	pp	MAPK8_MAPK cascade
LRP1-AmyloidB-APOE-LPL_neuron	pp	Oligomeric AmyloidB_neuron
S100/calgranulin	pp	RAGE-S100/calgranulin_neuron
AmyloidB_microglia	pp	NALP-AmyloidB_microglia
AmyloidB_microglia	pp	AmyloidB deposit_microglia
AmyloidB_microglia	pp	cytokines_microglia
Kv3.4_nucleus	pp	Kv3.4_neuron
APP_early endosome	pp	vesicle transport_neuron
SCAR_microglia	pp	SCAR-AmyloidB fibril_microglia
B94_neuron	pp	Inflammatory signaling_neuron
HSP60	pp	HSP60-TLR4_microglia
APOE_neuron	pp	APOE
WISP1_neuron	pp	AKT1_neuron
APP-PCBP2-PCBP1-FMR1-60S-40S_neuron	pp	FMR1_neuron
APP-PCBP2-PCBP1-FMR1-60S-40S_neuron	pp	40S_neuron
APP-PCBP2-PCBP1-FMR1-60S-40S_neuron	pp	PCBP2_neuron
APP-PCBP2-PCBP1-FMR1-60S-40S_neuron	pp	PCBP1_neuron
APP-PCBP2-PCBP1-FMR1-60S-40S_neuron	pp	APP_neuron
NALP_microglia	pp	inflammasome_microglia
NALP_microglia	pp	NALP-AmyloidB_microglia
RAC1_neuron	pp	RAC1-GGPP_neuron
IL6_microglia	pp	IL6
KAT5_nucleus	pp	APBB1-KAT5-SET-AICD_nucleus
PPP3_neuron	pp	NFAT_neuron
PPP3_neuron	pp	BAD_neuron
INPP5K-CSHL1-HDAC-NCOR2_nucleus	pp	NFKB responsive genes_nucleus
INPP5K-CSHL1-HDAC-NCOR2_nucleus	pp	NICD-INPP5K-CSHL1-HAT1-HDAC-NCOR2_nucleus
AmyloidB_neuron	pp	AmyloidB fibril_neuron
AmyloidB_neuron	pp	AmyloidB
AmyloidB_neuron	pp	CAMK2_neuron
AmyloidB_neuron	pp	GSK3B_neuron
AmyloidB_neuron	pp	CDK5-DCTN5_neuron
AmyloidB_neuron	pp	PRIM1-PCLB-APEX1-POLD1_DNAreplification
AmyloidB_neuron	pp	AKT1_neuron
AmyloidB_neuron	pp	Kv3.4_nucleus
AmyloidB_neuron	pp	PP1_neuron
AmyloidB_neuron	pp	complement system_neuron
AmyloidB_neuron	pp	APC-AXIN-GSK3B-CTNNB1_neuron
Cell Death_neuron	pp	neurodegeneration_neuron
PRIM1-PCLB-APEX1-POLD1_DNAreplification	pp	PRIM-APEX1-POLD1-replication origin_DNAreplification
PRIM1-PCLB-APEX1-POLD1_DNAreplification	pp	POLB_DNAreplification
PRIM1-PCLB-APEX1-POLD1_DNAreplification	pp	TP53_neuron
PLCB_neuron	pp	DAG-IP3_neuron
Oligomeric AmyloidB	pp	CSNK1A1_neuron
Oligomeric AmyloidB	pp	oxidative stress_neuron
Oligomeric AmyloidB	pp	FZD-WNT-LRP5/6_neuron
Oligomeric AmyloidB	pp	Ca2+ increase_neuron
Oligomeric AmyloidB	pp	TIMP1
Oligomeric AmyloidB	pp	Senile plaque
Oligomeric AmyloidB	pp	Unknown receptor-Oligomeric AmyloicB_neuron
Oligomeric AmyloidB	pp	neuronal cell death
Oligomeric AmyloidB	pp	AmyloidB fibril formation
Oligomeric AmyloidB	pp	PRNP-Oligomeric AmyloidB_neuron
Oligomeric AmyloidB	pp	GPCR homolog_neuron
Oligomeric AmyloidB	pp	glutamate-GRIN_neuron
Oligomeric AmyloidB	pp	Neuro-toxicity
Oligomeric AmyloidB	pp	cognitive and behavioral abnormalities
Oligomeric AmyloidB	pp	TNFRSF1A_neuron
Oligomeric AmyloidB	pp	AB-RAGE
GAP_neuron	pp	GTPase-GDI_neuron
CAPN2_endoplasmic reticulum(ER)	pp	CAPN2-mutant PSEN_endoplasmic reticulum(ER)
MAP2K1_neuron	pp	MAPK1/3_MAPK cascade
PTEN_neuron	pp	IGF1R_neuron
CASP2_neuron	pp	FAS-CASP2_neuron
CASP2_neuron	pp	Mitochondrial dysfunction_inner membrane
ADAM	pp	C1
ADAM	pp	C83_neuron
ADAM	pp	N1
ADAM	pp	sAPPA
IL6R_neuron	pp	IL6-IL6R_neuron
SRA1-AmyloidB_microglia	pp	AmyloidB_microglia
SET_nucleus	pp	APBB1-KAT5-SET-AICD_nucleus
PSEN_endoplasmic reticulum(ER)	pp	XBP1_endoplasmic reticulum(ER)
PSEN_endoplasmic reticulum(ER)	pp	CTNNB1-GSK3B-PRKA-PSEN_endoplasmic reticulum(ER)
PSEN_endoplasmic reticulum(ER)	pp	MAPT_neuron
ARL4C_neuron	pp	PLCG_neuron
TLR4-DAMPs_neuron	pp	Apoptosis_neuron
NGFR-NGF_neuron	pp	MAPK8_MAPK cascade
NGFR-NGF_neuron	pp	SMPD_neuron
NGFR-NGF_neuron	pp	differentiation_neuron
IKBK_neuron	pp	TSC_neuron
IKBK_neuron	pp	NFKBI-NFKB1-RELA_neuron
CTNNB1_neuron	pp	CTNNB1_nucleus
CTNNB1_neuron	pp	DNA fragmentation_neuron
CTNNB1_neuron	pp	PS exposure_neuron
EGFR_neuron	pp	EGF-EGFR_neuron
TNF production_astrocyte	pp	TNF_astrocyte
APOE-LPL	pp	LRP1-AmyloidB-APOE-LPL_neuron
IGF1	pp	IGF1R_neuron
IGF1	pp	ALB_CSF
IGF1	pp	TTR_CSF
Insulin receptor_neuron	pp	Insulin-IR_neuron
AmyloidB1-42-C1Q	pp	CD93-C1Q-AmyloidB1-42
APBB1-AICD-LBP-1-TFCP2-PCBP2_nucleus	pp	NFKB responsive genes_nucleus
BCL2L1_inner membrane	pp	BAX_inner membrane
BCL2L1_inner membrane	pp	CYC_neuron
SRA2_microglia	pp	SRA2-AmyloidB_microglia
ATF6_endoplasmic reticulum(ER)	pp	HSPA5_endoplasmic reticulum(ER)
ATF6_endoplasmic reticulum(ER)	pp	selective chaperone translation_neuron
PGGT1B_neuron	pp	RAC1-GGPP_neuron
PGGT1B_neuron	pp	CDC42-GGPP_neuron
PGGT1B_neuron	pp	RHOA-GGPP_neuron
G1_neuron	pp	G1/S checkpoint_neuron
G1_neuron	pp	S_neuron
G1_neuron	pp	CCNE_neuron
NALP-AmyloidB_microglia	pp	speck-like protein_microglia
WNT1	pp	differentiation_neuron
WNT1	pp	proliferation_neural precursor cell
oxidative stress_microglia	pp	Microglia Activation_microglia
RAF1_neuron	pp	MAP2K1_neuron
TLR2-AmyloidB_microglia	pp	TLR2_microglia
G2_neuron	pp	M_neuron
G2_neuron	pp	G2/M checkpoint_neuron
MAP2K7_MAPK cascade	pp	MAPK8_MAPK cascade
CDKN1A_neuron	pp	MAPK_MAPK cascade
PLAT	pp	Plasmin
TLR4_microglia	pp	HSP60-TLR4_microglia
TLR4_microglia	pp	TLR4-DAMPs_microglia
MAPK signaling pathway_neuron	pp	neurotoxic effect_neuron
APP-SHC1_neuron	pp	MAPK1/3_MAPK cascade
Oligomeric AmyloidB-HSD17B10_inner membrane	pp	Mitochondrial dysfunction_inner membrane
ACTA1_neuron	pp	ACTA1
TREM1-DAP12_microglia	pp	phagocytosis_microglia
TREM1-DAP12_microglia	pp	inflammation_microglia
GTPase_neuron	pp	PLCB_neuron
tissue injured	pp	HSP60
tissue injured	pp	PAMPs
tissue injured	pp	DAMPs
WNT_nucleus	pp	WNT
HDAC_nucleus	pp	LAG3_nucleus
HDAC_nucleus	pp	NICD_nucleus
HDAC_nucleus	pp	INPP5K-CSHL1-HDAC-NCOR2_nucleus
APOE	pp	AmyloidB1-42-APOE
APOE	pp	APOE-LRP_BBB
APOE	pp	VLDLR-APOE_neuron
APOE	pp	AmyloidB1-42
APOE	pp	LRP8-APOE_neuron
HK	pp	TIMP1
APP-GAPDH_neuron	pp	decreased energy production_neuron
PLG	pp	Plasmin
TLRs_microglia	pp	TLRs-DAMPs_microglia
TLRs_microglia	pp	IRF_microglia
TLRs_microglia	pp	TLRs-PAMPs_microglia
TLRs_microglia	pp	inflammation_microglia
TLRs_microglia	pp	NFKB_microglia
APC-GSK3B-AXIN-CTNNB1_neuron	pp	CTNNB1_neuron
GPCR-oxidative stress_neuron	pp	PLCB_neuron
SFK_neuron	pp	GSK3B_neuron
E3 ubiquitin-ligase_neuron	pp	UBE2M-NEDD8-E3 ubiquitin ligase_neuron
Mitochondrial dysfunction_neuron	pp	Caspase cascade_neuron
IRS_neuron	pp	PIK3_neuron
NTRK2_neuron	pp	BDNF-NTRK2_neuron
NTRK2_neuron	pp	NTRK2-NTF4_neuron
ER stress_endoplasmic reticulum(ER)	pp	CASP12_neuron
ER stress_endoplasmic reticulum(ER)	pp	EIF2AK3_endoplasmic reticulum(ER)
ER stress_endoplasmic reticulum(ER)	pp	mutant PSEN_endoplasmic reticulum(ER)
60S_neuron	pp	FTH-PCBP2-40S-60S_neuron
60S_neuron	pp	APP-PCBP2-PCBP1-FMR1-60S-40S_neuron
60S_neuron	pp	ACO1_neuron
60S_neuron	pp	PCBP1_neuron
Phagocytosis_microglia	pp	TNF
Phagocytosis_microglia	pp	IL1B
COX2_neuron	pp	Inflammatory signaling_neuron
Senile plaque	pp	Microglia Activation_microglia
NOD1_microglia	pp	RIPK2_microglia
MAPK1/3_MAPK cascade	pp	CASP3_neuron
MAPK1/3_MAPK cascade	pp	RPS6KA1_neuron
MAPK1/3_MAPK cascade	pp	GSK3B_neuron
MAPK1/3_MAPK cascade	pp	TSC_neuron
MAPK1/3_MAPK cascade	pp	AP1_nucleus
MAPK1/3_MAPK cascade	pp	MMP_neuron
APP-MAPK8IP1_neuron	pp	MAPK8_MAPK cascade
IL1B_neuron	pp	ACO1_neuron
IL1B_neuron	pp	APOE_neuron
IL1B_neuron	pp	ACTA1_neuron
IL1B_neuron	pp	FTH-PCBP2-40S-60S_neuron
IL1B_neuron	pp	60S_neuron
IL1B_neuron	pp	PCBP1_neuron
IL1B_neuron	pp	APP-PCBP2-PCBP1-FMR1-60S-40S_neuron
PRIM-APEX1-POLD1-replication origin_DNAreplification	pp	BER_DNAreplification
TNFRSF1A_neuron	pp	TNFRSF1A-TNF_neuron
TNFRSF1A_neuron	pp	TNFRSF1A-FADD_neuron
RAGE-AmyloidB_microglia	pp	NFKB_microglia
RAGE-AmyloidB_microglia	pp	AP1_microglia
TNFA_astrocyte	pp	activate microglia_microglia
TNFA_astrocyte	pp	TNFA_neuron
ATG17_neuron	pp	ATG13-ATG11-ULK1-ATG17_neuron
Inflammatory stimulus for Normal Neuron_neuron	pp	PTGS2_neuron
BDNF	pp	BDNF-NTRK2_neuron
BDNF	pp	NGFR-BDNF_neuron
Generation of reactive oxygen species_neuron	pp	Protein Oxidation_neuron
Generation of reactive oxygen species_neuron	pp	DNA damage_neuron
Generation of reactive oxygen species_neuron	pp	Lipid peroxidation_neuron
ULK1_neuron	pp	ATG13-ATG11-ULK1-ATG17_neuron
AmyloidB_CSF	pp	AmyloidB-TTR_CSF
AmyloidB_CSF	pp	AmyloidB-ALB_CSF
NUDT6_microglia	pp	neurotoxin_microglia
APOE-cholesterol_neuron	pp	APOE_neuron
TLR9_microglia	pp	TLR9-AmyloidB_microglia
VPS29-VPS35-SNX-VPS26A_neuron	pp	APP-SORL1-VPS29-VPS35-SNX-VPS26A_neuron
VLDLR-APOE_neuron	pp	DAB1_neuron
FPRL1_neuron	pp	humanin-FPRL1_neuron
FPRL1_neuron	pp	AmyloidB1-42-FPRL1_neuron
NICD-LAG3-CSHL1_nucleus	pp	NFKB responsive genes_nucleus
NICD-LAG3-CSHL1_nucleus	pp	LAG3_nucleus
NICD-LAG3-CSHL1_nucleus	pp	NICD_nucleus
NICD-LAG3-CSHL1_nucleus	pp	INPP5K-CSHL1-HDAC-NCOR2_nucleus
PRNP-Oligomeric AmyloidB_neuron	pp	Synaptic suppression_neuron
sAPPA	pp	unknown receptor-sAPPA_neuron
TNFRSF21_neuron	pp	TNFRSF21-N-APP_neuron
RAGE_neuron	pp	RAGE-HMGB1_neuron
RAGE_neuron	pp	RAGE-AmyloidB_neuron
RAGE_neuron	pp	RAGE-S100/calgranulin_neuron
APP-SORL1_neuron	pp	APP-SORL1-VPS29-VPS35-SNX-VPS26A_neuron
NGF	pp	NGFR-NGF_neuron
NGF	pp	NTRK1-NGF_neuron
AMPAR_neuron	pp	NMDAR_neuron
phospholipase C_microglia	pp	FPRL1_microglia
AmyloidB1-40	pp	Oligomeric AmyloidB_neuron
AmyloidB1-40	pp	MAPK8_MAPK cascade
AmyloidB1-40	pp	LRP1-AmyloidB-APOE-LPL_neuron
AmyloidB1-40	pp	Oligomeric AmyloidB
AmyloidB1-40	pp	MAPT_neuron
EGF-EGFR_neuron	pp	RAS_neuron
WNT	pp	FZD-WNT-LRP5/6_neuron
WNT	pp	WISP1_neuron
WNT	pp	WIF-WNT
WNT	pp	PRKC_neuron
WNT	pp	AKT1_neuron
WNT	pp	SFRP-WNT
WNT	pp	CSNK1A1_neuron
Oligomeric AmyloidB_inner membrane	pp	Oligomeric AmyloidB-HSD17B10_inner membrane
GRIN-Mg2+_neuron	pp	glutamate-GRIN-Mg2+_neuron
Caspase cascade_neuron	pp	Apoptosis_neuron
APP_endoplasmic reticulum(ER)	pp	AmyloidB_neuron
WNT_ER	pp	WNT
SFRP	pp	SFRP-WNT
BF5-1_neuron	pp	Cell Death_neuron
ENAH_neuron	pp	PSPHL-APP-APBB1-DAB-ENAH-cytoskelton_neuron
NTRK1-NGF_neuron	pp	PIK3_neuron
NTRK1-NGF_neuron	pp	SPHK1_neuron
NTRK1-NGF_neuron	pp	MAP2K_MAPK cascade
NTRK1-NGF_neuron	pp	PLCG_neuron
NTRK1-NGF_neuron	pp	ACh production_neuron
TLR9-AmyloidB_microglia	pp	AmyloidB_microglia
CYC_neuron	pp	APAF1_neuron
FAS_neuron	pp	FAS-CASP2_neuron
APBA1_neuron	pp	APP-APBA1_neuron
C7	pp	MAC: membrane attack complex_microglia
HMGB1	pp	RAGE-HMGB1_neuron
IRS1_neuron	pp	PIK3_neuron
CAPN_neuron	pp	C terminal of p35_neuron
CAPN_neuron	pp	CDK5-DCTN5_neuron
RAGE-HMGB1_neuron	pp	inflammation_neuron
LRP8-RELN_neuron	pp	DAB1_neuron
AmyloidB fibril formation	pp	Senile plaque
AmyloidB fibril formation	pp	Neuro-toxicity
UBA3-APPBP1_neuron	pp	NEDD8_neuron
AKT1_neuron	pp	TSC_neuron
AKT1_neuron	pp	GSK3B_neuron
AKT1_neuron	pp	BAD_neuron
AKT1_neuron	pp	survival_neuron
AKT1_neuron	pp	APC-AXIN-GSK3B-CTNNB1_neuron
AKT1_neuron	pp	AKT1S1_neuron
AKT1_neuron	pp	MAPT_neuron
AKT1_neuron	pp	APAF1-CASP9_neuron
AKT1_neuron	pp	MAPK8_MAPK cascade
AKT1_neuron	pp	FOXO1_neuron
AKT1_neuron	pp	FOXO_neuron
AKT1_neuron	pp	BCL2_neuron
MY_neuron	pp	actin organization_neuron
TSC_neuron	pp	RHEB_neuron
TSC_neuron	pp	PSMD9_neuron
TSC_neuron	pp	MTOR_neuron
TLR-AmyloidB_microglia	pp	TLR_microglia
TNFRSF21-N-APP_neuron	pp	Axon pruning, Neuronal culling_neuron
UBA3_neuron	pp	UBA3-APPBP1_neuron
ATG11_neuron	pp	ATG13-ATG11-ULK1-ATG17_neuron
APPBP1_neuron	pp	UBA3-APPBP1_neuron
APPBP1_neuron	pp	APPBP1-APP_neuron
NFKB1-RELA_neuron	pp	NOS_neuron
NFKB1-RELA_neuron	pp	dedifferentiation_neuron
NFKB1-RELA_neuron	pp	NFKB1-RELA_nucleus
NFKB1-RELA_neuron	pp	survival_neuron
PPARA_microglia	pp	PPARA ligands-PPARA_microglia
Modulation of gene expression_nucleus	pp	Cell Death_neuron
UBA1-UB_neuron	pp	UBE2-UB_neuron
PRIM1-PCLB-APEX1-POLD1-replication origin_DNAreplification	pp	PRIM1-PCLB-APEX1-POLD1_DNAreplification
NR1H_nucleus	pp	NR1H-24-OH-Chol_nucleus
LBP-1-TFCP2-PCBP2_nucleus	pp	APBB1-AICD-LBP-1-TFCP2-PCBP2_nucleus
GGTI_neuron	pp	PGGT1B_neuron
APAF1-CASP9_neuron	pp	CASP3_neuron
RAGE	pp	AGE-RAGE
RAGE	pp	AB-RAGE
neuronal stem cell_neural precursor cell	pp	proliferation_neural precursor cell
neuronal stem cell_neural precursor cell	pp	differentiation_neuron
DR6_neuron	pp	Necrosis_neuron
DR6_neuron	pp	Apoptosis_neuron
FTH-ACO1-IREB2_neuron	pp	FYH-PCBP1-PCBP2_neuron
FTH-ACO1-IREB2_neuron	pp	IREB2_neuron
FTH-ACO1-IREB2_neuron	pp	ACO1_neuron
SolublePRNP_neuron	pp	N1
SolublePRNP_neuron	pp	C1
SolublePRNP_neuron	pp	C2
SolublePRNP_neuron	pp	N2
FYH-PCBP1-PCBP2_neuron	pp	FTH-PCBP2-40S-60S_neuron
FZD-LRP5/6-CSNK1A1_neuron	pp	CSNK1A1_neuron
FZD-LRP5/6-CSNK1A1_neuron	pp	FZD-WNT-LRP5/6_neuron
C31_neuron	pp	MAPT_neuron
SMPD2_Lysosome	pp	Abnormal ceramide accumulation_neuron
IL1B_astrocyte	pp	IL1B_neuron
IL1B_astrocyte	pp	activate microglia_microglia
WNT5A	pp	differentiation_neuron
LIN7_neuron	pp	protein trafficking_neuron
INSR_neuron	pp	AKT1_neuron
PS exposure_neuron	pp	Abnormal cell function_neuron
TNFA_microglia	pp	activate astrocyte_astrocyte
TNFA_microglia	pp	TNFA_neuron
PKC_neuron	pp	GLUT_neuron
PKC_neuron	pp	Insulin-IR_neuron
APBB1-AICD_neuron	pp	APBB1-AICD_nucleus
PPARG-RXR-unkown repressor_nucleus	pp	PPARG-RXR-unkown PPARG ligand_nucleus
AGE-RAGE	pp	TNFA
BTRC_neuron	pp	CTNNB1_neuron
MAP2K_MAPK cascade	pp	MAPK1/3_MAPK cascade
GSK3B inhibitors	pp	differentiation_neuron
CASP6_neuron	pp	apoptosis_neuron
NR1H-24-OH-Chol_nucleus	pp	ABCA1_astrocyte
PPARG_nucleus	pp	TNF_nucleus
PPARG_nucleus	pp	IL1_nucleus
Microglia Activation_microglia	pp	Generation of reactive oxygen species_neuron
Microglia Activation_microglia	pp	dystrophic neurites_microglia
Microglia Activation_microglia	pp	NUDT6_microglia
Microglia Activation_microglia	pp	recruitment of microglia_microglia
Microglia Activation_microglia	pp	TNFB_microglia
Microglia Activation_microglia	pp	release free radicals_microglia
Microglia Activation_microglia	pp	activate microglia inflammatory processes_microglia
Microglia Activation_microglia	pp	TNF_microglia
Microglia Activation_microglia	pp	Phagocytosis_microglia
Microglia Activation_microglia	pp	IL6_microglia
Microglia Activation_microglia	pp	MAC: membrane attack complex_microglia
NOTCH-Delta_neuron	pp	NOTCH ectodomain-Delta_neuron
NOTCH-Delta_neuron	pp	TIMP1
MAC: membrane attack complex_microglia	pp	activate microglia inflammatory processes_microglia
ACO1_neuron	pp	FTH-ACO1-IREB2-Fe_neuron
ACO1_neuron	pp	APP-ACO1-Fe_neuron
C3A	pp	C3A-AmyloidB1-42
C3A	pp	C1Q
C3A	pp	C3B
starvation condition_neuron	pp	MTOR_neuron
starvation condition_neuron	pp	PIK3_neuron
starvation condition_neuron	pp	ATG13_neuron
PDK1_neuron	pp	AKT1_neuron
PDK1_neuron	pp	PKC_neuron
APOE_astrocyte	pp	APOE-cholesterol_astrocyte
P2X7-ATP_microglia	pp	activate microglia_microglia
TNFB_microglia	pp	neurotoxin_microglia
GLP1_neuron	pp	APP_neuron
GLP1_neuron	pp	AmyloidB clearance_neuron
LRP5/6_neuron	pp	DKK1-KREMEN2-LRP5/6_neuron
PRNP_neuron	pp	PRNP-Oligomeric AmyloidB_neuron
PRNP_neuron	pp	SolublePRNP_neuron
Cell membrane_neuron	pp	PS exposure_neuron
Delta_Neuron No.2	pp	NOTCH-Delta_neuron
INFG_microglia	pp	FPRL1_microglia
TLR2_neuron	pp	TLR2-DAMPs_neuron
CDK5-DCTN5_neuron	pp	G1_neuron
CDK5-DCTN5_neuron	pp	MAPT_neuron
FKBP8_neuron	pp	MTOR_neuron
PLCG_neuron	pp	DAG-IP3_neuron
XBP1_endoplasmic reticulum(ER)	pp	HSPA5_endoplasmic reticulum(ER)
GNB2L1_neuron	pp	PRKC_neuron
APBB1-AICD_nucleus	pp	APBB1-KAT5-SET-AICD_nucleus
APBB1-AICD_nucleus	pp	APBB1-AICD-LBP-1-TFCP2-PCBP2_nucleus
cytoskeleton_neuron	pp	PSPHL-APP-APBB1-DAB-ENAH-cytoskelton_neuron
RTK_neuron	pp	NTF-RTK_neuron
RTK_neuron	pp	PIK3_neuron
unknown_neuron	pp	UB-Unknown_neuron
C8	pp	MAC: membrane attack complex_microglia
TLR4-AmyloidB_microglia	pp	TLR4_microglia
TLR4-AmyloidB_microglia	pp	IL6_microglia
BACE_neuron	pp	BACE
humanin	pp	humanin-FPRL1_neuron
IPAF_microglia	pp	inflammasome_microglia
FPRL1_microglia	pp	FPRL1-AmyloidB1-42_microglia
FPRL1_microglia	pp	FPRL1-lipoxinA4_microglia
VLDR-APOE_microglia	pp	NFKB_microglia
VLDR-APOE_microglia	pp	AP1_microglia
LAG3_nucleus	pp	NICD-CSHL1-LAG3-HAT1_nucleus
LAG3_nucleus	pp	INPP5K_nucleus
C1Q	pp	C1Q-AmyloidB1-42-C3B
C1Q	pp	AmyloidB1-42-C1Q
TUB_neuron	pp	microtubules_neuron
CALM-Ca2+_neuron	pp	CBS_neuron
CALM-Ca2+_neuron	pp	PPP3_neuron
CALM-Ca2+_neuron	pp	NOS_neuron
Inflammatory signaling_neuron	pp	Apoptosis_neuron
PPARG-RXR-unkown PPARG ligand_nucleus	pp	BACE1_neuron
PPARG-RXR-unkown PPARG ligand_nucleus	pp	AmyloidB clearance_nucleus
PPARG-RXR-unkown PPARG ligand_nucleus	pp	increase NFKBIA NFKBIB_nucleus
VLDLR_neuron	pp	VLDLR-APOE_neuron
VLDLR_neuron	pp	VLDLR-RELN_neuron
CCL2	pp	AmyloidB_microglia
unkown receptor-TNF_neuron	pp	sphingomyelin_neuron
UBE2M-ROC1-UBE2-UB-NEDD8-CUL-SKP1-FBXO_neuron	pp	UBE2M-ROC1-UBE2-NEDD8-CUL-SKP1-FBXO_neuron
UBE2M-ROC1-UBE2-UB-NEDD8-CUL-SKP1-FBXO_neuron	pp	UB-Unknown_neuron
UBE2M-ROC1-UBE2-UB-NEDD8-CUL-SKP1-FBXO_neuron	pp	UB_neuron
UBE2M-ROC1-UBE2-UB-NEDD8-CUL-SKP1-FBXO_neuron	pp	NFKBI_neuron
UBE2M-ROC1-UBE2-UB-NEDD8-CUL-SKP1-FBXO_neuron	pp	CTNNB1_neuron
STX_neuron	pp	synaptic vesicle release_neuron
NFKBI-NFKB1-RELA_neuron	pp	NFKB1-RELA_neuron
NFKBI-NFKB1-RELA_neuron	pp	NFKBI_neuron
CHRN_neuron	pp	CHRN-AmyloidB_neuron
RHEB_neuron	pp	FKBP8_neuron
TNF_astrocyte	pp	TNF
TNFA_blood-brain barrier (BBB)	pp	TNFA
GTPase-GDI_neuron	pp	GTPase_neuron
GTPase-GDI_neuron	pp	GDI_neuron
RAF1-PEBP1_neuron	pp	PEBP1_neuron
RAF1-PEBP1_neuron	pp	RAF1_neuron
RAF1-PEBP1_neuron	pp	MAP2K1_neuron
BACE1_neuron	pp	BACE_neuron
CD93_microglia	pp	CD93-C1Q-AmyloidB1-42
GPCR homolog_neuron	pp	GNAQ_neuron
GPCR homolog_neuron	pp	GPCR-oxidative stress_neuron
INPP5K_nucleus	pp	NICD_nucleus
INPP5K_nucleus	pp	INPP5K-CSHL1-HDAC-NCOR2_nucleus
CASP7_neuron	pp	apoptosis_neuron
M_neuron	pp	G1_neuron
APP_neuron	pp	sAPPA
APP_neuron	pp	APPBP1-APP_neuron
APP_neuron	pp	C99
APP_neuron	pp	APP-APBB1_neuron
APP_neuron	pp	sAPPB
APP_neuron	pp	C83_neuron
APP_neuron	pp	N-APP_neuron
APP_neuron	pp	APP-MAPK8IP1_neuron
APP_neuron	pp	APP-ACO1-Fe_neuron
APP_neuron	pp	APP-SHC1_neuron
APP_neuron	pp	APP-DAB1_neuron
APP_neuron	pp	APP-APBA1_neuron
APP_neuron	pp	PSPHL-APP-APBB1-DAB-ENAH-cytoskelton_neuron
APP_neuron	pp	APP-SORL1_neuron
APP_neuron	pp	AmyloidB
APP_neuron	pp	AmyloidB_neuron
APP_neuron	pp	C31_neuron
APP_neuron	pp	APP-GAPDH_neuron
NMDAR_neuron	pp	Insulin-NMDAR_neuron
NMDAR_neuron	pp	AmyloidB-NMDAR_neuron
NICD-INPP5K-CSHL1-HAT1_nucleus	pp	NFKB responsive genes_nucleus
NICD-INPP5K-CSHL1-HAT1_nucleus	pp	NICD-CSHL1-LAG3-HAT1_nucleus
NICD-INPP5K-CSHL1-HAT1_nucleus	pp	INPP5K_nucleus
CASK_neuron	pp	LIN7_neuron
CASP1_neuron	pp	PS exposure_neuron
AmyloidB-ALB_CSF	pp	AmyloidB-ALB_Blood
P2X7_microglia	pp	P2X7-ATP_microglia
NALP1_neuron	pp	inflammation_neuron
CTNNB1_nucleus	pp	TCF-LEF1-CTNNB1_nucleus
CTNNB1_nucleus	pp	HDAC_nucleus
CTNNB1_nucleus	pp	gro_nucleus
BAX_inner membrane	pp	CYC_neuron
glutamate-GRIN-Mg2+_neuron	pp	glutamate-GRIN_neuron
glutamate-GRIN-Mg2+_neuron	pp	GRIA-glutamate_neuron
C3A-AmyloidB1-42_microglia	pp	Microglia Activation_microglia
IREB2_neuron	pp	FTH-ACO1-IREB2-Fe_neuron
STXBP1_neuron	pp	STX_neuron
Oligomeric AmyloidB_neuron	pp	Oligomeric AmyloidB_inner membrane
Oligomeric AmyloidB_neuron	pp	COX_inner membrane
EGF	pp	EGF-EGFR_neuron
PCBP2_neuron	pp	FYH-PCBP1-PCBP2_neuron
PCBP2_neuron	pp	ACO1_neuron
PCBP2_neuron	pp	IREB2_neuron
ITPR_endoplasmic reticulum(ER)	pp	ITPR-IP3_endoplasmic reticulum(ER)
BID_neuron	pp	CYC_neuron
ADDLs	pp	neuro toxicity
BAD_neuron	pp	BCL2L1_inner membrane
FTH_neuron	pp	FTH-ACO1-IREB2-Fe_neuron
CEX1_neuron	pp	Inflammatory signaling_neuron
mutant APP	pp	C99
mutant APP	pp	sAPPB
G-Secretase_neuron	pp	Phagocytosis_microglia
G-Secretase_neuron	pp	NICD_neuron
G-Secretase_neuron	pp	AmyloidB1-40
G-Secretase_neuron	pp	p3
G-Secretase_neuron	pp	Microglia Activation_microglia
G-Secretase_neuron	pp	AmyloidB1-42
G-Secretase_neuron	pp	AICD_neuron
G-Secretase_neuron	pp	CTNNB1_nucleus
G-Secretase_neuron	pp	Notch site3 cleavaged protien
G2/M checkpoint_neuron	pp	M_neuron
G2/M checkpoint_neuron	pp	Cell Death_neuron
Plasmin	pp	MMP9
Plasmin	pp	NGF
Lipid peroxidation_neuron	pp	aldehydes_neuron
Lipid peroxidation_neuron	pp	Cell Death_neuron
Lipid peroxidation_neuron	pp	destruction of membranes_neuron
IGF1R_neuron	pp	IRS_neuron
IGF1R_neuron	pp	RAS_neuron
IGF1R_neuron	pp	AKT1_neuron
CCNE_neuron	pp	S_neuron
ABL_neuron	pp	APP-APBB1-ABL_neuron
IL1B_microglia	pp	activate astrocyte_astrocyte
IL1B_microglia	pp	IL1B_neuron
NICD_nucleus	pp	NICD-HAT1_nucleus
SMPD2_early endosome	pp	SMPD2_Golgi apparatus
SMPD2_early endosome	pp	Abnormal ceramide accumulation_neuron
SMPD2_early endosome	pp	SMPD2_late endosome
SMPD2_early endosome	pp	SMPD2_trans-Golgi network (TGN)
ADAM10	pp	TIMP1
ADAM10	pp	Notch site2 cleavaged protein_neuron
ADAM10	pp	NOTCH ectodomain-Delta_neuron
PP1_neuron	pp	CREB_nucleus
PP1_neuron	pp	CAMK2_neuron
NGFR_neuron	pp	NGFR-AmyloidB_neuron
NGFR_neuron	pp	NGFR-NTF3_neuron
NGFR_neuron	pp	NGFR-BDNF_neuron
NGFR_neuron	pp	NGFR-NGF_neuron
NGFR_neuron	pp	NGFR-NTF4_neuron
NTRK3_neuron	pp	NTRK3-NTF_neuron
SRA2-AmyloidB_microglia	pp	AmyloidB_microglia
CHRN-AmyloidB_neuron	pp	DAG-IP3_neuron
LRP1-APOE_microglia	pp	NFKB_microglia
LRP1-APOE_microglia	pp	AP1_microglia
KREMEN2_neuron	pp	DKK1-KREMEN2-LRP5/6_neuron
TNF	pp	Neuronal injury_neuron
TNF	pp	unkown receptor-TNF_neuron
TNF	pp	ALB_CSF
TNF	pp	TNFRSF1A-TNF_neuron
TNF	pp	TNF-TNFRSF1A-TRADD-TRAF2-RIP_neuron
TNF	pp	TTR_CSF
WNT7A	pp	differentiation_neuron
WNT7A	pp	proliferation_neural precursor cell
UBE2M-NEDD8_neuron	pp	UBE2M-NEDD8-E3 ubiquitin ligase_neuron
S_neuron	pp	G2_neuron
KCNIP3-mutant PSEN_endoplasmic reticulum(ER)	pp	ITPR-IP3_endoplasmic reticulum(ER)
G1/S checkpoint_neuron	pp	S_neuron
Growth Factor_neuron	pp	CDKN1A_neuron
PSD95_neuron	pp	NR1/NR2BR_neuron
CASP12_neuron	pp	CASP3_neuron
RAGE-S100/calgranulin_neuron	pp	inflammation_neuron
DVL_neuron	pp	APC-AXIN-GSK3B-CTNNB1_neuron
DVL_neuron	pp	RHOA_neuron
TTR_CSF	pp	AmyloidB-TTR_CSF
cytokine	pp	IKBK_neuron
NEDD8_neuron	pp	UBE2M-NEDD8_neuron
Notch site2 cleavaged protein_neuron	pp	Notch site3 cleavaged protien
Notch site2 cleavaged protein_neuron	pp	NICD_neuron
paired helical filaments(PHFs)_neuron	pp	Neurofibrillary tangles(NFTs)_neuron
NICD-CSHL1-LAG3-HAT1_nucleus	pp	NFKB responsive genes_nucleus
NICD-CSHL1-LAG3-HAT1_nucleus	pp	NICD-LAG3-CSHL1_nucleus
NICD-CSHL1-LAG3-HAT1_nucleus	pp	HAT1_nucleus
SMPD2_Golgi apparatus	pp	SMPD2_trans-Golgi network (TGN)
SMPD2_Golgi apparatus	pp	Abnormal ceramide accumulation_neuron
FTH-PCBP2-40S-60S_neuron	pp	PCBP2_neuron
FTH-PCBP2-40S-60S_neuron	pp	FTH_neuron
PSEN_neuron	pp	G-Secretase_neuron
PSEN_neuron	pp	PRKC_neuron
NFAT_neuron	pp	NFAT_nucleus
PFK	pp	TIMP1
APC-GSK3B-AXIN_neuron	pp	APC-AXIN-GSK3B-CTNNB1_neuron
RELN	pp	VLDLR-RELN_neuron
RELN	pp	LRP8-RELN_neuron
IFI44_neuron	pp	PTEN_neuron
UB_neuron	pp	UBA1-UB_neuron
UB_neuron	pp	UB-Unknown_neuron
UB_neuron	pp	CTNNB1_neuron
MAPK_MAPK cascade	pp	NFKB1-RELA_neuron
MAPK_MAPK cascade	pp	posttranslational modification of APP and tau_MAPK cascade
MAPK_MAPK cascade	pp	survival_neuron
MAPK_MAPK cascade	pp	expression_MAPK cascade
MAPK_MAPK cascade	pp	Unknown TF_neuron
MAPK_MAPK cascade	pp	processing_MAPK cascade
SRA1_microglia	pp	SRA1-AmyloidB_microglia
NFKB_astrocyte	pp	TNFA_astrocyte
create AB channel	pp	AB channel_neuron
SMPD2_trans-Golgi network (TGN)	pp	SMPD2
SMPD2_trans-Golgi network (TGN)	pp	Abnormal ceramide accumulation_neuron
LRP8_neuron	pp	LRP8-APOE_neuron
LRP8_neuron	pp	LRP8-RELN_neuron
UBE2_neuron	pp	UBA1_neuron
UBE2_neuron	pp	UBE2-UB_neuron
Stress_neuron	pp	IKBK_neuron
IL1_neuron	pp	IL1B_neuron
RPS6KA1_neuron	pp	TSC_neuron
NFKB1-RELA_nucleus	pp	NFKB responsive genes_nucleus
NFKB1-RELA_nucleus	pp	APP-ACO1-Fe_neuron
mutant PSEN	pp	C99
mutant PSEN	pp	sAPPB
GNAQ_neuron	pp	PLCB_neuron
NOD2_microglia	pp	RIPK2_microglia
APP-ACO1_neuron	pp	ACO1_neuron
APP-ACO1_neuron	pp	APP-PCBP2-PCBP1-FMR1-60S-40S_neuron
TIMP1	pp	Microglia Activation_microglia
TIMP1	pp	ADAM
TIMP1	pp	MMP9
TIMP1	pp	AmyloidB fibril formation
DAB1_neuron	pp	APP-DAB1_neuron
DAB1_neuron	pp	SFK_neuron
Unknown CASP_neuron	pp	apoptosis_neuron
CDK5-IL12A_neuron	pp	CDK5-DCTN5_neuron
CDK5-IL12A_neuron	pp	C terminal of p35_neuron
FZD-WNT-LRP5/6_neuron	pp	GTPase_neuron
FZD-WNT-LRP5/6_neuron	pp	DVL_neuron
PCSK1_neuron	pp	MTOR_neuron
CDC42_MAPK cascade	pp	MAP3K9/10/11_MAPK cascade
HIF_neuron	pp	VEGFA_neuron
LRP8-APOE_neuron	pp	DAB1_neuron
UBA1_neuron	pp	UBA1-UB_neuron
APBB1-KAT5-SET-AICD_nucleus	pp	NFKB responsive genes_nucleus
NFKB responsive genes_nucleus	pp	NF-KB responsive_nucleus
CASP9_neuron	pp	APAF1-CASP9_neuron
IL11_neuron	pp	PSPHL_neuron
ADRBK1_neuron	pp	ADRBK1-PEBP1_neuron
PIK3_neuron	pp	APC-AXIN-GSK3B-CTNNB1_neuron
UNC13A_neuron	pp	vesicle transport_neuron
DAMPs	pp	TLRs-DAMPs_microglia
DAMPs	pp	TLR4-DAMPs_neuron
DAMPs	pp	TLR4-DAMPs_microglia
DAMPs	pp	TLR2-DAMPs_neuron
DAMPs	pp	inflammasome_microglia
DAMPs	pp	TLR2-DAMPs_microglia
DAMPs	pp	NALP1_neuron
bacterial or viral infection	pp	IKBK_neuron
activate microglia inflammatory processes_microglia	pp	IL6_neuron
activate microglia inflammatory processes_microglia	pp	Cytokine upregulation_neuron
activate microglia inflammatory processes_microglia	pp	IL1_neuron
HSP60_mitochondria	pp	HSP60
NCOR1-RXR-RARA_nucleus	pp	NCOA-RXR-RARA-ATRA_nucleus
NCOR1-RXR-RARA_nucleus	pp	RARE target genes_nucleus
oxidative stress_neuron	pp	BAX_inner membrane
VLDLR-RELN_neuron	pp	DAB1_neuron
SORL1_neuron	pp	APP-SORL1_neuron
TNF-TNFRSF1A-TRADD-TRAF2-RIP_neuron	pp	IKBK_neuron
proMMP9	pp	MMP9
FNTA_neuron	pp	RAS-Farnesyl PP_neuron
APC-AXIN-GSK3B-CTNNB1_neuron	pp	TUB_neuron
APC-AXIN-GSK3B-CTNNB1_neuron	pp	NFKB responsive genes_nucleus
APC-AXIN-GSK3B-CTNNB1_neuron	pp	CTNNB1-GSK3B-PRKA-PSEN_endoplasmic reticulum(ER)
APC-AXIN-GSK3B-CTNNB1_neuron	pp	TSC_neuron
APC-AXIN-GSK3B-CTNNB1_neuron	pp	APC-GSK3B-AXIN-CTNNB1_neuron
APC-AXIN-GSK3B-CTNNB1_neuron	pp	APC_neuron
APC-AXIN-GSK3B-CTNNB1_neuron	pp	MAPT_neuron
APC-AXIN-GSK3B-CTNNB1_neuron	pp	CTNNB1_neuron
APC-AXIN-GSK3B-CTNNB1_neuron	pp	NFKBI-NFKB1-RELA_neuron
IRF_microglia	pp	proinflammation_microglia
IRF_microglia	pp	cell surviving response_microglia
apoptosis_neuron	pp	Cell Death_neuron
PPARG_neuron	pp	TIMP1
PPARG_neuron	pp	BACE1_neuron
AP1_microglia	pp	TNFA_microglia
AP1_microglia	pp	IL1B_microglia
AP1_microglia	pp	IL6_microglia
GAPDH_neuron	pp	APP-GAPDH_neuron
