# Supplementary material for: AlzPathway: a comprehensive map of signaling pathways of Alzheimer’s disease
Source: BMC Syst Biol. 2012 May 30;6:52. doi: 10.1186/1752-0509-6-52 (PMC3411424; doi:10.1186/1752-0509-6-52)
Supplement: Additional file 6: — BioPAX file of AlzPathway. The BioPAX file alzpathway_biopax.owl is for exchanges of pathway data. [file 1752-0509-6-52-S6.owl]

<?xml version="1.0" encoding="UTF-8"?>
<rdf:RDF
 xmlns="http://www.pantherdb.org/pathways/biopax#"
 xmlns:xsd="http://www.w3.org/2001/XMLSchema#"
 xmlns:owl="http://www.w3.org/2002/07/owl#"
 xmlns:rdf="http://www.w3.org/1999/02/22-rdf-syntax-ns#"
 xmlns:bp="http://www.biopax.org/release/biopax-level3.owl#"
 xml:base="http://www.pantherdb.org/pathways/biopax#">
<owl:Ontology rdf:about="">
 <owl:imports rdf:resource="http://www.biopax.org/release/biopax-level3.owl#" />
</owl:Ontology>

<bp:SmallMolecule rdf:ID="_Ca2_PLUS__s131_sa83_">
 <bp:standardName rdf:datatype = "xsd:string">Ca2+</bp:standardName>
 <bp:displayName rdf:datatype = "xsd:string">Ca2+</bp:displayName>
 <bp:cellularLocation rdf:resource="#_endoplasmic_reticulum_ER__c5_" />
</bp:SmallMolecule>

<bp:BiochemicalReaction rdf:ID="STATE_TRANSITION_LEFT__CN-RIGHT__CN-_re1311">
 <bp:participantStoichiometry rdf:resource="#PARTICIPANT_STOICHIOMETRY_re1311_2073" />
 <bp:participantStoichiometry rdf:resource="#PARTICIPANT_STOICHIOMETRY_re1311_2072" />
 <bp:conversionDirection rdf:datatype = "xsd:string">LEFT_TO_RIGHT</bp:conversionDirection>
 <bp:standardName rdf:datatype = "xsd:string">STATE_TRANSITION_LEFT__CN-RIGHT__CN-_re1311</bp:standardName>
 <bp:left rdf:resource="#_CN_s3849_sa2761_" />
 <bp:interactionType rdf:resource="CELLDESIGNER_INTERACTION_VOCABULARY=STATE_TRANSITION" />
 <bp:right rdf:resource="#_CN_s3849_sa2762_" />
 <bp:xref rdf:resource="STATE_TRANSITION" />
</bp:BiochemicalReaction>

<bp:Interaction rdf:ID="KNOWN_TRANSITION_OMITTED_LEFT__G0-RIGHT__CDK5_DCTN5-_re93">
 <bp:participant rdf:resource="#_G0_s85_sa135_" />
 <bp:participant rdf:resource="#_CDK5_DCTN5_s3228_csa10_" />
 <bp:xref rdf:resource="KNOWN_TRANSITION_OMITTED" />
 <bp:standardName rdf:datatype = "xsd:string">KNOWN_TRANSITION_OMITTED_LEFT__G0-RIGHT__CDK5_DCTN5-_re93</bp:standardName>
</bp:Interaction>

<bp:BiochemicalReaction rdf:ID="STATE_TRANSITION_LEFT__CASP1-RIGHT__CASP1-_re624">
 <bp:participantStoichiometry rdf:resource="#PARTICIPANT_STOICHIOMETRY_re624_1048" />
 <bp:participantStoichiometry rdf:resource="#PARTICIPANT_STOICHIOMETRY_re624_1049" />
 <bp:conversionDirection rdf:datatype = "xsd:string">LEFT_TO_RIGHT</bp:conversionDirection>
 <bp:standardName rdf:datatype = "xsd:string">STATE_TRANSITION_LEFT__CASP1-RIGHT__CASP1-_re624</bp:standardName>
 <bp:left rdf:resource="#_CASP1_s1892_sa1414_" />
 <bp:interactionType rdf:resource="CELLDESIGNER_INTERACTION_VOCABULARY=STATE_TRANSITION" />
 <bp:right rdf:resource="#_CASP1_s1892_sa1415_" />
 <bp:xref rdf:resource="STATE_TRANSITION" />
</bp:BiochemicalReaction>

<bp:Stoichiometry rdf:ID="PARTICIPANT_STOICHIOMETRY_re929_1543">
 <bp:physicalEntity rdf:resource="#_CHRN_AmyloidB_s3289_csa251_" />
 <bp:stoichiometricCoefficient rdf:datatype = "xsd:float">1.0</bp:stoichiometricCoefficient>
</bp:Stoichiometry>

<bp:Protein rdf:ID="_GLUT_s3907_sa2825_">
 <bp:standardName rdf:datatype = "xsd:string">GLUT</bp:standardName>
 <bp:displayName rdf:datatype = "xsd:string">GLUT</bp:displayName>
 <bp:cellularLocation rdf:resource="#_neuron_c1_" />
</bp:Protein>

<bp:Stoichiometry rdf:ID="PARTICIPANT_STOICHIOMETRY_re929_1544">
 <bp:physicalEntity rdf:resource="#_DAG_IP3_s3257_csa158_" />
 <bp:stoichiometricCoefficient rdf:datatype = "xsd:float">1.0</bp:stoichiometricCoefficient>
</bp:Stoichiometry>

<bp:TransportWithBiochemicalReaction rdf:ID="TRANSPORT_LEFT__metal_ligand_Cu-RIGHT__metal_ligand_Cu-_re487">
 <bp:participantStoichiometry rdf:resource="#PARTICIPANT_STOICHIOMETRY_re487_805" />
 <bp:participantStoichiometry rdf:resource="#PARTICIPANT_STOICHIOMETRY_re487_804" />
 <bp:conversionDirection rdf:datatype = "xsd:string">LEFT_TO_RIGHT</bp:conversionDirection>
 <bp:standardName rdf:datatype = "xsd:string">TRANSPORT_LEFT__metal_ligand_Cu-RIGHT__metal_ligand_Cu-_re487</bp:standardName>
 <bp:left rdf:resource="#_metal_ligand_Cu_s3224_csa125_" />
 <bp:interactionType rdf:resource="CELLDESIGNER_INTERACTION_VOCABULARY=TRANSPORT" />
 <bp:right rdf:resource="#_metal_ligand_Cu_s3223_csa126_" />
 <bp:xref rdf:resource="TRANSPORT" />
</bp:TransportWithBiochemicalReaction>

<bp:BiochemicalReaction rdf:ID="STATE_TRANSITION_LEFT__HS_-RIGHT__thiosulfate-_re459">
 <bp:participantStoichiometry rdf:resource="#PARTICIPANT_STOICHIOMETRY_re459_759" />
 <bp:participantStoichiometry rdf:resource="#PARTICIPANT_STOICHIOMETRY_re459_760" />
 <bp:conversionDirection rdf:datatype = "xsd:string">LEFT_TO_RIGHT</bp:conversionDirection>
 <bp:standardName rdf:datatype = "xsd:string">STATE_TRANSITION_LEFT__HS_-RIGHT__thiosulfate-_re459</bp:standardName>
 <bp:left rdf:resource="#_HS__s1375_sa1044_" />
 <bp:interactionType rdf:resource="CELLDESIGNER_INTERACTION_VOCABULARY=STATE_TRANSITION" />
 <bp:right rdf:resource="#_thiosulfate_s1332_sa996_" />
 <bp:xref rdf:resource="STATE_TRANSITION" />
</bp:BiochemicalReaction>

<bp:Stoichiometry rdf:ID="_MMP3_s3082_sa2431__STOICHIOMETRY_ID">
 <bp:physicalEntity rdf:resource="#_MMP3_s3082_sa2431_" />
 <bp:stoichiometricCoefficient rdf:datatype = "xsd:float">1.0</bp:stoichiometricCoefficient>
</bp:Stoichiometry>

<bp:EntityFeature rdf:ID="_APAF1__APAF1_s83_sa170__Active_">
</bp:EntityFeature>

<bp:Stoichiometry rdf:ID="PARTICIPANT_STOICHIOMETRY_re280_429">
 <bp:physicalEntity rdf:resource="#_AKT1_s2090_sa1607_" />
 <bp:stoichiometricCoefficient rdf:datatype = "xsd:float">1.0</bp:stoichiometricCoefficient>
</bp:Stoichiometry>

<bp:Protein rdf:ID="_IL12A_s139_sa326_">
 <bp:standardName rdf:datatype = "xsd:string">IL12A</bp:standardName>
 <bp:displayName rdf:datatype = "xsd:string">IL12A</bp:displayName>
</bp:Protein>

<bp:Stoichiometry rdf:about="STOICHIOMETRY_ID_s3255_csa157">
 <bp:physicalEntity rdf:resource="#_GPCR_oxidative_stress_s3255_csa157_" />
 <bp:stoichiometricCoefficient rdf:datatype = "xsd:float">1.0</bp:stoichiometricCoefficient>
</bp:Stoichiometry>

<bp:Control rdf:ID="STATE_TRANSITION_LEFT__TREM1_DAP12-RIGHT__phagocytosis-_re1216">
 <bp:xref rdf:resource="STATE_TRANSITION" />
 <bp:standardName rdf:datatype = "xsd:string">STATE_TRANSITION_LEFT__TREM1_DAP12-RIGHT__phagocytosis-_re1216</bp:standardName>
 <bp:controlled rdf:resource="#_phagocytosis_s3689_sa2603_" />
 <bp:controller rdf:resource="#_TREM1_DAP12_s3690_csa295_" />
</bp:Control>

<bp:Stoichiometry rdf:ID="PARTICIPANT_STOICHIOMETRY_re280_430">
 <bp:physicalEntity rdf:resource="#_AKT1_s2927_sa2301_" />
 <bp:stoichiometricCoefficient rdf:datatype = "xsd:float">1.0</bp:stoichiometricCoefficient>
</bp:Stoichiometry>

<bp:Protein rdf:ID="_GLUT_s3907_sa2826_">
 <bp:feature rdf:resource="#_GLUT__GLUT_s3907_sa2826__Active_" />
 <bp:standardName rdf:datatype = "xsd:string">GLUT</bp:standardName>
 <bp:displayName rdf:datatype = "xsd:string">GLUT</bp:displayName>
 <bp:cellularLocation rdf:resource="#_neuron_c1_" />
</bp:Protein>

<bp:Protein rdf:ID="_PLCG_s2946_sa2319_">
 <bp:standardName rdf:datatype = "xsd:string">PLCG</bp:standardName>
 <bp:displayName rdf:datatype = "xsd:string">PLCG</bp:displayName>
 <bp:cellularLocation rdf:resource="#_neuron_c1_" />
</bp:Protein>

<bp:Stoichiometry rdf:ID="PARTICIPANT_STOICHIOMETRY_re1157_1800">
 <bp:physicalEntity rdf:resource="#_not_written_s3619_sa2519_" />
 <bp:stoichiometricCoefficient rdf:datatype = "xsd:float">1.0</bp:stoichiometricCoefficient>
</bp:Stoichiometry>

<bp:BiochemicalReaction rdf:ID="STATE_TRANSITION_LEFT__ATG13-RIGHT__ATG13-_re749">
 <bp:participantStoichiometry rdf:resource="#PARTICIPANT_STOICHIOMETRY_re749_1205" />
 <bp:participantStoichiometry rdf:resource="#PARTICIPANT_STOICHIOMETRY_re749_1204" />
 <bp:conversionDirection rdf:datatype = "xsd:string">LEFT_TO_RIGHT</bp:conversionDirection>
 <bp:standardName rdf:datatype = "xsd:string">STATE_TRANSITION_LEFT__ATG13-RIGHT__ATG13-_re749</bp:standardName>
 <bp:left rdf:resource="#_ATG13_s2150_sa1661_" />
 <bp:interactionType rdf:resource="CELLDESIGNER_INTERACTION_VOCABULARY=STATE_TRANSITION" />
 <bp:right rdf:resource="#_ATG13_s2157_sa1668_" />
 <bp:xref rdf:resource="STATE_TRANSITION" />
</bp:BiochemicalReaction>

<bp:DnaRegion rdf:ID="_ICAM1_s1640_sa1254_">
 <bp:standardName rdf:datatype = "xsd:string">ICAM1</bp:standardName>
 <bp:displayName rdf:datatype = "xsd:string">ICAM1</bp:displayName>
 <bp:cellularLocation rdf:resource="#_nucleus_c3_" />
</bp:DnaRegion>

<bp:Catalysis rdf:about="re246_s3321_csa57_345">
 <bp:xref rdf:resource="CATALYSIS" />
 <bp:controlled rdf:resource="#STATE_TRANSITION_LEFT__DVL-RIGHT__DVL-_re246" />
 <bp:controller rdf:resource="#_FZD_WNT_LRP5_6_s3321_csa57_" />
</bp:Catalysis>

<bp:Stoichiometry rdf:ID="_HSD17B10_s1060_sa768__STOICHIOMETRY_ID">
 <bp:physicalEntity rdf:resource="#_HSD17B10_s1060_sa768_" />
 <bp:stoichiometricCoefficient rdf:datatype = "xsd:float">1.0</bp:stoichiometricCoefficient>
</bp:Stoichiometry>

<bp:Protein rdf:ID="_NCOR2_s2570_sa2024_">
 <bp:standardName rdf:datatype = "xsd:string">NCOR2</bp:standardName>
 <bp:displayName rdf:datatype = "xsd:string">NCOR2</bp:displayName>
</bp:Protein>

<bp:Stoichiometry rdf:ID="_TLR9_s3754_sa2666__STOICHIOMETRY_ID">
 <bp:physicalEntity rdf:resource="#_TLR9_s3754_sa2666_" />
 <bp:stoichiometricCoefficient rdf:datatype = "xsd:float">1.0</bp:stoichiometricCoefficient>
</bp:Stoichiometry>

<bp:Stoichiometry rdf:about="STOICHIOMETRY_ID_s3294_csa260">
 <bp:physicalEntity rdf:resource="#_APP_APBA1_s3294_csa260_" />
 <bp:stoichiometricCoefficient rdf:datatype = "xsd:float">1.0</bp:stoichiometricCoefficient>
</bp:Stoichiometry>

<bp:Stoichiometry rdf:ID="_GLUT3_s3906_sa2824__STOICHIOMETRY_ID">
 <bp:physicalEntity rdf:resource="#_GLUT3_s3906_sa2824_" />
 <bp:stoichiometricCoefficient rdf:datatype = "xsd:float">1.0</bp:stoichiometricCoefficient>
</bp:Stoichiometry>

<bp:Protein rdf:ID="_COX2_s3638_sa2544_">
 <bp:standardName rdf:datatype = "xsd:string">COX2</bp:standardName>
 <bp:displayName rdf:datatype = "xsd:string">COX2</bp:displayName>
 <bp:cellularLocation rdf:resource="#_microglia_c4_" />
</bp:Protein>

<bp:Stoichiometry rdf:ID="PARTICIPANT_STOICHIOMETRY_re1083_1717">
 <bp:physicalEntity rdf:resource="#_LRP1_APOE_SDC2_Lipoprotein_remnant_s3298_csa171_" />
 <bp:stoichiometricCoefficient rdf:datatype = "xsd:float">1.0</bp:stoichiometricCoefficient>
</bp:Stoichiometry>

<bp:BiochemicalReaction rdf:ID="HETERODIMER_ASSOCIATION_LEFT__CASP1-_NALP_-_IPAF-_ASC-RIGHT__inflammasome-_re1238">
 <bp:participantStoichiometry rdf:resource="#PARTICIPANT_STOICHIOMETRY_re1238_1955" />
 <bp:participantStoichiometry rdf:resource="#PARTICIPANT_STOICHIOMETRY_re1238_1956" />
 <bp:participantStoichiometry rdf:resource="#PARTICIPANT_STOICHIOMETRY_re1238_1953" />
 <bp:participantStoichiometry rdf:resource="#PARTICIPANT_STOICHIOMETRY_re1238_1954" />
 <bp:participantStoichiometry rdf:resource="#PARTICIPANT_STOICHIOMETRY_re1238_1952" />
 <bp:conversionDirection rdf:datatype = "xsd:string">LEFT_TO_RIGHT</bp:conversionDirection>
 <bp:standardName rdf:datatype = "xsd:string">HETERODIMER_ASSOCIATION_LEFT__CASP1-_NALP_-_IPAF-_ASC-RIGHT__inflammasome-_re1238</bp:standardName>
 <bp:left rdf:resource="#_ASC_s3727_sa2640_" />
 <bp:left rdf:resource="#_NALP__s3726_sa2639_" />
 <bp:left rdf:resource="#_CASP1_s3723_sa2633_" />
 <bp:left rdf:resource="#_IPAF_s3725_sa2637_" />
 <bp:interactionType rdf:resource="CELLDESIGNER_INTERACTION_VOCABULARY=HETERODIMER_ASSOCIATION" />
 <bp:right rdf:resource="#_inflammasome_s3724_sa2635_" />
 <bp:xref rdf:resource="HETERODIMER_ASSOCIATION" />
</bp:BiochemicalReaction>

<bp:Control rdf:ID="KNOWN_TRANSITION_OMITTED_LEFT__PE_GABARAPL2-RIGHT__autophagosome_formation-_re767">
 <bp:xref rdf:resource="KNOWN_TRANSITION_OMITTED" />
 <bp:standardName rdf:datatype = "xsd:string">KNOWN_TRANSITION_OMITTED_LEFT__PE_GABARAPL2-RIGHT__autophagosome_formation-_re767</bp:standardName>
 <bp:controlled rdf:resource="#_autophagosome_formation_s2189_sa1696_" />
 <bp:controller rdf:resource="#_PE_GABARAPL2_s3249_csa203_" />
</bp:Control>

<bp:Stoichiometry rdf:ID="PARTICIPANT_STOICHIOMETRY_re1083_1715">
 <bp:physicalEntity rdf:resource="#_APOE_Lipoprotein_remnant_s3361_csa166_" />
 <bp:stoichiometricCoefficient rdf:datatype = "xsd:float">1.0</bp:stoichiometricCoefficient>
</bp:Stoichiometry>

<bp:Pathway rdf:ID="_oxidative_stress_s3507_sa1416_">
 <bp:standardName rdf:datatype = "xsd:string">oxidative stress</bp:standardName>
 <bp:displayName rdf:datatype = "xsd:string">oxidative stress</bp:displayName>
</bp:Pathway>

<bp:Stoichiometry rdf:ID="PARTICIPANT_STOICHIOMETRY_re1083_1716">
 <bp:physicalEntity rdf:resource="#_LRP1_s2849_sa2265_" />
 <bp:stoichiometricCoefficient rdf:datatype = "xsd:float">1.0</bp:stoichiometricCoefficient>
</bp:Stoichiometry>

<bp:Stoichiometry rdf:ID="_Glucosamine_6_phosphate_acetyl_transferase_s3914_sa2831__STOICHIOMETRY_ID">
 <bp:physicalEntity rdf:resource="#_Glucosamine_6_phosphate_acetyl_transferase_s3914_sa2831_" />
 <bp:stoichiometricCoefficient rdf:datatype = "xsd:float">1.0</bp:stoichiometricCoefficient>
</bp:Stoichiometry>

<bp:Stoichiometry rdf:ID="PARTICIPANT_STOICHIOMETRY_re1083_1714">
 <bp:physicalEntity rdf:resource="#_SDC2_s2863_sa2268_" />
 <bp:stoichiometricCoefficient rdf:datatype = "xsd:float">1.0</bp:stoichiometricCoefficient>
</bp:Stoichiometry>

<bp:Stoichiometry rdf:ID="_C_terminal_of_mutant_PSEN_s180_sa111__STOICHIOMETRY_ID">
 <bp:physicalEntity rdf:resource="#_C_terminal_of_mutant_PSEN_s180_sa111_" />
 <bp:stoichiometricCoefficient rdf:datatype = "xsd:float">1.0</bp:stoichiometricCoefficient>
</bp:Stoichiometry>

<bp:Complex rdf:ID="_CAV1_TJ_s3250_csa152_">
 <bp:component rdf:resource="#_TJ_s1616_sa1243_" />
 <bp:component rdf:resource="#_CAV1_s1617_sa1242_" />
 <bp:standardName rdf:datatype = "xsd:string">CAV1-TJ</bp:standardName>
 <bp:displayName rdf:datatype = "xsd:string">CAV1-TJ</bp:displayName>
 <bp:cellularLocation rdf:resource="#_blood_brain_barrier__BBB__c22_" />
</bp:Complex>

<bp:Catalysis rdf:about="re605_s2819_sa1334_1028">
 <bp:xref rdf:resource="CATALYSIS" />
 <bp:controlled rdf:resource="#STATE_TRANSITION_LEFT__MAPK13-RIGHT__MAPK13-_re605" />
 <bp:controller rdf:resource="#_MAP2K3_s2819_sa1334_" />
</bp:Catalysis>

<bp:EntityFeature rdf:ID="_STX__STX_s2748_sa2215__Active_">
</bp:EntityFeature>

<bp:Catalysis rdf:about="re533_s1530_sa1175_889">
 <bp:xref rdf:resource="CATALYSIS" />
 <bp:controlled rdf:resource="#STATE_TRANSITION_LEFT__Trp-RIGHT__5_HT-_re533" />
 <bp:controller rdf:resource="#_TPH_s1530_sa1175_" />
</bp:Catalysis>

<bp:Stoichiometry rdf:ID="_PP1_s3846_sa2756__STOICHIOMETRY_ID">
 <bp:physicalEntity rdf:resource="#_PP1_s3846_sa2756_" />
 <bp:stoichiometricCoefficient rdf:datatype = "xsd:float">1.0</bp:stoichiometricCoefficient>
</bp:Stoichiometry>

<bp:Stoichiometry rdf:ID="_Exendin4_s3926_sa2845__STOICHIOMETRY_ID">
 <bp:physicalEntity rdf:resource="#_Exendin4_s3926_sa2845_" />
 <bp:stoichiometricCoefficient rdf:datatype = "xsd:float">1.0</bp:stoichiometricCoefficient>
</bp:Stoichiometry>

<bp:EntityFeature rdf:ID="_GSK3B__GSK3B_s2878_sa2286__Active_">
</bp:EntityFeature>

<bp:Control rdf:about="re747_s2601_sa2060_1194">
 <bp:xref rdf:resource="INHIBITION" />
 <bp:controlled rdf:resource="#STATE_TRANSITION_LEFT__MTOR-RIGHT__MTOR-_re747" />
 <bp:controlType rdf:datatype = "xsd:string">INHIBITION</bp:controlType>
 <bp:controller rdf:resource="#_AKT1S1_s2601_sa2060_" />
</bp:Control>

<bp:Protein rdf:ID="_APC_s1696_sa470_">
 <bp:standardName rdf:datatype = "xsd:string">APC</bp:standardName>
 <bp:displayName rdf:datatype = "xsd:string">APC</bp:displayName>
</bp:Protein>

<bp:Stoichiometry rdf:ID="_TF_s2922_sa2297__STOICHIOMETRY_ID">
 <bp:physicalEntity rdf:resource="#_TF_s2922_sa2297_" />
 <bp:stoichiometricCoefficient rdf:datatype = "xsd:float">2.0</bp:stoichiometricCoefficient>
</bp:Stoichiometry>

<bp:Protein rdf:ID="_WNT7A_s2056_sa1771_">
 <bp:standardName rdf:datatype = "xsd:string">WNT7A</bp:standardName>
 <bp:displayName rdf:datatype = "xsd:string">WNT7A</bp:displayName>
 <bp:cellularLocation rdf:resource="#__default_" />
</bp:Protein>

<bp:Stoichiometry rdf:ID="_UB_s1716_sa574__STOICHIOMETRY_ID">
 <bp:physicalEntity rdf:resource="#_UB_s1716_sa574_" />
 <bp:stoichiometricCoefficient rdf:datatype = "xsd:float">10.0</bp:stoichiometricCoefficient>
</bp:Stoichiometry>

<bp:Control rdf:ID="KNOWN_TRANSITION_OMITTED_LEFT__IRF-RIGHT__proinflammation-_re1228">
 <bp:xref rdf:resource="KNOWN_TRANSITION_OMITTED" />
 <bp:standardName rdf:datatype = "xsd:string">KNOWN_TRANSITION_OMITTED_LEFT__IRF-RIGHT__proinflammation-_re1228</bp:standardName>
 <bp:controlled rdf:resource="#_proinflammation_s3715_sa2622_" />
 <bp:controller rdf:resource="#_IRF_s3717_sa2625_" />
</bp:Control>

<bp:Protein rdf:ID="_CD14_s3748_sa2663_">
 <bp:standardName rdf:datatype = "xsd:string">CD14</bp:standardName>
 <bp:displayName rdf:datatype = "xsd:string">CD14</bp:displayName>
</bp:Protein>

<bp:Catalysis rdf:about="re495_s3106_sa1605_818">
 <bp:xref rdf:resource="CATALYSIS" />
 <bp:controlled rdf:resource="#STATE_TRANSITION_LEFT__RAS-RIGHT__RAS-_re495" />
 <bp:controller rdf:resource="#_IGF1R_s3106_sa1605_" />
</bp:Catalysis>

<bp:CellularLocationVocabulary rdf:ID="_Lysosome_c19_">
 <bp:comment rdf:datatype = "xsd:string">_Lysosome</bp:comment>
</bp:CellularLocationVocabulary>

<bp:Stoichiometry rdf:ID="PARTICIPANT_STOICHIOMETRY_re1157_1801">
 <bp:physicalEntity rdf:resource="#_NO_s1246_sa916_" />
 <bp:stoichiometricCoefficient rdf:datatype = "xsd:float">1.0</bp:stoichiometricCoefficient>
</bp:Stoichiometry>

<bp:TemplateReactionRegulation rdf:about="re441_s2353_sa1834_725">
 <bp:xref rdf:resource="CATALYSIS" />
 <bp:controlled rdf:resource="#TRANSCRIPTION_LEFT__Fe-_ACO1-_APP-RIGHT__APP_ACO1_Fe-_re441" />
 <bp:controller rdf:resource="#_AP1_s2353_sa1834_" />
</bp:TemplateReactionRegulation>

<bp:Protein rdf:ID="_MAPK1_3_s194_sa125_">
 <bp:standardName rdf:datatype = "xsd:string">MAPK1/3</bp:standardName>
 <bp:displayName rdf:datatype = "xsd:string">MAPK1/3</bp:displayName>
 <bp:cellularLocation rdf:resource="#_MAPK_cascade_c6_" />
</bp:Protein>

<bp:Protein rdf:ID="_GABR_s1080_sa784_">
 <bp:feature rdf:resource="#_GABR__GABR_s1080_sa784__Active_" />
 <bp:standardName rdf:datatype = "xsd:string">GABR</bp:standardName>
 <bp:displayName rdf:datatype = "xsd:string">GABR</bp:displayName>
</bp:Protein>

<bp:Complex rdf:ID="_GRIA_glutamate_s3309_csa271_">
 <bp:component rdf:resource="#_GRIA_s3003_sa2358_" />
 <bp:component rdf:resource="#_glutamate_s1206_sa1497_" />
 <bp:standardName rdf:datatype = "xsd:string">GRIA-glutamate</bp:standardName>
 <bp:displayName rdf:datatype = "xsd:string">GRIA-glutamate</bp:displayName>
 <bp:cellularLocation rdf:resource="#_neuron_c1_" />
</bp:Complex>

<bp:Stoichiometry rdf:ID="_glucocorticoid_s2083_sa1602__STOICHIOMETRY_ID">
 <bp:physicalEntity rdf:resource="#_glucocorticoid_s2083_sa1602_" />
 <bp:stoichiometricCoefficient rdf:datatype = "xsd:float">1.0</bp:stoichiometricCoefficient>
</bp:Stoichiometry>

<bp:PhysicalEntity rdf:ID="_sa2546_degraded_s3674_sa2588_">
 <bp:standardName rdf:datatype = "xsd:string">sa2546_degraded</bp:standardName>
 <bp:displayName rdf:datatype = "xsd:string">sa2546_degraded</bp:displayName>
 <bp:cellularLocation rdf:resource="#_microglia_c4_" />
</bp:PhysicalEntity>

<bp:Stoichiometry rdf:ID="_unknown_s3687_sa2601__STOICHIOMETRY_ID">
 <bp:physicalEntity rdf:resource="#_unknown_s3687_sa2601_" />
 <bp:stoichiometricCoefficient rdf:datatype = "xsd:float">2.0</bp:stoichiometricCoefficient>
</bp:Stoichiometry>

<bp:Stoichiometry rdf:ID="_ALOX_s2693_sa2167__STOICHIOMETRY_ID">
 <bp:physicalEntity rdf:resource="#_ALOX_s2693_sa2167_" />
 <bp:stoichiometricCoefficient rdf:datatype = "xsd:float">1.0</bp:stoichiometricCoefficient>
</bp:Stoichiometry>

<bp:Protein rdf:ID="_LRP5_6_s1701_sa473_">
 <bp:standardName rdf:datatype = "xsd:string">LRP5/6</bp:standardName>
 <bp:displayName rdf:datatype = "xsd:string">LRP5/6</bp:displayName>
</bp:Protein>

<bp:Stoichiometry rdf:ID="_GDI_s2486_sa1954__STOICHIOMETRY_ID">
 <bp:physicalEntity rdf:resource="#_GDI_s2486_sa1954_" />
 <bp:stoichiometricCoefficient rdf:datatype = "xsd:float">1.0</bp:stoichiometricCoefficient>
</bp:Stoichiometry>

<bp:Control rdf:ID="KNOWN_TRANSITION_OMITTED_LEFT__TNF-RIGHT__Neuronal_injury-_re12">
 <bp:xref rdf:resource="KNOWN_TRANSITION_OMITTED" />
 <bp:standardName rdf:datatype = "xsd:string">KNOWN_TRANSITION_OMITTED_LEFT__TNF-RIGHT__Neuronal_injury-_re12</bp:standardName>
 <bp:controlled rdf:resource="#_Neuronal_injury_s66_sa31_" />
 <bp:controller rdf:resource="#_TNF_s48_sa28_" />
</bp:Control>

<bp:Protein rdf:ID="_MAPK13_s1804_sa1342_">
 <bp:standardName rdf:datatype = "xsd:string">MAPK13</bp:standardName>
 <bp:displayName rdf:datatype = "xsd:string">MAPK13</bp:displayName>
 <bp:cellularLocation rdf:resource="#_MAPK_cascade_c6_" />
</bp:Protein>

<bp:Pathway rdf:ID="_self_drive_danger_signals_s3745_sa2660_">
 <bp:standardName rdf:datatype = "xsd:string">self drive danger signals</bp:standardName>
 <bp:displayName rdf:datatype = "xsd:string">self drive danger signals</bp:displayName>
</bp:Pathway>

<bp:Stoichiometry rdf:ID="_MAPK8_s1910_sa829__STOICHIOMETRY_ID">
 <bp:physicalEntity rdf:resource="#_MAPK8_s1910_sa829_" />
 <bp:stoichiometricCoefficient rdf:datatype = "xsd:float">1.0</bp:stoichiometricCoefficient>
</bp:Stoichiometry>

<bp:Protein rdf:ID="_MAP3K_s1796_sa1331_">
 <bp:standardName rdf:datatype = "xsd:string">MAP3K</bp:standardName>
 <bp:displayName rdf:datatype = "xsd:string">MAP3K</bp:displayName>
 <bp:cellularLocation rdf:resource="#_MAPK_cascade_c6_" />
</bp:Protein>

<bp:Catalysis rdf:about="re372_s2366_sa2231_617">
 <bp:xref rdf:resource="CATALYSIS" />
 <bp:controlled rdf:resource="#TRANSPORT_LEFT__TTR-RIGHT__TTR-_re372" />
 <bp:controller rdf:resource="#_IGF1_s2366_sa1849_" />
</bp:Catalysis>

<bp:Stoichiometry rdf:ID="_TNFA_s3648_sa2558__STOICHIOMETRY_ID">
 <bp:physicalEntity rdf:resource="#_TNFA_s3648_sa2558_" />
 <bp:stoichiometricCoefficient rdf:datatype = "xsd:float">1.0</bp:stoichiometricCoefficient>
</bp:Stoichiometry>

<bp:Complex rdf:ID="_GUCY1_NO_s3216_csa118_">
 <bp:component rdf:resource="#_NO_s1262_sa919_" />
 <bp:component rdf:resource="#_GUCY1_s1261_sa873_" />
 <bp:standardName rdf:datatype = "xsd:string">GUCY1-NO</bp:standardName>
 <bp:displayName rdf:datatype = "xsd:string">GUCY1-NO</bp:displayName>
 <bp:cellularLocation rdf:resource="#_presynaptic_terminal_c11_" />
</bp:Complex>

<bp:Protein rdf:ID="_C1Q_s1282_sa945_">
 <bp:feature rdf:resource="#_C1Q__C1Q_s1282_sa945__Active_" />
 <bp:standardName rdf:datatype = "xsd:string">C1Q</bp:standardName>
 <bp:displayName rdf:datatype = "xsd:string">C1Q</bp:displayName>
</bp:Protein>

<bp:Stoichiometry rdf:ID="_PKC_s3911_sa2827__STOICHIOMETRY_ID">
 <bp:physicalEntity rdf:resource="#_PKC_s3911_sa2827_" />
 <bp:stoichiometricCoefficient rdf:datatype = "xsd:float">2.0</bp:stoichiometricCoefficient>
</bp:Stoichiometry>

<bp:BiochemicalReaction rdf:ID="STATE_TRANSITION_LEFT__PGG2-RIGHT__PG-_unknown-_re111">
 <bp:participantStoichiometry rdf:resource="#PARTICIPANT_STOICHIOMETRY_re111_177" />
 <bp:participantStoichiometry rdf:resource="#PARTICIPANT_STOICHIOMETRY_re111_178" />
 <bp:participantStoichiometry rdf:resource="#PARTICIPANT_STOICHIOMETRY_re111_179" />
 <bp:conversionDirection rdf:datatype = "xsd:string">LEFT_TO_RIGHT</bp:conversionDirection>
 <bp:standardName rdf:datatype = "xsd:string">STATE_TRANSITION_LEFT__PGG2-RIGHT__PG-_unknown-_re111</bp:standardName>
 <bp:left rdf:resource="#_PGG2_s400_sa160_" />
 <bp:interactionType rdf:resource="CELLDESIGNER_INTERACTION_VOCABULARY=STATE_TRANSITION" />
 <bp:right rdf:resource="#_unknown_s82_sa161_" />
 <bp:right rdf:resource="#_PG_s78_sa157_" />
 <bp:xref rdf:resource="STATE_TRANSITION" />
</bp:BiochemicalReaction>

<bp:Protein rdf:ID="_AICD_s3940_sa2858_">
 <bp:standardName rdf:datatype = "xsd:string">AICD</bp:standardName>
 <bp:displayName rdf:datatype = "xsd:string">AICD</bp:displayName>
 <bp:cellularLocation rdf:resource="#__default_" />
</bp:Protein>

<bp:Protein rdf:ID="_FTH_s1471_sa1128_">
 <bp:standardName rdf:datatype = "xsd:string">FTH</bp:standardName>
 <bp:displayName rdf:datatype = "xsd:string">FTH</bp:displayName>
 <bp:cellularLocation rdf:resource="#_neuron_c1_" />
</bp:Protein>

<bp:Stoichiometry rdf:ID="_IKBK_s1963_sa1450__STOICHIOMETRY_ID">
 <bp:physicalEntity rdf:resource="#_IKBK_s1963_sa1450_" />
 <bp:stoichiometricCoefficient rdf:datatype = "xsd:float">1.0</bp:stoichiometricCoefficient>
</bp:Stoichiometry>

<bp:DnaRegion rdf:ID="_ACTA1_s1315_sa978_">
 <bp:standardName rdf:datatype = "xsd:string">ACTA1</bp:standardName>
 <bp:displayName rdf:datatype = "xsd:string">ACTA1</bp:displayName>
 <bp:cellularLocation rdf:resource="#_neuron_c1_" />
</bp:DnaRegion>

<bp:SmallMolecule rdf:ID="_ceramide_s2346_sa1825_">
 <bp:standardName rdf:datatype = "xsd:string">ceramide</bp:standardName>
 <bp:displayName rdf:datatype = "xsd:string">ceramide</bp:displayName>
 <bp:cellularLocation rdf:resource="#_neuron_c1_" />
</bp:SmallMolecule>

<bp:Stoichiometry rdf:ID="_sphingolipid_s3936_sa2854__STOICHIOMETRY_ID">
 <bp:physicalEntity rdf:resource="#_sphingolipid_s3936_sa2854_" />
 <bp:stoichiometricCoefficient rdf:datatype = "xsd:float">1.0</bp:stoichiometricCoefficient>
</bp:Stoichiometry>

<bp:Stoichiometry rdf:about="STOICHIOMETRY_ID_s3616_csa290">
 <bp:physicalEntity rdf:resource="#_RAGE_AGEs_s3616_csa290_" />
 <bp:stoichiometricCoefficient rdf:datatype = "xsd:float">1.0</bp:stoichiometricCoefficient>
</bp:Stoichiometry>

<bp:Stoichiometry rdf:ID="_NALP_s3635_sa2540__STOICHIOMETRY_ID">
 <bp:physicalEntity rdf:resource="#_NALP_s3635_sa2540_" />
 <bp:stoichiometricCoefficient rdf:datatype = "xsd:float">1.0</bp:stoichiometricCoefficient>
</bp:Stoichiometry>

<bp:Protein rdf:ID="_AmyloidB1_40_s11_sa39_">
 <bp:standardName rdf:datatype = "xsd:string">AmyloidB1-40</bp:standardName>
 <bp:displayName rdf:datatype = "xsd:string">AmyloidB1-40</bp:displayName>
 <bp:cellularLocation rdf:resource="#__default_" />
</bp:Protein>

<bp:Stoichiometry rdf:ID="PARTICIPANT_STOICHIOMETRY_re148_229">
 <bp:physicalEntity rdf:resource="#_cholesterol_s87_sa190_" />
 <bp:stoichiometricCoefficient rdf:datatype = "xsd:float">1.0</bp:stoichiometricCoefficient>
</bp:Stoichiometry>

<bp:Protein rdf:ID="_SUOX_s1366_sa1032_">
 <bp:standardName rdf:datatype = "xsd:string">SUOX</bp:standardName>
 <bp:displayName rdf:datatype = "xsd:string">SUOX</bp:displayName>
 <bp:cellularLocation rdf:resource="#_mitochondria_c7_" />
</bp:Protein>

<bp:SmallMolecule rdf:ID="_O2_s708_sa295_">
 <bp:standardName rdf:datatype = "xsd:string">O2</bp:standardName>
 <bp:displayName rdf:datatype = "xsd:string">O2</bp:displayName>
 <bp:cellularLocation rdf:resource="#_inner_membrane_c8_" />
</bp:SmallMolecule>

<bp:Stoichiometry rdf:about="STOICHIOMETRY_ID_s3870_csa318">
 <bp:physicalEntity rdf:resource="#_AGE_RAGE_s3870_csa318_" />
 <bp:stoichiometricCoefficient rdf:datatype = "xsd:float">1.0</bp:stoichiometricCoefficient>
</bp:Stoichiometry>

<bp:Control rdf:ID="KNOWN_TRANSITION_OMITTED_LEFT__B94-RIGHT__Inflammatory_signaling-_re1304">
 <bp:xref rdf:resource="KNOWN_TRANSITION_OMITTED" />
 <bp:standardName rdf:datatype = "xsd:string">KNOWN_TRANSITION_OMITTED_LEFT__B94-RIGHT__Inflammatory_signaling-_re1304</bp:standardName>
 <bp:controlled rdf:resource="#_Inflammatory_signaling_s3842_sa2751_" />
 <bp:controller rdf:resource="#_B94_s3837_sa2746_" />
</bp:Control>

<bp:Protein rdf:ID="_PDK1_s913_sa634_">
 <bp:standardName rdf:datatype = "xsd:string">PDK1</bp:standardName>
 <bp:displayName rdf:datatype = "xsd:string">PDK1</bp:displayName>
 <bp:cellularLocation rdf:resource="#_neuron_c1_" />
</bp:Protein>

<bp:Complex rdf:ID="_APOE_AmyloidB_s3304_csa266_">
 <bp:component rdf:resource="#_AmyloidB_s293_sa313_" />
 <bp:component rdf:resource="#_APOE_s470_sa315_" />
 <bp:standardName rdf:datatype = "xsd:string">APOE-AmyloidB</bp:standardName>
 <bp:displayName rdf:datatype = "xsd:string">APOE-AmyloidB</bp:displayName>
 <bp:cellularLocation rdf:resource="#_Blood_c15_" />
</bp:Complex>

<bp:Protein rdf:ID="_DAP12_s3692_sa2605_">
 <bp:standardName rdf:datatype = "xsd:string">DAP12</bp:standardName>
 <bp:displayName rdf:datatype = "xsd:string">DAP12</bp:displayName>
</bp:Protein>

<bp:Stoichiometry rdf:about="STOICHIOMETRY_ID_s3189_csa239">
 <bp:physicalEntity rdf:resource="#_INPP5K_CSHL1_HDAC_NCOR2_s3189_csa239_" />
 <bp:stoichiometricCoefficient rdf:datatype = "xsd:float">1.0</bp:stoichiometricCoefficient>
</bp:Stoichiometry>

<bp:Stoichiometry rdf:ID="_MAPK13_s1804_sa1342__STOICHIOMETRY_ID">
 <bp:physicalEntity rdf:resource="#_MAPK13_s1804_sa1342_" />
 <bp:stoichiometricCoefficient rdf:datatype = "xsd:float">1.0</bp:stoichiometricCoefficient>
</bp:Stoichiometry>

<bp:Stoichiometry rdf:ID="PARTICIPANT_STOICHIOMETRY_re148_230">
 <bp:physicalEntity rdf:resource="#_24_OH_Chol_s88_sa197_" />
 <bp:stoichiometricCoefficient rdf:datatype = "xsd:float">1.0</bp:stoichiometricCoefficient>
</bp:Stoichiometry>

<bp:Control rdf:ID="KNOWN_TRANSITION_OMITTED_LEFT__PSPHL_APP_APBB1_DAB_ENAH_cytoskelton-RIGHT__neuronal_development-_re1041">
 <bp:xref rdf:resource="KNOWN_TRANSITION_OMITTED" />
 <bp:standardName rdf:datatype = "xsd:string">KNOWN_TRANSITION_OMITTED_LEFT__PSPHL_APP_APBB1_DAB_ENAH_cytoskelton-RIGHT__neuronal_development-_re1041</bp:standardName>
 <bp:controlled rdf:resource="#_neuronal_development_s1646_sa1260_" />
 <bp:controller rdf:resource="#_PSPHL_APP_APBB1_DAB_ENAH_cytoskelton_s3251_csa154_" />
</bp:Control>

<bp:RnaRegion rdf:ID="_TNF_s3797_sa2709_">
 <bp:standardName rdf:datatype = "xsd:string">TNF</bp:standardName>
 <bp:displayName rdf:datatype = "xsd:string">TNF</bp:displayName>
 <bp:cellularLocation rdf:resource="#_nucleus_c3_" />
</bp:RnaRegion>

<bp:Control rdf:about="re314_s456_sa724_481">
 <bp:xref rdf:resource="INHIBITION" />
 <bp:controlled rdf:resource="#STATE_TRANSITION_LEFT__proMMP9-RIGHT__MMP9-_re314" />
 <bp:controlType rdf:datatype = "xsd:string">INHIBITION</bp:controlType>
 <bp:controller rdf:resource="#_TIMP1_s456_sa173_" />
</bp:Control>

<bp:Stoichiometry rdf:ID="PARTICIPANT_STOICHIOMETRY_re1312_2077">
 <bp:physicalEntity rdf:resource="#_Ca2_PLUS__s604_sa75_" />
 <bp:stoichiometricCoefficient rdf:datatype = "xsd:float">1.0</bp:stoichiometricCoefficient>
</bp:Stoichiometry>

<bp:Stoichiometry rdf:ID="PARTICIPANT_STOICHIOMETRY_re1312_2078">
 <bp:physicalEntity rdf:resource="#_Ca2_PLUS__s58_sa74_" />
 <bp:stoichiometricCoefficient rdf:datatype = "xsd:float">1.0</bp:stoichiometricCoefficient>
</bp:Stoichiometry>

<bp:Stoichiometry rdf:ID="_19S_s3114_sa587__STOICHIOMETRY_ID">
 <bp:physicalEntity rdf:resource="#_19S_s3114_sa587_" />
 <bp:stoichiometricCoefficient rdf:datatype = "xsd:float">2.0</bp:stoichiometricCoefficient>
</bp:Stoichiometry>

<bp:Stoichiometry rdf:ID="_ATF6_s133_sa116__STOICHIOMETRY_ID">
 <bp:physicalEntity rdf:resource="#_ATF6_s133_sa116_" />
 <bp:stoichiometricCoefficient rdf:datatype = "xsd:float">1.0</bp:stoichiometricCoefficient>
</bp:Stoichiometry>

<bp:Stoichiometry rdf:ID="_L_Arg_s1243_sa913__STOICHIOMETRY_ID">
 <bp:physicalEntity rdf:resource="#_L_Arg_s1243_sa913_" />
 <bp:stoichiometricCoefficient rdf:datatype = "xsd:float">1.0</bp:stoichiometricCoefficient>
</bp:Stoichiometry>

<bp:Stoichiometry rdf:ID="_PG_s78_sa157__STOICHIOMETRY_ID">
 <bp:physicalEntity rdf:resource="#_PG_s78_sa157_" />
 <bp:stoichiometricCoefficient rdf:datatype = "xsd:float">1.0</bp:stoichiometricCoefficient>
</bp:Stoichiometry>

<bp:Stoichiometry rdf:ID="PARTICIPANT_STOICHIOMETRY_re412_693">
 <bp:physicalEntity rdf:resource="#_cGMP_s1258_sa925_" />
 <bp:stoichiometricCoefficient rdf:datatype = "xsd:float">1.0</bp:stoichiometricCoefficient>
</bp:Stoichiometry>

<bp:Stoichiometry rdf:ID="PARTICIPANT_STOICHIOMETRY_re412_692">
 <bp:physicalEntity rdf:resource="#_GTP_s1259_sa926_" />
 <bp:stoichiometricCoefficient rdf:datatype = "xsd:float">1.0</bp:stoichiometricCoefficient>
</bp:Stoichiometry>

<bp:Stoichiometry rdf:ID="_DAP12_s3692_sa2605__STOICHIOMETRY_ID">
 <bp:physicalEntity rdf:resource="#_DAP12_s3692_sa2605_" />
 <bp:stoichiometricCoefficient rdf:datatype = "xsd:float">1.0</bp:stoichiometricCoefficient>
</bp:Stoichiometry>

<bp:Complex rdf:ID="_PPARG_RXR_unkown_PPARG_ligand_s3295_csa209_">
 <bp:component rdf:resource="#_unknown_PPARG_ligand_s2594_sa1764_" />
 <bp:component rdf:resource="#_RXR_s716_sa411_" />
 <bp:component rdf:resource="#_PPARG_s2407_sa1762_" />
 <bp:standardName rdf:datatype = "xsd:string">PPARG-RXR-unkown PPARG ligand</bp:standardName>
 <bp:displayName rdf:datatype = "xsd:string">PPARG-RXR-unkown PPARG ligand</bp:displayName>
 <bp:cellularLocation rdf:resource="#_nucleus_c3_" />
</bp:Complex>

<bp:Control rdf:ID="KNOWN_TRANSITION_OMITTED_LEFT__Oligomeric_AmyloidB-RIGHT__cognitive_and_behavioral_abnormalities-_re641">
 <bp:xref rdf:resource="KNOWN_TRANSITION_OMITTED" />
 <bp:standardName rdf:datatype = "xsd:string">KNOWN_TRANSITION_OMITTED_LEFT__Oligomeric_AmyloidB-RIGHT__cognitive_and_behavioral_abnormalities-_re641</bp:standardName>
 <bp:controlled rdf:resource="#_cognitive_and_behavioral_abnormalities_s1917_sa1439_" />
 <bp:controller rdf:resource="#_Oligomeric_AmyloidB_s597_sa47_" />
</bp:Control>

<bp:Stoichiometry rdf:ID="_GEF_s2499_sa1968__STOICHIOMETRY_ID">
 <bp:physicalEntity rdf:resource="#_GEF_s2499_sa1968_" />
 <bp:stoichiometricCoefficient rdf:datatype = "xsd:float">1.0</bp:stoichiometricCoefficient>
</bp:Stoichiometry>

<bp:Pathway rdf:ID="_posttranslational_modification_of_APP_and_tau_s317_sa141_">
 <bp:standardName rdf:datatype = "xsd:string">posttranslational modification of APP and tau</bp:standardName>
 <bp:displayName rdf:datatype = "xsd:string">posttranslational modification of APP and tau</bp:displayName>
</bp:Pathway>

<bp:Stoichiometry rdf:ID="_IL1B_s3799_sa2711__STOICHIOMETRY_ID">
 <bp:physicalEntity rdf:resource="#_IL1B_s3799_sa2711_" />
 <bp:stoichiometricCoefficient rdf:datatype = "xsd:float">1.0</bp:stoichiometricCoefficient>
</bp:Stoichiometry>

<bp:Stoichiometry rdf:ID="_PAMPs_s3740_sa2655__STOICHIOMETRY_ID">
 <bp:physicalEntity rdf:resource="#_PAMPs_s3740_sa2655_" />
 <bp:stoichiometricCoefficient rdf:datatype = "xsd:float">1.0</bp:stoichiometricCoefficient>
</bp:Stoichiometry>

<bp:Conversion rdf:ID="KNOWN_TRANSITION_OMITTED_LEFT__Glucose-RIGHT__Glyceraldehyde_P-_TIMP1-_re200">
 <bp:participantStoichiometry rdf:resource="#PARTICIPANT_STOICHIOMETRY_re200_281" />
 <bp:participantStoichiometry rdf:resource="#PARTICIPANT_STOICHIOMETRY_re200_280" />
 <bp:participantStoichiometry rdf:resource="#PARTICIPANT_STOICHIOMETRY_re200_282" />
 <bp:conversionDirection rdf:datatype = "xsd:string">LEFT_TO_RIGHT</bp:conversionDirection>
 <bp:standardName rdf:datatype = "xsd:string">KNOWN_TRANSITION_OMITTED_LEFT__Glucose-RIGHT__Glyceraldehyde_P-_TIMP1-_re200</bp:standardName>
 <bp:left rdf:resource="#_Glucose_s635_sa239_" />
 <bp:interactionType rdf:resource="CELLDESIGNER_INTERACTION_VOCABULARY=KNOWN_TRANSITION_OMITTED" />
 <bp:right rdf:resource="#_TIMP1_s456_sa173_" />
 <bp:right rdf:resource="#_Glyceraldehyde_P_s648_sa246_" />
 <bp:xref rdf:resource="KNOWN_TRANSITION_OMITTED" />
</bp:Conversion>

<bp:Protein rdf:ID="_SRC_s1401_sa1067_">
 <bp:feature rdf:resource="#_SRC__SRC_s1401_sa1067__Active_" />
 <bp:standardName rdf:datatype = "xsd:string">SRC</bp:standardName>
 <bp:displayName rdf:datatype = "xsd:string">SRC</bp:displayName>
 <bp:cellularLocation rdf:resource="#_neuron_c1_" />
</bp:Protein>

<bp:Complex rdf:ID="_RAC1_GGPP_s3323_csa219_">
 <bp:component rdf:resource="#_RAC1_s3563_sa1876_" />
 <bp:component rdf:resource="#_GGPP_s2390_sa1877_" />
 <bp:standardName rdf:datatype = "xsd:string">RAC1-GGPP</bp:standardName>
 <bp:displayName rdf:datatype = "xsd:string">RAC1-GGPP</bp:displayName>
 <bp:cellularLocation rdf:resource="#_neuron_c1_" />
</bp:Complex>

<bp:BiochemicalReaction rdf:ID="STATE_TRANSITION_LEFT__BAD-RIGHT__BAD-_re75">
 <bp:participantStoichiometry rdf:resource="#PARTICIPANT_STOICHIOMETRY_re75_142" />
 <bp:participantStoichiometry rdf:resource="#PARTICIPANT_STOICHIOMETRY_re75_141" />
 <bp:conversionDirection rdf:datatype = "xsd:string">LEFT_TO_RIGHT</bp:conversionDirection>
 <bp:standardName rdf:datatype = "xsd:string">STATE_TRANSITION_LEFT__BAD-RIGHT__BAD-_re75</bp:standardName>
 <bp:left rdf:resource="#_BAD_s2755_sa19_" />
 <bp:interactionType rdf:resource="CELLDESIGNER_INTERACTION_VOCABULARY=STATE_TRANSITION" />
 <bp:right rdf:resource="#_BAD_s2755_sa19_" />
 <bp:xref rdf:resource="STATE_TRANSITION" />
</bp:BiochemicalReaction>

<bp:Stoichiometry rdf:ID="_CYC_s71_sa130__STOICHIOMETRY_ID">
 <bp:physicalEntity rdf:resource="#_CYC_s71_sa130_" />
 <bp:stoichiometricCoefficient rdf:datatype = "xsd:float">1.0</bp:stoichiometricCoefficient>
</bp:Stoichiometry>

<bp:SmallMolecule rdf:ID="_estrogen_s904_sa621_">
 <bp:standardName rdf:datatype = "xsd:string">estrogen</bp:standardName>
 <bp:displayName rdf:datatype = "xsd:string">estrogen</bp:displayName>
 <bp:cellularLocation rdf:resource="#__default_" />
</bp:SmallMolecule>

<bp:Protein rdf:ID="_A2M_s2972_sa2345_">
 <bp:standardName rdf:datatype = "xsd:string">A2M</bp:standardName>
 <bp:displayName rdf:datatype = "xsd:string">A2M</bp:displayName>
</bp:Protein>

<bp:Stoichiometry rdf:ID="_SRI_s2412_sa1892__STOICHIOMETRY_ID">
 <bp:physicalEntity rdf:resource="#_SRI_s2412_sa1892_" />
 <bp:stoichiometricCoefficient rdf:datatype = "xsd:float">1.0</bp:stoichiometricCoefficient>
</bp:Stoichiometry>

<bp:Control rdf:about="re1326_s3911_sa2828_2123">
 <bp:xref rdf:resource="INHIBITION" />
 <bp:controlled rdf:resource="#STATE_TRANSITION_RIGHT__Insulin_IR-_re1326" />
 <bp:controlType rdf:datatype = "xsd:string">INHIBITION</bp:controlType>
 <bp:controller rdf:resource="#_PKC_s3911_sa2827_" />
</bp:Control>

<bp:TransportWithBiochemicalReaction rdf:ID="TRANSPORT_LEFT__GABA-RIGHT__GABA-_re336">
 <bp:participantStoichiometry rdf:resource="#PARTICIPANT_STOICHIOMETRY_re336_531" />
 <bp:participantStoichiometry rdf:resource="#PARTICIPANT_STOICHIOMETRY_re336_530" />
 <bp:conversionDirection rdf:datatype = "xsd:string">LEFT_TO_RIGHT</bp:conversionDirection>
 <bp:standardName rdf:datatype = "xsd:string">TRANSPORT_LEFT__GABA-RIGHT__GABA-_re336</bp:standardName>
 <bp:left rdf:resource="#_GABA_s3564_sa774_" />
 <bp:interactionType rdf:resource="CELLDESIGNER_INTERACTION_VOCABULARY=TRANSPORT" />
 <bp:right rdf:resource="#_GABA_s1077_sa778_" />
 <bp:xref rdf:resource="TRANSPORT" />
</bp:TransportWithBiochemicalReaction>

<bp:Stoichiometry rdf:ID="_HDAC_s2548_sa2010__STOICHIOMETRY_ID">
 <bp:physicalEntity rdf:resource="#_HDAC_s2548_sa2010_" />
 <bp:stoichiometricCoefficient rdf:datatype = "xsd:float">2.0</bp:stoichiometricCoefficient>
</bp:Stoichiometry>

<bp:SmallMolecule rdf:ID="_Farnesyl_PP_s2408_sa1888_">
 <bp:standardName rdf:datatype = "xsd:string">Farnesyl PP</bp:standardName>
 <bp:displayName rdf:datatype = "xsd:string">Farnesyl PP</bp:displayName>
</bp:SmallMolecule>

<bp:Control rdf:ID="KNOWN_TRANSITION_OMITTED_LEFT__LRP1_AmyloidB-RIGHT__Unknown_transportation-_re1018">
 <bp:xref rdf:resource="KNOWN_TRANSITION_OMITTED" />
 <bp:standardName rdf:datatype = "xsd:string">KNOWN_TRANSITION_OMITTED_LEFT__LRP1_AmyloidB-RIGHT__Unknown_transportation-_re1018</bp:standardName>
 <bp:controlled rdf:resource="#_Unknown_transportation_s2960_sa2332_" />
 <bp:controller rdf:resource="#_LRP1_AmyloidB_s3500_csa146_" />
</bp:Control>

<bp:Stoichiometry rdf:ID="_mutant_PSEN_s1437_sa1094__STOICHIOMETRY_ID">
 <bp:physicalEntity rdf:resource="#_mutant_PSEN_s1437_sa1094_" />
 <bp:stoichiometricCoefficient rdf:datatype = "xsd:float">4.0</bp:stoichiometricCoefficient>
</bp:Stoichiometry>

<bp:Stoichiometry rdf:about="STOICHIOMETRY_ID_s3310_csa270">
 <bp:physicalEntity rdf:resource="#_NFKB1_RELA_s3310_csa270_" />
 <bp:stoichiometricCoefficient rdf:datatype = "xsd:float">1.0</bp:stoichiometricCoefficient>
</bp:Stoichiometry>

<bp:Stoichiometry rdf:ID="PARTICIPANT_STOICHIOMETRY_re837_1352">
 <bp:physicalEntity rdf:resource="#_Lanosterol_s1108_sa812_" />
 <bp:stoichiometricCoefficient rdf:datatype = "xsd:float">1.0</bp:stoichiometricCoefficient>
</bp:Stoichiometry>

<bp:Protein rdf:ID="_SRC_s1401_sa1066_">
 <bp:standardName rdf:datatype = "xsd:string">SRC</bp:standardName>
 <bp:displayName rdf:datatype = "xsd:string">SRC</bp:displayName>
 <bp:cellularLocation rdf:resource="#_neuron_c1_" />
</bp:Protein>

<bp:Stoichiometry rdf:ID="_PLG_s1009_sa719__STOICHIOMETRY_ID">
 <bp:physicalEntity rdf:resource="#_PLG_s1009_sa719_" />
 <bp:stoichiometricCoefficient rdf:datatype = "xsd:float">1.0</bp:stoichiometricCoefficient>
</bp:Stoichiometry>

<bp:EntityFeature rdf:ID="_PRKG1__PRKG1_s3540_sa935__Active_">
</bp:EntityFeature>

<bp:Stoichiometry rdf:ID="_APOE_s1887_sa1381__STOICHIOMETRY_ID">
 <bp:physicalEntity rdf:resource="#_APOE_s1887_sa1381_" />
 <bp:stoichiometricCoefficient rdf:datatype = "xsd:float">1.0</bp:stoichiometricCoefficient>
</bp:Stoichiometry>

<bp:Stoichiometry rdf:ID="PARTICIPANT_STOICHIOMETRY_re722_1166">
 <bp:physicalEntity rdf:resource="#_DAB1_s2092_sa1611_" />
 <bp:stoichiometricCoefficient rdf:datatype = "xsd:float">1.0</bp:stoichiometricCoefficient>
</bp:Stoichiometry>

<bp:Stoichiometry rdf:ID="PARTICIPANT_STOICHIOMETRY_re837_1353">
 <bp:physicalEntity rdf:resource="#_7_dehydrocholesterol_s2383_sa1869_" />
 <bp:stoichiometricCoefficient rdf:datatype = "xsd:float">1.0</bp:stoichiometricCoefficient>
</bp:Stoichiometry>

<bp:Stoichiometry rdf:ID="PARTICIPANT_STOICHIOMETRY_re722_1167">
 <bp:physicalEntity rdf:resource="#_DAB1_s2092_sa1614_" />
 <bp:stoichiometricCoefficient rdf:datatype = "xsd:float">1.0</bp:stoichiometricCoefficient>
</bp:Stoichiometry>

<bp:EntityFeature rdf:ID="_Insulin_receptor__Insulin_receptor_s3888_sa2808__Active_">
</bp:EntityFeature>

<bp:Protein rdf:ID="_APOE_s1887_sa1381_">
 <bp:standardName rdf:datatype = "xsd:string">APOE</bp:standardName>
 <bp:displayName rdf:datatype = "xsd:string">APOE</bp:displayName>
 <bp:cellularLocation rdf:resource="#_sinusoid_c28_" />
</bp:Protein>

<bp:EntityFeature rdf:ID="_VEGFA__VEGFA_s2611_sa2078__Active_">
</bp:EntityFeature>

<bp:Stoichiometry rdf:ID="_Lipoprotein_remnant_s1888_sa1383__STOICHIOMETRY_ID">
 <bp:physicalEntity rdf:resource="#_Lipoprotein_remnant_s1888_sa1383_" />
 <bp:stoichiometricCoefficient rdf:datatype = "xsd:float">2.0</bp:stoichiometricCoefficient>
</bp:Stoichiometry>

<bp:Pathway rdf:ID="_depolarization_s2686_sa2158_">
 <bp:standardName rdf:datatype = "xsd:string">depolarization</bp:standardName>
 <bp:displayName rdf:datatype = "xsd:string">depolarization</bp:displayName>
</bp:Pathway>

<bp:CellularLocationVocabulary rdf:ID="_late_endosome_c18_">
 <bp:comment rdf:datatype = "xsd:string">_late_endosome</bp:comment>
</bp:CellularLocationVocabulary>

<bp:Catalysis rdf:about="re17_s597_sa47_17">
 <bp:xref rdf:resource="UNKNOWN_CATALYSIS" />
 <bp:controlled rdf:resource="#UNKNOWN_TRANSITION_LEFT__GPCR_homolog-RIGHT__GPCR_homolog-_re17" />
 <bp:controller rdf:resource="#_Oligomeric_AmyloidB_s597_sa47_" />
</bp:Catalysis>

<bp:Stoichiometry rdf:ID="_lipoxin_A4_s3679_sa2593__STOICHIOMETRY_ID">
 <bp:physicalEntity rdf:resource="#_lipoxin_A4_s3679_sa2593_" />
 <bp:stoichiometricCoefficient rdf:datatype = "xsd:float">1.0</bp:stoichiometricCoefficient>
</bp:Stoichiometry>

<bp:Stoichiometry rdf:about="STOICHIOMETRY_ID_s3739_csa305">
 <bp:physicalEntity rdf:resource="#_TLRs_DAMPs_s3739_csa305_" />
 <bp:stoichiometricCoefficient rdf:datatype = "xsd:float">1.0</bp:stoichiometricCoefficient>
</bp:Stoichiometry>

<bp:Protein rdf:ID="_WNT_s289_sa485_">
 <bp:standardName rdf:datatype = "xsd:string">WNT</bp:standardName>
 <bp:displayName rdf:datatype = "xsd:string">WNT</bp:displayName>
</bp:Protein>

<bp:Stoichiometry rdf:ID="PARTICIPANT_STOICHIOMETRY_re894_1471">
 <bp:physicalEntity rdf:resource="#_AKT1S1_s2601_sa2059_" />
 <bp:stoichiometricCoefficient rdf:datatype = "xsd:float">1.0</bp:stoichiometricCoefficient>
</bp:Stoichiometry>

<bp:Stoichiometry rdf:ID="PARTICIPANT_STOICHIOMETRY_re894_1472">
 <bp:physicalEntity rdf:resource="#_AKT1S1_s2601_sa2060_" />
 <bp:stoichiometricCoefficient rdf:datatype = "xsd:float">1.0</bp:stoichiometricCoefficient>
</bp:Stoichiometry>

<bp:Protein rdf:ID="_TLR2_s3597_sa2502_">
 <bp:standardName rdf:datatype = "xsd:string">TLR2</bp:standardName>
 <bp:displayName rdf:datatype = "xsd:string">TLR2</bp:displayName>
 <bp:cellularLocation rdf:resource="#_microglia_c4_" />
</bp:Protein>

<bp:Protein rdf:ID="_Hexokinase_s3912_sa2829_">
 <bp:standardName rdf:datatype = "xsd:string">Hexokinase</bp:standardName>
 <bp:displayName rdf:datatype = "xsd:string">Hexokinase</bp:displayName>
 <bp:cellularLocation rdf:resource="#_neuron_c1_" />
</bp:Protein>

<bp:Stoichiometry rdf:ID="_IL1B_s3625_sa2529__STOICHIOMETRY_ID">
 <bp:physicalEntity rdf:resource="#_IL1B_s3625_sa2529_" />
 <bp:stoichiometricCoefficient rdf:datatype = "xsd:float">1.0</bp:stoichiometricCoefficient>
</bp:Stoichiometry>

<bp:Protein rdf:ID="_PPP2CA_s1756_sa1293_">
 <bp:standardName rdf:datatype = "xsd:string">PPP2CA</bp:standardName>
 <bp:displayName rdf:datatype = "xsd:string">PPP2CA</bp:displayName>
 <bp:cellularLocation rdf:resource="#_neuron_c1_" />
</bp:Protein>

<bp:Stoichiometry rdf:ID="_NFKB_responsive_genes_s1003_sa713__STOICHIOMETRY_ID">
 <bp:physicalEntity rdf:resource="#_NFKB_responsive_genes_s1003_sa713_" />
 <bp:stoichiometricCoefficient rdf:datatype = "xsd:float">3.0</bp:stoichiometricCoefficient>
</bp:Stoichiometry>

<bp:BiochemicalReaction rdf:ID="STATE_TRANSITION_LEFT__MIF-RIGHT__MIF-_re1131">
 <bp:participantStoichiometry rdf:resource="#PARTICIPANT_STOICHIOMETRY_re1131_1777" />
 <bp:participantStoichiometry rdf:resource="#PARTICIPANT_STOICHIOMETRY_re1131_1776" />
 <bp:conversionDirection rdf:datatype = "xsd:string">LEFT_TO_RIGHT</bp:conversionDirection>
 <bp:standardName rdf:datatype = "xsd:string">STATE_TRANSITION_LEFT__MIF-RIGHT__MIF-_re1131</bp:standardName>
 <bp:left rdf:resource="#_MIF_s3469_sa2448_" />
 <bp:interactionType rdf:resource="CELLDESIGNER_INTERACTION_VOCABULARY=STATE_TRANSITION" />
 <bp:right rdf:resource="#_MIF_s3469_sa2451_" />
 <bp:xref rdf:resource="STATE_TRANSITION" />
</bp:BiochemicalReaction>

<bp:BiochemicalReaction rdf:ID="STATE_TRANSITION_LEFT__APC_AXIN_GSK3B_CTNNB1-_re596">
 <bp:participantStoichiometry rdf:resource="#PARTICIPANT_STOICHIOMETRY_re596_1001" />
 <bp:conversionDirection rdf:datatype = "xsd:string">LEFT_TO_RIGHT</bp:conversionDirection>
 <bp:standardName rdf:datatype = "xsd:string">STATE_TRANSITION_LEFT__APC_AXIN_GSK3B_CTNNB1-_re596</bp:standardName>
 <bp:left rdf:resource="#_APC_AXIN_GSK3B_CTNNB1_s3261_csa58_" />
 <bp:interactionType rdf:resource="CELLDESIGNER_INTERACTION_VOCABULARY=STATE_TRANSITION" />
 <bp:xref rdf:resource="STATE_TRANSITION" />
</bp:BiochemicalReaction>

<bp:Stoichiometry rdf:ID="_VPS26A_s22_sa4__STOICHIOMETRY_ID">
 <bp:physicalEntity rdf:resource="#_VPS26A_s22_sa4_" />
 <bp:stoichiometricCoefficient rdf:datatype = "xsd:float">4.0</bp:stoichiometricCoefficient>
</bp:Stoichiometry>

<bp:BiochemicalReaction rdf:ID="STATE_TRANSITION_LEFT__IRS2-RIGHT__IRS2-_re1325">
 <bp:participantStoichiometry rdf:resource="#PARTICIPANT_STOICHIOMETRY_re1325_2121" />
 <bp:participantStoichiometry rdf:resource="#PARTICIPANT_STOICHIOMETRY_re1325_2120" />
 <bp:conversionDirection rdf:datatype = "xsd:string">LEFT_TO_RIGHT</bp:conversionDirection>
 <bp:standardName rdf:datatype = "xsd:string">STATE_TRANSITION_LEFT__IRS2-RIGHT__IRS2-_re1325</bp:standardName>
 <bp:left rdf:resource="#_IRS2_s3882_sa2803_" />
 <bp:interactionType rdf:resource="CELLDESIGNER_INTERACTION_VOCABULARY=STATE_TRANSITION" />
 <bp:right rdf:resource="#_IRS2_s3882_sa2800_" />
 <bp:xref rdf:resource="STATE_TRANSITION" />
</bp:BiochemicalReaction>

<bp:Stoichiometry rdf:ID="_Acetate_s618_sa222__STOICHIOMETRY_ID">
 <bp:physicalEntity rdf:resource="#_Acetate_s618_sa222_" />
 <bp:stoichiometricCoefficient rdf:datatype = "xsd:float">1.0</bp:stoichiometricCoefficient>
</bp:Stoichiometry>

<bp:Stoichiometry rdf:ID="_Cu_s1399_sa1064__STOICHIOMETRY_ID">
 <bp:physicalEntity rdf:resource="#_Cu_s1399_sa1064_" />
 <bp:stoichiometricCoefficient rdf:datatype = "xsd:float">1.0</bp:stoichiometricCoefficient>
</bp:Stoichiometry>

<bp:Protein rdf:ID="_RHOA_s2398_sa1878_">
 <bp:standardName rdf:datatype = "xsd:string">RHOA</bp:standardName>
 <bp:displayName rdf:datatype = "xsd:string">RHOA</bp:displayName>
</bp:Protein>

<bp:Stoichiometry rdf:ID="PARTICIPANT_STOICHIOMETRY_re629_1059">
 <bp:physicalEntity rdf:resource="#_MAP2K7_s1909_sa1431_" />
 <bp:stoichiometricCoefficient rdf:datatype = "xsd:float">1.0</bp:stoichiometricCoefficient>
</bp:Stoichiometry>

<bp:Stoichiometry rdf:ID="PARTICIPANT_STOICHIOMETRY_re629_1058">
 <bp:physicalEntity rdf:resource="#_MAP2K7_s1908_sa1430_" />
 <bp:stoichiometricCoefficient rdf:datatype = "xsd:float">1.0</bp:stoichiometricCoefficient>
</bp:Stoichiometry>

<bp:Protein rdf:ID="_ARL4C_s2808_sa1907_">
 <bp:feature rdf:resource="#_ARL4C__ARL4C_s2808_sa1907__Active_" />
 <bp:standardName rdf:datatype = "xsd:string">ARL4C</bp:standardName>
 <bp:displayName rdf:datatype = "xsd:string">ARL4C</bp:displayName>
 <bp:cellularLocation rdf:resource="#_neuron_c1_" />
</bp:Protein>

<bp:TransportWithBiochemicalReaction rdf:ID="TRANSPORT_LEFT__superoxide_anion-RIGHT__superoxide_anion-_re966">
 <bp:participantStoichiometry rdf:resource="#PARTICIPANT_STOICHIOMETRY_re966_1586" />
 <bp:participantStoichiometry rdf:resource="#PARTICIPANT_STOICHIOMETRY_re966_1585" />
 <bp:conversionDirection rdf:datatype = "xsd:string">LEFT_TO_RIGHT</bp:conversionDirection>
 <bp:standardName rdf:datatype = "xsd:string">TRANSPORT_LEFT__superoxide_anion-RIGHT__superoxide_anion-_re966</bp:standardName>
 <bp:left rdf:resource="#_superoxide_anion_s2702_sa2179_" />
 <bp:interactionType rdf:resource="CELLDESIGNER_INTERACTION_VOCABULARY=TRANSPORT" />
 <bp:right rdf:resource="#_superoxide_anion_s2354_sa1836_" />
 <bp:xref rdf:resource="TRANSPORT" />
</bp:TransportWithBiochemicalReaction>

<bp:Catalysis rdf:about="re85_s159_sa97_152">
 <bp:xref rdf:resource="CATALYSIS" />
 <bp:controlled rdf:resource="#STATE_TRANSITION_LEFT__CDKN1A-RIGHT__CDKN1A-_re85" />
 <bp:controller rdf:resource="#_NO_s159_sa97_" />
</bp:Catalysis>

<bp:Stoichiometry rdf:ID="_FMR1_s1464_sa1121__STOICHIOMETRY_ID">
 <bp:physicalEntity rdf:resource="#_FMR1_s1464_sa1121_" />
 <bp:stoichiometricCoefficient rdf:datatype = "xsd:float">1.0</bp:stoichiometricCoefficient>
</bp:Stoichiometry>

<bp:SmallMolecule rdf:ID="_succinate_s677_sa271_">
 <bp:standardName rdf:datatype = "xsd:string">succinate</bp:standardName>
 <bp:displayName rdf:datatype = "xsd:string">succinate</bp:displayName>
 <bp:cellularLocation rdf:resource="#_neuron_c1_" />
</bp:SmallMolecule>

<bp:Catalysis rdf:about="re491_s1417_sa1075_813">
 <bp:xref rdf:resource="CATALYSIS" />
 <bp:controlled rdf:resource="#STATE_TRANSITION_LEFT__EGF_EGFR-_re491" />
 <bp:controller rdf:resource="#_PTP_s1417_sa1075_" />
</bp:Catalysis>

<bp:Stoichiometry rdf:ID="PARTICIPANT_STOICHIOMETRY_re1122_1764">
 <bp:physicalEntity rdf:resource="#_Unknown_receptor_Oligomeric_AmyloicB_s3317_csa280_" />
 <bp:stoichiometricCoefficient rdf:datatype = "xsd:float">1.0</bp:stoichiometricCoefficient>
</bp:Stoichiometry>

<bp:Stoichiometry rdf:ID="PARTICIPANT_STOICHIOMETRY_re1122_1763">
 <bp:physicalEntity rdf:resource="#_Unknown_receptor_s2642_sa15_" />
 <bp:stoichiometricCoefficient rdf:datatype = "xsd:float">1.0</bp:stoichiometricCoefficient>
</bp:Stoichiometry>

<bp:Stoichiometry rdf:ID="PARTICIPANT_STOICHIOMETRY_re1149_1795">
 <bp:physicalEntity rdf:resource="#_ceramide_1_P_s3577_sa2485_" />
 <bp:stoichiometricCoefficient rdf:datatype = "xsd:float">1.0</bp:stoichiometricCoefficient>
</bp:Stoichiometry>

<bp:Stoichiometry rdf:ID="PARTICIPANT_STOICHIOMETRY_re1141_1788">
 <bp:physicalEntity rdf:resource="#_phosphatidylcholine_s3566_sa2472_" />
 <bp:stoichiometricCoefficient rdf:datatype = "xsd:float">1.0</bp:stoichiometricCoefficient>
</bp:Stoichiometry>

<bp:Stoichiometry rdf:ID="PARTICIPANT_STOICHIOMETRY_re1149_1794">
 <bp:physicalEntity rdf:resource="#_ceramide_s2346_sa1825_" />
 <bp:stoichiometricCoefficient rdf:datatype = "xsd:float">1.0</bp:stoichiometricCoefficient>
</bp:Stoichiometry>

<bp:Stoichiometry rdf:ID="PARTICIPANT_STOICHIOMETRY_re1141_1789">
 <bp:physicalEntity rdf:resource="#_AA_s403_sa159_" />
 <bp:stoichiometricCoefficient rdf:datatype = "xsd:float">1.0</bp:stoichiometricCoefficient>
</bp:Stoichiometry>

<bp:Protein rdf:ID="_SDC2_s2846_sa1405_">
 <bp:standardName rdf:datatype = "xsd:string">SDC2</bp:standardName>
 <bp:displayName rdf:datatype = "xsd:string">SDC2</bp:displayName>
</bp:Protein>

<bp:Stoichiometry rdf:about="STOICHIOMETRY_ID_s3759_csa307">
 <bp:physicalEntity rdf:resource="#_TREM2_unknown_protein_s3759_csa307_" />
 <bp:stoichiometricCoefficient rdf:datatype = "xsd:float">1.0</bp:stoichiometricCoefficient>
</bp:Stoichiometry>

<bp:Stoichiometry rdf:ID="PARTICIPANT_STOICHIOMETRY_re917_1523">
 <bp:physicalEntity rdf:resource="#_PRKG1_s3463_sa2101_" />
 <bp:stoichiometricCoefficient rdf:datatype = "xsd:float">1.0</bp:stoichiometricCoefficient>
</bp:Stoichiometry>

<bp:Catalysis rdf:about="re153_s3332_csa29_239">
 <bp:xref rdf:resource="UNKNOWN_CATALYSIS" />
 <bp:controlled rdf:resource="#STATE_TRANSITION_LEFT__ABCA1-RIGHT__ABCA1-_re153" />
 <bp:controller rdf:resource="#_NR1H_24_OH_Chol_s3332_csa29_" />
</bp:Catalysis>

<bp:Stoichiometry rdf:ID="PARTICIPANT_STOICHIOMETRY_re917_1524">
 <bp:physicalEntity rdf:resource="#_PRKG1_s3463_sa2104_" />
 <bp:stoichiometricCoefficient rdf:datatype = "xsd:float">1.0</bp:stoichiometricCoefficient>
</bp:Stoichiometry>

<bp:Stoichiometry rdf:ID="_AA_s403_sa159__STOICHIOMETRY_ID">
 <bp:physicalEntity rdf:resource="#_AA_s403_sa159_" />
 <bp:stoichiometricCoefficient rdf:datatype = "xsd:float">2.0</bp:stoichiometricCoefficient>
</bp:Stoichiometry>

<bp:Stoichiometry rdf:ID="_sa585_degraded_s865_sa588__STOICHIOMETRY_ID">
 <bp:physicalEntity rdf:resource="#_sa585_degraded_s865_sa588_" />
 <bp:stoichiometricCoefficient rdf:datatype = "xsd:float">1.0</bp:stoichiometricCoefficient>
</bp:Stoichiometry>

<bp:Protein rdf:ID="_APPBP1_s2807_sa2246_">
 <bp:standardName rdf:datatype = "xsd:string">APPBP1</bp:standardName>
 <bp:displayName rdf:datatype = "xsd:string">APPBP1</bp:displayName>
 <bp:cellularLocation rdf:resource="#_neuron_c1_" />
</bp:Protein>

<bp:Stoichiometry rdf:ID="_PSEN_s2480_sa1942__STOICHIOMETRY_ID">
 <bp:physicalEntity rdf:resource="#_PSEN_s2480_sa1942_" />
 <bp:stoichiometricCoefficient rdf:datatype = "xsd:float">2.0</bp:stoichiometricCoefficient>
</bp:Stoichiometry>

<bp:Protein rdf:ID="_APP__s3655_sa2843_">
 <bp:feature rdf:resource="#_APP___APP__s3655_sa2843__Active_" />
 <bp:standardName rdf:datatype = "xsd:string">APP </bp:standardName>
 <bp:displayName rdf:datatype = "xsd:string">APP </bp:displayName>
 <bp:cellularLocation rdf:resource="#_neuron_c1_" />
</bp:Protein>

<bp:Stoichiometry rdf:ID="_RAGE_s3872_sa2789__STOICHIOMETRY_ID">
 <bp:physicalEntity rdf:resource="#_RAGE_s3872_sa2789_" />
 <bp:stoichiometricCoefficient rdf:datatype = "xsd:float">1.0</bp:stoichiometricCoefficient>
</bp:Stoichiometry>

<bp:ComplexAssembly rdf:ID="HETERODIMER_ASSOCIATION_LEFT__N_APP-_TNFRSF21-RIGHT__TNFRSF21_N_APP-_re136">
 <bp:participantStoichiometry rdf:resource="#PARTICIPANT_STOICHIOMETRY_re136_210" />
 <bp:participantStoichiometry rdf:resource="#PARTICIPANT_STOICHIOMETRY_re136_209" />
 <bp:participantStoichiometry rdf:resource="#PARTICIPANT_STOICHIOMETRY_re136_208" />
 <bp:conversionDirection rdf:datatype = "xsd:string">LEFT_TO_RIGHT</bp:conversionDirection>
 <bp:standardName rdf:datatype = "xsd:string">HETERODIMER_ASSOCIATION_LEFT__N_APP-_TNFRSF21-RIGHT__TNFRSF21_N_APP-_re136</bp:standardName>
 <bp:left rdf:resource="#_TNFRSF21_s500_sa183_" />
 <bp:left rdf:resource="#_N_APP_s499_sa181_" />
 <bp:interactionType rdf:resource="CELLDESIGNER_INTERACTION_VOCABULARY=HETERODIMER_ASSOCIATION" />
 <bp:right rdf:resource="#_TNFRSF21_N_APP_s3330_csa27_" />
 <bp:spontaneous rdf:datatype = "xsd:null">true</bp:spontaneous>
 <bp:xref rdf:resource="HETERODIMER_ASSOCIATION" />
</bp:ComplexAssembly>

<bp:Protein rdf:ID="_Oligomeric_AmyloidB_s511_sa387_">
 <bp:standardName rdf:datatype = "xsd:string">Oligomeric AmyloidB</bp:standardName>
 <bp:displayName rdf:datatype = "xsd:string">Oligomeric AmyloidB</bp:displayName>
</bp:Protein>

<bp:Protein rdf:ID="_APAF1_s615_sa409_">
 <bp:feature rdf:resource="#_APAF1__APAF1_s615_sa409__Active_" />
 <bp:standardName rdf:datatype = "xsd:string">APAF1</bp:standardName>
 <bp:displayName rdf:datatype = "xsd:string">APAF1</bp:displayName>
</bp:Protein>

<bp:Stoichiometry rdf:ID="PARTICIPANT_STOICHIOMETRY_re258_376">
 <bp:physicalEntity rdf:resource="#_CTNNB1_s2840_sa461_" />
 <bp:stoichiometricCoefficient rdf:datatype = "xsd:float">1.0</bp:stoichiometricCoefficient>
</bp:Stoichiometry>

<bp:Catalysis rdf:about="re914_s1492_sa1142_1512">
 <bp:xref rdf:resource="CATALYSIS" />
 <bp:controlled rdf:resource="#HETERODIMER_ASSOCIATION_LEFT__Fe-_FTH-RIGHT__FTH_ACO1_IREB2_Fe-_re914" />
 <bp:controller rdf:resource="#_IREB2_s1492_sa1142_" />
</bp:Catalysis>

<bp:Stoichiometry rdf:ID="PARTICIPANT_STOICHIOMETRY_re258_377">
 <bp:physicalEntity rdf:resource="#_APC_GSK3B_AXIN_s3259_csa53_" />
 <bp:stoichiometricCoefficient rdf:datatype = "xsd:float">1.0</bp:stoichiometricCoefficient>
</bp:Stoichiometry>

<bp:Conversion rdf:ID="UNKNOWN_TRANSITION_LEFT__GPCR_homolog-RIGHT__GPCR_homolog-_re17">
 <bp:participantStoichiometry rdf:resource="#PARTICIPANT_STOICHIOMETRY_re17_18" />
 <bp:participantStoichiometry rdf:resource="#PARTICIPANT_STOICHIOMETRY_re17_19" />
 <bp:conversionDirection rdf:datatype = "xsd:string">LEFT_TO_RIGHT</bp:conversionDirection>
 <bp:standardName rdf:datatype = "xsd:string">UNKNOWN_TRANSITION_LEFT__GPCR_homolog-RIGHT__GPCR_homolog-_re17</bp:standardName>
 <bp:left rdf:resource="#_GPCR_homolog_s315_sa68_" />
 <bp:interactionType rdf:resource="CELLDESIGNER_INTERACTION_VOCABULARY=UNKNOWN_TRANSITION" />
 <bp:right rdf:resource="#_GPCR_homolog_s315_sa72_" />
 <bp:xref rdf:resource="UNKNOWN_TRANSITION" />
</bp:Conversion>

<bp:Protein rdf:ID="_ROC1_s797_sa512_">
 <bp:standardName rdf:datatype = "xsd:string">ROC1</bp:standardName>
 <bp:displayName rdf:datatype = "xsd:string">ROC1</bp:displayName>
</bp:Protein>

<bp:Stoichiometry rdf:ID="_UBE2_s896_sa616__STOICHIOMETRY_ID">
 <bp:physicalEntity rdf:resource="#_UBE2_s896_sa616_" />
 <bp:stoichiometricCoefficient rdf:datatype = "xsd:float">3.0</bp:stoichiometricCoefficient>
</bp:Stoichiometry>

<bp:Stoichiometry rdf:ID="PARTICIPANT_STOICHIOMETRY_re17_18">
 <bp:physicalEntity rdf:resource="#_GPCR_homolog_s315_sa68_" />
 <bp:stoichiometricCoefficient rdf:datatype = "xsd:float">1.0</bp:stoichiometricCoefficient>
</bp:Stoichiometry>

<bp:Stoichiometry rdf:ID="PARTICIPANT_STOICHIOMETRY_re17_19">
 <bp:physicalEntity rdf:resource="#_GPCR_homolog_s315_sa72_" />
 <bp:stoichiometricCoefficient rdf:datatype = "xsd:float">1.0</bp:stoichiometricCoefficient>
</bp:Stoichiometry>

<bp:Protein rdf:ID="_ULK1_s2156_sa1667_">
 <bp:standardName rdf:datatype = "xsd:string">ULK1</bp:standardName>
 <bp:displayName rdf:datatype = "xsd:string">ULK1</bp:displayName>
 <bp:cellularLocation rdf:resource="#_neuron_c1_" />
</bp:Protein>

<bp:Stoichiometry rdf:ID="_LIPC_s1849_sa1380__STOICHIOMETRY_ID">
 <bp:physicalEntity rdf:resource="#_LIPC_s1849_sa1380_" />
 <bp:stoichiometricCoefficient rdf:datatype = "xsd:float">1.0</bp:stoichiometricCoefficient>
</bp:Stoichiometry>

<bp:Complex rdf:ID="_LRP1_AmyloidB_s3500_csa146_">
 <bp:component rdf:resource="#_LRP1_s3389_sa2334_" />
 <bp:component rdf:resource="#_AmyloidB_s293_sa313_" />
 <bp:standardName rdf:datatype = "xsd:string">LRP1-AmyloidB</bp:standardName>
 <bp:displayName rdf:datatype = "xsd:string">LRP1-AmyloidB</bp:displayName>
 <bp:cellularLocation rdf:resource="#_Brain_c26_" />
</bp:Complex>

<bp:Stoichiometry rdf:ID="_UBE2M_s786_sa508__STOICHIOMETRY_ID">
 <bp:physicalEntity rdf:resource="#_UBE2M_s786_sa508_" />
 <bp:stoichiometricCoefficient rdf:datatype = "xsd:float">1.0</bp:stoichiometricCoefficient>
</bp:Stoichiometry>

<bp:ComplexAssembly rdf:ID="HETERODIMER_ASSOCIATION_LEFT__LRP1-_AmyloidB-RIGHT__LRP1_AmyloidB-_re540">
 <bp:participantStoichiometry rdf:resource="#PARTICIPANT_STOICHIOMETRY_re540_911" />
 <bp:participantStoichiometry rdf:resource="#PARTICIPANT_STOICHIOMETRY_re540_912" />
 <bp:participantStoichiometry rdf:resource="#PARTICIPANT_STOICHIOMETRY_re540_910" />
 <bp:conversionDirection rdf:datatype = "xsd:string">LEFT_TO_RIGHT</bp:conversionDirection>
 <bp:standardName rdf:datatype = "xsd:string">HETERODIMER_ASSOCIATION_LEFT__LRP1-_AmyloidB-RIGHT__LRP1_AmyloidB-_re540</bp:standardName>
 <bp:left rdf:resource="#_AmyloidB_s1546_sa1194_" />
 <bp:left rdf:resource="#_LRP1_s3498_sa1195_" />
 <bp:interactionType rdf:resource="CELLDESIGNER_INTERACTION_VOCABULARY=HETERODIMER_ASSOCIATION" />
 <bp:right rdf:resource="#_LRP1_AmyloidB_s3500_csa146_" />
 <bp:spontaneous rdf:datatype = "xsd:null">true</bp:spontaneous>
 <bp:xref rdf:resource="HETERODIMER_ASSOCIATION" />
</bp:ComplexAssembly>

<bp:PhysicalEntity rdf:ID="_unknown_protein_s3762_sa2672_">
 <bp:standardName rdf:datatype = "xsd:string">unknown protein</bp:standardName>
 <bp:displayName rdf:datatype = "xsd:string">unknown protein</bp:displayName>
 <bp:cellularLocation rdf:resource="#_neuron_c1_" />
</bp:PhysicalEntity>

<bp:Stoichiometry rdf:ID="_TLR8_s3773_sa2679__STOICHIOMETRY_ID">
 <bp:physicalEntity rdf:resource="#_TLR8_s3773_sa2679_" />
 <bp:stoichiometricCoefficient rdf:datatype = "xsd:float">1.0</bp:stoichiometricCoefficient>
</bp:Stoichiometry>

<bp:Stoichiometry rdf:ID="_NTF_s2658_sa2118__STOICHIOMETRY_ID">
 <bp:physicalEntity rdf:resource="#_NTF_s2658_sa2118_" />
 <bp:stoichiometricCoefficient rdf:datatype = "xsd:float">1.0</bp:stoichiometricCoefficient>
</bp:Stoichiometry>

<bp:Protein rdf:ID="_Oligomeric_AmyloidB_s597_sa47_">
 <bp:standardName rdf:datatype = "xsd:string">Oligomeric AmyloidB</bp:standardName>
 <bp:displayName rdf:datatype = "xsd:string">Oligomeric AmyloidB</bp:displayName>
 <bp:cellularLocation rdf:resource="#__default_" />
</bp:Protein>

<bp:Stoichiometry rdf:ID="PARTICIPANT_STOICHIOMETRY_re1110_1741">
 <bp:physicalEntity rdf:resource="#_SCAR_s3065_sa2421_" />
 <bp:stoichiometricCoefficient rdf:datatype = "xsd:float">1.0</bp:stoichiometricCoefficient>
</bp:Stoichiometry>

<bp:Stoichiometry rdf:ID="PARTICIPANT_STOICHIOMETRY_re1110_1742">
 <bp:physicalEntity rdf:resource="#_SCAR_AmyloidB_fibril_s3239_csa278_" />
 <bp:stoichiometricCoefficient rdf:datatype = "xsd:float">1.0</bp:stoichiometricCoefficient>
</bp:Stoichiometry>

<bp:Catalysis rdf:about="re908_s2628_sa2091_1505">
 <bp:xref rdf:resource="CATALYSIS" />
 <bp:controlled rdf:resource="#TRANSPORT_LEFT__Fe-RIGHT__Fe-_re908" />
 <bp:controller rdf:resource="#_DMRT1_s2628_sa2091_" />
</bp:Catalysis>

<bp:Stoichiometry rdf:ID="PARTICIPANT_STOICHIOMETRY_re1110_1740">
 <bp:physicalEntity rdf:resource="#_AmyloidB_fibril_s2665_sa2153_" />
 <bp:stoichiometricCoefficient rdf:datatype = "xsd:float">1.0</bp:stoichiometricCoefficient>
</bp:Stoichiometry>

<bp:Protein rdf:ID="_IL6R_s2239_sa1741_">
 <bp:standardName rdf:datatype = "xsd:string">IL6R</bp:standardName>
 <bp:displayName rdf:datatype = "xsd:string">IL6R</bp:displayName>
 <bp:cellularLocation rdf:resource="#_neuron_c1_" />
</bp:Protein>

<bp:Stoichiometry rdf:ID="_FDPS_s1098_sa801__STOICHIOMETRY_ID">
 <bp:physicalEntity rdf:resource="#_FDPS_s1098_sa801_" />
 <bp:stoichiometricCoefficient rdf:datatype = "xsd:float">1.0</bp:stoichiometricCoefficient>
</bp:Stoichiometry>

<bp:EntityFeature rdf:ID="_BAX__BAX_s1913_sa1434__Active_">
</bp:EntityFeature>

<bp:ComplexAssembly rdf:ID="HETERODIMER_ASSOCIATION_LEFT__APPBP1-_APP-RIGHT__APPBP1_APP-_re20">
 <bp:participantStoichiometry rdf:resource="#PARTICIPANT_STOICHIOMETRY_re20_28" />
 <bp:participantStoichiometry rdf:resource="#PARTICIPANT_STOICHIOMETRY_re20_29" />
 <bp:participantStoichiometry rdf:resource="#PARTICIPANT_STOICHIOMETRY_re20_30" />
 <bp:conversionDirection rdf:datatype = "xsd:string">LEFT_TO_RIGHT</bp:conversionDirection>
 <bp:standardName rdf:datatype = "xsd:string">HETERODIMER_ASSOCIATION_LEFT__APPBP1-_APP-RIGHT__APPBP1_APP-_re20</bp:standardName>
 <bp:left rdf:resource="#_APP_s1_sa32_" />
 <bp:left rdf:resource="#_APPBP1_s2807_sa2246_" />
 <bp:interactionType rdf:resource="CELLDESIGNER_INTERACTION_VOCABULARY=HETERODIMER_ASSOCIATION" />
 <bp:right rdf:resource="#_APPBP1_APP_s3324_csa17_" />
 <bp:spontaneous rdf:datatype = "xsd:null">true</bp:spontaneous>
 <bp:xref rdf:resource="HETERODIMER_ASSOCIATION" />
</bp:ComplexAssembly>

<bp:Complex rdf:ID="_E3_ubiquitin_ligase_s796_csa66_">
 <bp:component rdf:resource="#_SKP1_s794_sa513_" />
 <bp:component rdf:resource="#_FBXO_s798_sa514_" />
 <bp:component rdf:resource="#_CUL_s790_sa511_" />
 <bp:component rdf:resource="#_ROC1_s797_sa512_" />
 <bp:standardName rdf:datatype = "xsd:string">E3 ubiquitin-ligase</bp:standardName>
 <bp:displayName rdf:datatype = "xsd:string">E3 ubiquitin-ligase</bp:displayName>
 <bp:cellularLocation rdf:resource="#_neuron_c1_" />
</bp:Complex>

<bp:Protein rdf:ID="_TNF_s2765_sa2234_">
 <bp:feature rdf:resource="#_TNF__TNF_s2765_sa2234__Active_" />
 <bp:standardName rdf:datatype = "xsd:string">TNF</bp:standardName>
 <bp:displayName rdf:datatype = "xsd:string">TNF</bp:displayName>
 <bp:cellularLocation rdf:resource="#_blood_brain_barrier__BBB__c22_" />
</bp:Protein>

<bp:Stoichiometry rdf:about="STOICHIOMETRY_ID_s3260_csa214">
 <bp:physicalEntity rdf:resource="#_NTRK3_NTF_s3260_csa214_" />
 <bp:stoichiometricCoefficient rdf:datatype = "xsd:float">1.0</bp:stoichiometricCoefficient>
</bp:Stoichiometry>

<bp:RelationshipXref rdf:about="STATE_TRANSITION">
 <bp:relationshipType rdf:resource="CELLDESIGNER_REACTION_TYPE=STATE_TRANSITION" />
</bp:RelationshipXref>

<bp:TemplateReaction rdf:ID="TRANSLATION_LEFT__HRK-RIGHT__HRK-_re632">
 <bp:participant rdf:resource="#_HRK_s1905_sa1427_" />
 <bp:participant rdf:resource="#_HRK_s1906_sa1428_" />
 <bp:product rdf:resource="#_HRK_s1905_sa1427_" />
 <bp:standardName rdf:datatype = "xsd:string">TRANSLATION_LEFT__HRK-RIGHT__HRK-_re632</bp:standardName>
 <bp:interactionType rdf:resource="CELLDESIGNER_INTERACTION_VOCABULARY=TRANSLATION" />
 <bp:xref rdf:resource="TRANSLATION" />
</bp:TemplateReaction>

<bp:BiochemicalReaction rdf:ID="STATE_TRANSITION_LEFT__PTEN-RIGHT__PTEN-_re830">
 <bp:participantStoichiometry rdf:resource="#PARTICIPANT_STOICHIOMETRY_re830_1338" />
 <bp:participantStoichiometry rdf:resource="#PARTICIPANT_STOICHIOMETRY_re830_1337" />
 <bp:conversionDirection rdf:datatype = "xsd:string">LEFT_TO_RIGHT</bp:conversionDirection>
 <bp:standardName rdf:datatype = "xsd:string">STATE_TRANSITION_LEFT__PTEN-RIGHT__PTEN-_re830</bp:standardName>
 <bp:left rdf:resource="#_PTEN_s2369_sa1855_" />
 <bp:interactionType rdf:resource="CELLDESIGNER_INTERACTION_VOCABULARY=STATE_TRANSITION" />
 <bp:right rdf:resource="#_PTEN_s2369_sa1856_" />
 <bp:xref rdf:resource="STATE_TRANSITION" />
</bp:BiochemicalReaction>

<bp:CellularLocationVocabulary rdf:ID="_inner_membrane_c8_">
 <bp:comment rdf:datatype = "xsd:string">_inner_membrane</bp:comment>
</bp:CellularLocationVocabulary>

<bp:Stoichiometry rdf:ID="_TLRs_s3718_sa2627__STOICHIOMETRY_ID">
 <bp:physicalEntity rdf:resource="#_TLRs_s3718_sa2627_" />
 <bp:stoichiometricCoefficient rdf:datatype = "xsd:float">1.0</bp:stoichiometricCoefficient>
</bp:Stoichiometry>

<bp:Control rdf:ID="STATE_TRANSITION_LEFT__IL1B-RIGHT__activate_astrocyte-_re1182">
 <bp:xref rdf:resource="STATE_TRANSITION" />
 <bp:standardName rdf:datatype = "xsd:string">STATE_TRANSITION_LEFT__IL1B-RIGHT__activate_astrocyte-_re1182</bp:standardName>
 <bp:controlled rdf:resource="#_activate_astrocyte_s3651_sa2561_" />
 <bp:controller rdf:resource="#_IL1B_s3627_sa2531_" />
</bp:Control>

<bp:SmallMolecule rdf:ID="_Cu_s3167_sa1060_">
 <bp:standardName rdf:datatype = "xsd:string">Cu</bp:standardName>
 <bp:displayName rdf:datatype = "xsd:string">Cu</bp:displayName>
</bp:SmallMolecule>

<bp:Control rdf:ID="KNOWN_TRANSITION_OMITTED_LEFT__Unknown_TF-RIGHT__dedifferentiation-_re988">
 <bp:xref rdf:resource="KNOWN_TRANSITION_OMITTED" />
 <bp:standardName rdf:datatype = "xsd:string">KNOWN_TRANSITION_OMITTED_LEFT__Unknown_TF-RIGHT__dedifferentiation-_re988</bp:standardName>
 <bp:controlled rdf:resource="#_dedifferentiation_s84_sa132_" />
 <bp:controller rdf:resource="#_Unknown_TF_s3467_sa2313_" />
</bp:Control>

<bp:Protein rdf:ID="_TNF_s2765_sa2233_">
 <bp:standardName rdf:datatype = "xsd:string">TNF</bp:standardName>
 <bp:displayName rdf:datatype = "xsd:string">TNF</bp:displayName>
 <bp:cellularLocation rdf:resource="#_blood_brain_barrier__BBB__c22_" />
</bp:Protein>

<bp:Catalysis rdf:about="re1099_s3239_csa278_1739">
 <bp:xref rdf:resource="UNKNOWN_CATALYSIS" />
 <bp:controller rdf:resource="#_SCAR_AmyloidB_fibril_s3239_csa278_" />
</bp:Catalysis>

<bp:Stoichiometry rdf:ID="_RARA_s1693_sa412__STOICHIOMETRY_ID">
 <bp:physicalEntity rdf:resource="#_RARA_s1693_sa412_" />
 <bp:stoichiometricCoefficient rdf:datatype = "xsd:float">2.0</bp:stoichiometricCoefficient>
</bp:Stoichiometry>

<bp:Protein rdf:ID="_AKT1_s2927_sa2301_">
 <bp:feature rdf:resource="#_AKT1__AKT1_s2927_sa2301__rs2_" />
 <bp:feature rdf:resource="#_AKT1__AKT1_s2927_sa2301__Active_" />
 <bp:feature rdf:resource="#_AKT1__AKT1_s2927_sa2301__rs1_" />
 <bp:standardName rdf:datatype = "xsd:string">AKT1</bp:standardName>
 <bp:displayName rdf:datatype = "xsd:string">AKT1</bp:displayName>
 <bp:cellularLocation rdf:resource="#_neuron_c1_" />
</bp:Protein>

<bp:Stoichiometry rdf:ID="_SFK_s2091_sa1613__STOICHIOMETRY_ID">
 <bp:physicalEntity rdf:resource="#_SFK_s2091_sa1613_" />
 <bp:stoichiometricCoefficient rdf:datatype = "xsd:float">1.0</bp:stoichiometricCoefficient>
</bp:Stoichiometry>

<bp:Stoichiometry rdf:ID="_ZAP70_s2454_sa1923__STOICHIOMETRY_ID">
 <bp:physicalEntity rdf:resource="#_ZAP70_s2454_sa1923_" />
 <bp:stoichiometricCoefficient rdf:datatype = "xsd:float">1.0</bp:stoichiometricCoefficient>
</bp:Stoichiometry>

<bp:Stoichiometry rdf:ID="PARTICIPANT_STOICHIOMETRY_re930_1546">
 <bp:physicalEntity rdf:resource="#_ATP2_s3524_sa2125_" />
 <bp:stoichiometricCoefficient rdf:datatype = "xsd:float">1.0</bp:stoichiometricCoefficient>
</bp:Stoichiometry>

<bp:Stoichiometry rdf:ID="PARTICIPANT_STOICHIOMETRY_re930_1547">
 <bp:physicalEntity rdf:resource="#_ATP2_s3524_sa2126_" />
 <bp:stoichiometricCoefficient rdf:datatype = "xsd:float">1.0</bp:stoichiometricCoefficient>
</bp:Stoichiometry>

<bp:Stoichiometry rdf:ID="_Heme_A_s1104_sa808__STOICHIOMETRY_ID">
 <bp:physicalEntity rdf:resource="#_Heme_A_s1104_sa808_" />
 <bp:stoichiometricCoefficient rdf:datatype = "xsd:float">1.0</bp:stoichiometricCoefficient>
</bp:Stoichiometry>

<bp:Stoichiometry rdf:ID="_MAPT_s151_sa91__STOICHIOMETRY_ID">
 <bp:physicalEntity rdf:resource="#_MAPT_s151_sa91_" />
 <bp:stoichiometricCoefficient rdf:datatype = "xsd:float">10.0</bp:stoichiometricCoefficient>
</bp:Stoichiometry>

<bp:Protein rdf:ID="_PPARA_s3041_sa2389_">
 <bp:standardName rdf:datatype = "xsd:string">PPARA</bp:standardName>
 <bp:displayName rdf:datatype = "xsd:string">PPARA</bp:displayName>
</bp:Protein>

<bp:Stoichiometry rdf:ID="_fibrillary_AmyloidB_s1921_sa1444__STOICHIOMETRY_ID">
 <bp:physicalEntity rdf:resource="#_fibrillary_AmyloidB_s1921_sa1444_" />
 <bp:stoichiometricCoefficient rdf:datatype = "xsd:float">5.0</bp:stoichiometricCoefficient>
</bp:Stoichiometry>

<bp:ComplexAssembly rdf:ID="HETERODIMER_ASSOCIATION_LEFT__ULK1-_ATG13-_ATG11-_ATG17-RIGHT__ATG13_ATG11_ULK1_ATG17-_re750">
 <bp:participantStoichiometry rdf:resource="#PARTICIPANT_STOICHIOMETRY_re750_1206" />
 <bp:participantStoichiometry rdf:resource="#PARTICIPANT_STOICHIOMETRY_re750_1208" />
 <bp:participantStoichiometry rdf:resource="#PARTICIPANT_STOICHIOMETRY_re750_1207" />
 <bp:participantStoichiometry rdf:resource="#PARTICIPANT_STOICHIOMETRY_re750_1209" />
 <bp:participantStoichiometry rdf:resource="#PARTICIPANT_STOICHIOMETRY_re750_1210" />
 <bp:conversionDirection rdf:datatype = "xsd:string">LEFT_TO_RIGHT</bp:conversionDirection>
 <bp:standardName rdf:datatype = "xsd:string">HETERODIMER_ASSOCIATION_LEFT__ULK1-_ATG13-_ATG11-_ATG17-RIGHT__ATG13_ATG11_ULK1_ATG17-_re750</bp:standardName>
 <bp:left rdf:resource="#_ULK1_s2156_sa1667_" />
 <bp:left rdf:resource="#_ATG17_s2154_sa1665_" />
 <bp:left rdf:resource="#_ATG13_s2157_sa1668_" />
 <bp:left rdf:resource="#_ATG11_s2155_sa1666_" />
 <bp:interactionType rdf:resource="CELLDESIGNER_INTERACTION_VOCABULARY=HETERODIMER_ASSOCIATION" />
 <bp:right rdf:resource="#_ATG13_ATG11_ULK1_ATG17_s3188_csa194_" />
 <bp:spontaneous rdf:datatype = "xsd:null">true</bp:spontaneous>
 <bp:xref rdf:resource="HETERODIMER_ASSOCIATION" />
</bp:ComplexAssembly>

<bp:Protein rdf:ID="_APP_s1_sa32_">
 <bp:standardName rdf:datatype = "xsd:string">APP</bp:standardName>
 <bp:displayName rdf:datatype = "xsd:string">APP</bp:displayName>
 <bp:cellularLocation rdf:resource="#_neuron_c1_" />
</bp:Protein>

<bp:EntityFeature rdf:ID="_GNAQ__GNAQ_s44_sa69__Active_">
</bp:EntityFeature>

<bp:Protein rdf:ID="_TTR_s1142_sa840_">
 <bp:standardName rdf:datatype = "xsd:string">TTR</bp:standardName>
 <bp:displayName rdf:datatype = "xsd:string">TTR</bp:displayName>
 <bp:cellularLocation rdf:resource="#_Blood_c15_" />
</bp:Protein>

<bp:Stoichiometry rdf:ID="PARTICIPANT_STOICHIOMETRY_re336_531">
 <bp:physicalEntity rdf:resource="#_GABA_s1077_sa778_" />
 <bp:stoichiometricCoefficient rdf:datatype = "xsd:float">1.0</bp:stoichiometricCoefficient>
</bp:Stoichiometry>

<bp:Stoichiometry rdf:ID="PARTICIPANT_STOICHIOMETRY_re336_530">
 <bp:physicalEntity rdf:resource="#_GABA_s3564_sa774_" />
 <bp:stoichiometricCoefficient rdf:datatype = "xsd:float">1.0</bp:stoichiometricCoefficient>
</bp:Stoichiometry>

<bp:Stoichiometry rdf:ID="PARTICIPANT_STOICHIOMETRY_re403_669">
 <bp:physicalEntity rdf:resource="#_CALM_s1225_sa902_" />
 <bp:stoichiometricCoefficient rdf:datatype = "xsd:float">1.0</bp:stoichiometricCoefficient>
</bp:Stoichiometry>

<bp:BiochemicalReaction rdf:ID="STATE_TRANSITION_LEFT__PSEN-RIGHT__PSEN-_re860">
 <bp:participantStoichiometry rdf:resource="#PARTICIPANT_STOICHIOMETRY_re860_1400" />
 <bp:participantStoichiometry rdf:resource="#PARTICIPANT_STOICHIOMETRY_re860_1401" />
 <bp:conversionDirection rdf:datatype = "xsd:string">LEFT_TO_RIGHT</bp:conversionDirection>
 <bp:standardName rdf:datatype = "xsd:string">STATE_TRANSITION_LEFT__PSEN-RIGHT__PSEN-_re860</bp:standardName>
 <bp:left rdf:resource="#_PSEN_s178_sa110_" />
 <bp:interactionType rdf:resource="CELLDESIGNER_INTERACTION_VOCABULARY=STATE_TRANSITION" />
 <bp:right rdf:resource="#_PSEN_s2480_sa1942_" />
 <bp:xref rdf:resource="STATE_TRANSITION" />
</bp:BiochemicalReaction>

<bp:Conversion rdf:ID="KNOWN_TRANSITION_OMITTED_LEFT__APP_APBB1-RIGHT__APBB1_AICD-_unknown-_re309">
 <bp:participantStoichiometry rdf:resource="#PARTICIPANT_STOICHIOMETRY_re309_468" />
 <bp:participantStoichiometry rdf:resource="#PARTICIPANT_STOICHIOMETRY_re309_469" />
 <bp:participantStoichiometry rdf:resource="#PARTICIPANT_STOICHIOMETRY_re309_470" />
 <bp:conversionDirection rdf:datatype = "xsd:string">LEFT_TO_RIGHT</bp:conversionDirection>
 <bp:standardName rdf:datatype = "xsd:string">KNOWN_TRANSITION_OMITTED_LEFT__APP_APBB1-RIGHT__APBB1_AICD-_unknown-_re309</bp:standardName>
 <bp:left rdf:resource="#_APP_APBB1_s3326_csa20_" />
 <bp:interactionType rdf:resource="CELLDESIGNER_INTERACTION_VOCABULARY=KNOWN_TRANSITION_OMITTED" />
 <bp:right rdf:resource="#_APBB1_AICD_s3372_csa97_" />
 <bp:right rdf:resource="#_unknown_s82_sa161_" />
 <bp:xref rdf:resource="KNOWN_TRANSITION_OMITTED" />
</bp:Conversion>

<bp:Complex rdf:ID="_RAGE_AGEs_s3616_csa290_">
 <bp:component rdf:resource="#_RAGE_s3613_sa2514_" />
 <bp:component rdf:resource="#_AGEs_s3618_sa2518_" />
 <bp:standardName rdf:datatype = "xsd:string">RAGE-AGEs</bp:standardName>
 <bp:displayName rdf:datatype = "xsd:string">RAGE-AGEs</bp:displayName>
 <bp:cellularLocation rdf:resource="#_microglia_c4_" />
</bp:Complex>

<bp:Stoichiometry rdf:ID="PARTICIPANT_STOICHIOMETRY_re39_67">
 <bp:physicalEntity rdf:resource="#_CAPN_s3447_sa5_" />
 <bp:stoichiometricCoefficient rdf:datatype = "xsd:float">1.0</bp:stoichiometricCoefficient>
</bp:Stoichiometry>

<bp:Stoichiometry rdf:ID="PARTICIPANT_STOICHIOMETRY_re39_68">
 <bp:physicalEntity rdf:resource="#_CAPN_s3447_sa6_" />
 <bp:stoichiometricCoefficient rdf:datatype = "xsd:float">1.0</bp:stoichiometricCoefficient>
</bp:Stoichiometry>

<bp:Pathway rdf:ID="_Axon_pruning,_Neuronal_culling_s506_sa184_">
 <bp:standardName rdf:datatype = "xsd:string">Axon pruning, Neuronal culling</bp:standardName>
 <bp:displayName rdf:datatype = "xsd:string">Axon pruning, Neuronal culling</bp:displayName>
</bp:Pathway>

<bp:Complex rdf:ID="_TNF_TNFRSF1A_TRADD_TRAF2_RIP_s3193_csa175_">
 <bp:component rdf:resource="#_TRADD_s1943_sa1460_" />
 <bp:component rdf:resource="#_TRAF2_s1928_sa1459_" />
 <bp:component rdf:resource="#_TNF_s2652_sa2111_" />
 <bp:component rdf:resource="#_RIP_s1945_sa1461_" />
 <bp:component rdf:resource="#_TNFRSF1A_s2774_sa2238_" />
 <bp:standardName rdf:datatype = "xsd:string">TNF-TNFRSF1A-TRADD-TRAF2-RIP</bp:standardName>
 <bp:displayName rdf:datatype = "xsd:string">TNF-TNFRSF1A-TRADD-TRAF2-RIP</bp:displayName>
 <bp:cellularLocation rdf:resource="#_neuron_c1_" />
</bp:Complex>

<bp:Stoichiometry rdf:ID="PARTICIPANT_STOICHIOMETRY_re1118_1747">
 <bp:physicalEntity rdf:resource="#_Unknown_receptor_s2642_sa15_" />
 <bp:stoichiometricCoefficient rdf:datatype = "xsd:float">1.0</bp:stoichiometricCoefficient>
</bp:Stoichiometry>

<bp:Stoichiometry rdf:ID="PARTICIPANT_STOICHIOMETRY_re1118_1748">
 <bp:physicalEntity rdf:resource="#_Unknown_receptor_Oligomeric_AmyloicB_s3317_csa280_" />
 <bp:stoichiometricCoefficient rdf:datatype = "xsd:float">1.0</bp:stoichiometricCoefficient>
</bp:Stoichiometry>

<bp:Stoichiometry rdf:ID="PARTICIPANT_STOICHIOMETRY_re1118_1746">
 <bp:physicalEntity rdf:resource="#_Oligomeric_AmyloidB_s597_sa47_" />
 <bp:stoichiometricCoefficient rdf:datatype = "xsd:float">10.0</bp:stoichiometricCoefficient>
</bp:Stoichiometry>

<bp:SmallMolecule rdf:ID="_O2_s3620_sa2520_">
 <bp:standardName rdf:datatype = "xsd:string">O2</bp:standardName>
 <bp:displayName rdf:datatype = "xsd:string">O2</bp:displayName>
 <bp:cellularLocation rdf:resource="#__default_" />
</bp:SmallMolecule>

<bp:Pathway rdf:ID="_AmyloidB_deposit_s3709_sa2621_">
 <bp:standardName rdf:datatype = "xsd:string">AmyloidB deposit</bp:standardName>
 <bp:displayName rdf:datatype = "xsd:string">AmyloidB deposit</bp:displayName>
</bp:Pathway>

<bp:Stoichiometry rdf:ID="_CLU_s1569_sa1209__STOICHIOMETRY_ID">
 <bp:physicalEntity rdf:resource="#_CLU_s1569_sa1209_" />
 <bp:stoichiometricCoefficient rdf:datatype = "xsd:float">1.0</bp:stoichiometricCoefficient>
</bp:Stoichiometry>

<bp:Stoichiometry rdf:ID="PARTICIPANT_STOICHIOMETRY_re403_670">
 <bp:physicalEntity rdf:resource="#_Ca2_PLUS__s1384_sa1053_" />
 <bp:stoichiometricCoefficient rdf:datatype = "xsd:float">1.0</bp:stoichiometricCoefficient>
</bp:Stoichiometry>

<bp:Stoichiometry rdf:ID="_Hydrolysis_s3831_sa2740__STOICHIOMETRY_ID">
 <bp:physicalEntity rdf:resource="#_Hydrolysis_s3831_sa2740_" />
 <bp:stoichiometricCoefficient rdf:datatype = "xsd:float">1.0</bp:stoichiometricCoefficient>
</bp:Stoichiometry>

<bp:Stoichiometry rdf:ID="PARTICIPANT_STOICHIOMETRY_re403_671">
 <bp:physicalEntity rdf:resource="#_CALM_Ca2_PLUS__s3214_csa116_" />
 <bp:stoichiometricCoefficient rdf:datatype = "xsd:float">1.0</bp:stoichiometricCoefficient>
</bp:Stoichiometry>

<bp:Catalysis rdf:about="re1293_s3831_sa2740_2046">
 <bp:xref rdf:resource="CATALYSIS" />
 <bp:controlled rdf:resource="#STATE_TRANSITION_LEFT__16,17S_DHA_Epoxide-RIGHT__NPD1-_re1293" />
 <bp:controller rdf:resource="#_Hydrolysis_s3831_sa2740_" />
</bp:Catalysis>

<bp:Catalysis rdf:about="re362_s1125_sa826_587">
 <bp:xref rdf:resource="CATALYSIS" />
 <bp:controlled rdf:resource="#STATE_TRANSITION_LEFT__Met_SO-RIGHT__Met-_re362" />
 <bp:controller rdf:resource="#_MSRB2_s1125_sa826_" />
</bp:Catalysis>

<bp:Stoichiometry rdf:ID="PARTICIPANT_STOICHIOMETRY_re1175_1853">
 <bp:physicalEntity rdf:resource="#_speck_like_protein_s3637_sa2542_" />
 <bp:stoichiometricCoefficient rdf:datatype = "xsd:float">1.0</bp:stoichiometricCoefficient>
</bp:Stoichiometry>

<bp:Stoichiometry rdf:ID="PARTICIPANT_STOICHIOMETRY_re1175_1854">
 <bp:physicalEntity rdf:resource="#_speck_like_protein_s3637_sa2542_" />
 <bp:stoichiometricCoefficient rdf:datatype = "xsd:float">1.0</bp:stoichiometricCoefficient>
</bp:Stoichiometry>

<bp:Protein rdf:ID="_CDC42_s2394_sa1880_">
 <bp:standardName rdf:datatype = "xsd:string">CDC42</bp:standardName>
 <bp:displayName rdf:datatype = "xsd:string">CDC42</bp:displayName>
</bp:Protein>

<bp:CellularLocationVocabulary rdf:ID="_Lipid_raft_c32_">
 <bp:comment rdf:datatype = "xsd:string">_Lipid_raft</bp:comment>
</bp:CellularLocationVocabulary>

<bp:Stoichiometry rdf:ID="PARTICIPANT_STOICHIOMETRY_re627_1053">
 <bp:physicalEntity rdf:resource="#_MAP3K9_10_11_s2881_sa1425_" />
 <bp:stoichiometricCoefficient rdf:datatype = "xsd:float">1.0</bp:stoichiometricCoefficient>
</bp:Stoichiometry>

<bp:Catalysis rdf:about="re918_s3463_sa2104_1525">
 <bp:xref rdf:resource="CATALYSIS" />
 <bp:controlled rdf:resource="#STATE_TRANSITION_LEFT__KCN-RIGHT__KCN-_re918" />
 <bp:controller rdf:resource="#_PRKG1_s3463_sa2104_" />
</bp:Catalysis>

<bp:Stoichiometry rdf:ID="PARTICIPANT_STOICHIOMETRY_re627_1052">
 <bp:physicalEntity rdf:resource="#_MAP3K9_10_11_s2882_sa1418_" />
 <bp:stoichiometricCoefficient rdf:datatype = "xsd:float">1.0</bp:stoichiometricCoefficient>
</bp:Stoichiometry>

<bp:Protein rdf:ID="_PSEN_s178_sa110_">
 <bp:standardName rdf:datatype = "xsd:string">PSEN</bp:standardName>
 <bp:displayName rdf:datatype = "xsd:string">PSEN</bp:displayName>
 <bp:cellularLocation rdf:resource="#_endoplasmic_reticulum_ER__c5_" />
</bp:Protein>

<bp:ComplexAssembly rdf:ID="HETERODIMER_ASSOCIATION_LEFT__AmyloidB-_NGFR-RIGHT__NGFR_AmyloidB-_re383">
 <bp:participantStoichiometry rdf:resource="#PARTICIPANT_STOICHIOMETRY_re383_637" />
 <bp:participantStoichiometry rdf:resource="#PARTICIPANT_STOICHIOMETRY_re383_638" />
 <bp:participantStoichiometry rdf:resource="#PARTICIPANT_STOICHIOMETRY_re383_639" />
 <bp:conversionDirection rdf:datatype = "xsd:string">LEFT_TO_RIGHT</bp:conversionDirection>
 <bp:standardName rdf:datatype = "xsd:string">HETERODIMER_ASSOCIATION_LEFT__AmyloidB-_NGFR-RIGHT__NGFR_AmyloidB-_re383</bp:standardName>
 <bp:left rdf:resource="#_NGFR_s1163_sa856_" />
 <bp:left rdf:resource="#_AmyloidB_s1137_sa837_" />
 <bp:interactionType rdf:resource="CELLDESIGNER_INTERACTION_VOCABULARY=HETERODIMER_ASSOCIATION" />
 <bp:right rdf:resource="#_NGFR_AmyloidB_s3199_csa111_" />
 <bp:spontaneous rdf:datatype = "xsd:null">true</bp:spontaneous>
 <bp:xref rdf:resource="HETERODIMER_ASSOCIATION" />
</bp:ComplexAssembly>

<bp:Stoichiometry rdf:about="STOICHIOMETRY_ID_s3670_csa292">
 <bp:physicalEntity rdf:resource="#_IL4_IL4R_s3670_csa292_" />
 <bp:stoichiometricCoefficient rdf:datatype = "xsd:float">1.0</bp:stoichiometricCoefficient>
</bp:Stoichiometry>

<bp:Stoichiometry rdf:about="STOICHIOMETRY_ID_s3930_csa324">
 <bp:physicalEntity rdf:resource="#_G_Secretase_s3930_csa324_" />
 <bp:stoichiometricCoefficient rdf:datatype = "xsd:float">1.0</bp:stoichiometricCoefficient>
</bp:Stoichiometry>

<bp:Stoichiometry rdf:ID="_RAC_s1904_sa1426__STOICHIOMETRY_ID">
 <bp:physicalEntity rdf:resource="#_RAC_s1904_sa1426_" />
 <bp:stoichiometricCoefficient rdf:datatype = "xsd:float">1.0</bp:stoichiometricCoefficient>
</bp:Stoichiometry>

<bp:Stoichiometry rdf:ID="_NALP3_s3721_sa2631__STOICHIOMETRY_ID">
 <bp:physicalEntity rdf:resource="#_NALP3_s3721_sa2631_" />
 <bp:stoichiometricCoefficient rdf:datatype = "xsd:float">1.0</bp:stoichiometricCoefficient>
</bp:Stoichiometry>

<bp:Complex rdf:ID="_gro_LEF1_HDAC_TCF_s3284_csa59_">
 <bp:component rdf:resource="#_gro_s1755_sa1290_" />
 <bp:component rdf:resource="#_TCF_s1705_sa491_" />
 <bp:component rdf:resource="#_LEF1_s1706_sa492_" />
 <bp:component rdf:resource="#_HDAC_s10_sa2026_" />
 <bp:standardName rdf:datatype = "xsd:string">gro-LEF1-HDAC-TCF</bp:standardName>
 <bp:displayName rdf:datatype = "xsd:string">gro-LEF1-HDAC-TCF</bp:displayName>
 <bp:cellularLocation rdf:resource="#_nucleus_c3_" />
</bp:Complex>

<bp:Protein rdf:ID="_ATG7_s2222_sa1722_">
 <bp:feature rdf:resource="#_ATG7__ATG7_s2222_sa1722__Active_" />
 <bp:standardName rdf:datatype = "xsd:string">ATG7</bp:standardName>
 <bp:displayName rdf:datatype = "xsd:string">ATG7</bp:displayName>
</bp:Protein>

<bp:Catalysis rdf:about="re1333_s3912_sa2829_2139">
 <bp:xref rdf:resource="CATALYSIS" />
 <bp:controlled rdf:resource="#STATE_TRANSITION_LEFT__glucose-RIGHT__Glc6P-_re1333" />
 <bp:controller rdf:resource="#_Hexokinase_s3912_sa2829_" />
</bp:Catalysis>

<bp:Stoichiometry rdf:ID="_Ubiquinol_s3155_sa284__STOICHIOMETRY_ID">
 <bp:physicalEntity rdf:resource="#_Ubiquinol_s3155_sa284_" />
 <bp:stoichiometricCoefficient rdf:datatype = "xsd:float">2.0</bp:stoichiometricCoefficient>
</bp:Stoichiometry>

<bp:Stoichiometry rdf:ID="_PUFA_s2358_sa1841__STOICHIOMETRY_ID">
 <bp:physicalEntity rdf:resource="#_PUFA_s2358_sa1841_" />
 <bp:stoichiometricCoefficient rdf:datatype = "xsd:float">1.0</bp:stoichiometricCoefficient>
</bp:Stoichiometry>

<bp:Pathway rdf:ID="_Neurofibrillary_tangles_NFTs__s153_sa93_">
 <bp:standardName rdf:datatype = "xsd:string">Neurofibrillary tangles(NFTs)</bp:standardName>
 <bp:displayName rdf:datatype = "xsd:string">Neurofibrillary tangles(NFTs)</bp:displayName>
</bp:Pathway>

<bp:BiochemicalReaction rdf:ID="STATE_TRANSITION_LEFT__FTH_ACO1_IREB2_Fe-RIGHT__Fe-_FTH_ACO1_IREB2-_re513">
 <bp:participantStoichiometry rdf:resource="#PARTICIPANT_STOICHIOMETRY_re513_840" />
 <bp:participantStoichiometry rdf:resource="#PARTICIPANT_STOICHIOMETRY_re513_841" />
 <bp:participantStoichiometry rdf:resource="#PARTICIPANT_STOICHIOMETRY_re513_842" />
 <bp:conversionDirection rdf:datatype = "xsd:string">LEFT_TO_RIGHT</bp:conversionDirection>
 <bp:standardName rdf:datatype = "xsd:string">STATE_TRANSITION_LEFT__FTH_ACO1_IREB2_Fe-RIGHT__Fe-_FTH_ACO1_IREB2-_re513</bp:standardName>
 <bp:left rdf:resource="#_FTH_ACO1_IREB2_Fe_s3234_csa139_" />
 <bp:interactionType rdf:resource="CELLDESIGNER_INTERACTION_VOCABULARY=STATE_TRANSITION" />
 <bp:right rdf:resource="#_FTH_ACO1_IREB2_s3237_csa140_" />
 <bp:right rdf:resource="#_Fe_s1451_sa1109_" />
 <bp:xref rdf:resource="STATE_TRANSITION" />
</bp:BiochemicalReaction>

<bp:Protein rdf:ID="_UBA1_s933_sa651_">
 <bp:feature rdf:resource="#_UBA1__UBA1_s933_sa651__rs1_" />
 <bp:standardName rdf:datatype = "xsd:string">UBA1</bp:standardName>
 <bp:displayName rdf:datatype = "xsd:string">UBA1</bp:displayName>
 <bp:cellularLocation rdf:resource="#_neuron_c1_" />
</bp:Protein>

<bp:Stoichiometry rdf:ID="_UBA3_s2805_sa503__STOICHIOMETRY_ID">
 <bp:physicalEntity rdf:resource="#_UBA3_s2805_sa503_" />
 <bp:stoichiometricCoefficient rdf:datatype = "xsd:float">1.0</bp:stoichiometricCoefficient>
</bp:Stoichiometry>

<bp:TransportWithBiochemicalReaction rdf:ID="TRANSPORT_LEFT__K_PLUS_-RIGHT__K_PLUS_-_re1270">
 <bp:participantStoichiometry rdf:resource="#PARTICIPANT_STOICHIOMETRY_re1270_2012" />
 <bp:participantStoichiometry rdf:resource="#PARTICIPANT_STOICHIOMETRY_re1270_2011" />
 <bp:conversionDirection rdf:datatype = "xsd:string">LEFT_TO_RIGHT</bp:conversionDirection>
 <bp:standardName rdf:datatype = "xsd:string">TRANSPORT_LEFT__K_PLUS_-RIGHT__K_PLUS_-_re1270</bp:standardName>
 <bp:left rdf:resource="#_K_PLUS__s1380_sa1049_" />
 <bp:interactionType rdf:resource="CELLDESIGNER_INTERACTION_VOCABULARY=TRANSPORT" />
 <bp:right rdf:resource="#_K_PLUS__s2648_sa2107_" />
 <bp:xref rdf:resource="TRANSPORT" />
</bp:TransportWithBiochemicalReaction>

<bp:Catalysis rdf:about="re1171_s3599_csa286_1832">
 <bp:xref rdf:resource="CATALYSIS" />
 <bp:controlled rdf:resource="#STATE_TRANSITION_LEFT__AP1-RIGHT__AP1-_re1171" />
 <bp:controller rdf:resource="#_VLDR_APOE_s3599_csa286_" />
</bp:Catalysis>

<bp:Protein rdf:ID="_INPP5K_s2547_sa2009_">
 <bp:standardName rdf:datatype = "xsd:string">INPP5K</bp:standardName>
 <bp:displayName rdf:datatype = "xsd:string">INPP5K</bp:displayName>
 <bp:cellularLocation rdf:resource="#_nucleus_c3_" />
</bp:Protein>

<bp:Protein rdf:ID="_A2M_s3863_sa2782_">
 <bp:standardName rdf:datatype = "xsd:string">A2M</bp:standardName>
 <bp:displayName rdf:datatype = "xsd:string">A2M</bp:displayName>
 <bp:cellularLocation rdf:resource="#__default_" />
</bp:Protein>

<bp:Stoichiometry rdf:ID="_BID_s43_sa26__STOICHIOMETRY_ID">
 <bp:physicalEntity rdf:resource="#_BID_s43_sa26_" />
 <bp:stoichiometricCoefficient rdf:datatype = "xsd:float">1.0</bp:stoichiometricCoefficient>
</bp:Stoichiometry>

<bp:SmallMolecule rdf:ID="_NTF_s2657_sa2117_">
 <bp:standardName rdf:datatype = "xsd:string">NTF</bp:standardName>
 <bp:displayName rdf:datatype = "xsd:string">NTF</bp:displayName>
 <bp:cellularLocation rdf:resource="#__default_" />
</bp:SmallMolecule>

<bp:Protein rdf:ID="_UBE2_s896_sa616_">
 <bp:standardName rdf:datatype = "xsd:string">UBE2</bp:standardName>
 <bp:displayName rdf:datatype = "xsd:string">UBE2</bp:displayName>
</bp:Protein>

<bp:Complex rdf:ID="_P2X7_ATP_s3609_csa288_">
 <bp:component rdf:resource="#_P2X7_s3610_sa2512_" />
 <bp:component rdf:resource="#_ATP_s3611_sa2513_" />
 <bp:standardName rdf:datatype = "xsd:string">P2X7-ATP</bp:standardName>
 <bp:displayName rdf:datatype = "xsd:string">P2X7-ATP</bp:displayName>
 <bp:cellularLocation rdf:resource="#_microglia_c4_" />
</bp:Complex>

<bp:Control rdf:ID="UNKNOWN_INHIBITION_LEFT__NPD1-RIGHT__Inflammatory_signaling-_re1354">
 <bp:xref rdf:resource="UNKNOWN_INHIBITION" />
 <bp:standardName rdf:datatype = "xsd:string">UNKNOWN_INHIBITION_LEFT__NPD1-RIGHT__Inflammatory_signaling-_re1354</bp:standardName>
 <bp:controlled rdf:resource="#_Inflammatory_signaling_s3842_sa2751_" />
 <bp:controller rdf:resource="#_NPD1_s3827_sa2736_" />
</bp:Control>

<bp:Stoichiometry rdf:ID="PARTICIPANT_STOICHIOMETRY_re700_1135">
 <bp:physicalEntity rdf:resource="#_RHOA_s2043_sa1558_" />
 <bp:stoichiometricCoefficient rdf:datatype = "xsd:float">1.0</bp:stoichiometricCoefficient>
</bp:Stoichiometry>

<bp:Stoichiometry rdf:ID="PARTICIPANT_STOICHIOMETRY_re700_1134">
 <bp:physicalEntity rdf:resource="#_RHOA_s2043_sa1557_" />
 <bp:stoichiometricCoefficient rdf:datatype = "xsd:float">1.0</bp:stoichiometricCoefficient>
</bp:Stoichiometry>

<bp:BiochemicalReaction rdf:ID="STATE_TRANSITION_LEFT__PRNP-RIGHT__SolublePRNP-_re358">
 <bp:participantStoichiometry rdf:resource="#PARTICIPANT_STOICHIOMETRY_re358_581" />
 <bp:participantStoichiometry rdf:resource="#PARTICIPANT_STOICHIOMETRY_re358_582" />
 <bp:conversionDirection rdf:datatype = "xsd:string">LEFT_TO_RIGHT</bp:conversionDirection>
 <bp:standardName rdf:datatype = "xsd:string">STATE_TRANSITION_LEFT__PRNP-RIGHT__SolublePRNP-_re358</bp:standardName>
 <bp:left rdf:resource="#_PRNP_s507_sa185_" />
 <bp:interactionType rdf:resource="CELLDESIGNER_INTERACTION_VOCABULARY=STATE_TRANSITION" />
 <bp:right rdf:resource="#_SolublePRNP_s1112_sa815_" />
 <bp:xref rdf:resource="STATE_TRANSITION" />
</bp:BiochemicalReaction>

<bp:BiochemicalReaction rdf:ID="STATE_TRANSITION_LEFT__cGMP-RIGHT__glutamate-_re392">
 <bp:participantStoichiometry rdf:resource="#PARTICIPANT_STOICHIOMETRY_re392_646" />
 <bp:participantStoichiometry rdf:resource="#PARTICIPANT_STOICHIOMETRY_re392_647" />
 <bp:conversionDirection rdf:datatype = "xsd:string">LEFT_TO_RIGHT</bp:conversionDirection>
 <bp:standardName rdf:datatype = "xsd:string">STATE_TRANSITION_LEFT__cGMP-RIGHT__glutamate-_re392</bp:standardName>
 <bp:left rdf:resource="#_cGMP_s1181_sa872_" />
 <bp:interactionType rdf:resource="CELLDESIGNER_INTERACTION_VOCABULARY=STATE_TRANSITION" />
 <bp:right rdf:resource="#_glutamate_s1185_sa876_" />
 <bp:xref rdf:resource="STATE_TRANSITION" />
</bp:BiochemicalReaction>

<bp:Conversion rdf:ID="KNOWN_TRANSITION_OMITTED_LEFT__PAMPs-RIGHT__NALP1-_re1268">
 <bp:participantStoichiometry rdf:resource="#PARTICIPANT_STOICHIOMETRY_re1268_2006" />
 <bp:participantStoichiometry rdf:resource="#PARTICIPANT_STOICHIOMETRY_re1268_2005" />
 <bp:conversionDirection rdf:datatype = "xsd:string">LEFT_TO_RIGHT</bp:conversionDirection>
 <bp:standardName rdf:datatype = "xsd:string">KNOWN_TRANSITION_OMITTED_LEFT__PAMPs-RIGHT__NALP1-_re1268</bp:standardName>
 <bp:left rdf:resource="#_PAMPs_s3740_sa2655_" />
 <bp:interactionType rdf:resource="CELLDESIGNER_INTERACTION_VOCABULARY=KNOWN_TRANSITION_OMITTED" />
 <bp:right rdf:resource="#_NALP1_s3784_sa2691_" />
 <bp:xref rdf:resource="KNOWN_TRANSITION_OMITTED" />
</bp:Conversion>

<bp:Protein rdf:ID="_IPAF_s3725_sa2637_">
 <bp:feature rdf:resource="#_IPAF__IPAF_s3725_sa2637__Active_" />
 <bp:standardName rdf:datatype = "xsd:string">IPAF</bp:standardName>
 <bp:displayName rdf:datatype = "xsd:string">IPAF</bp:displayName>
 <bp:cellularLocation rdf:resource="#_microglia_c4_" />
</bp:Protein>

<bp:Protein rdf:ID="_LAG3_s2554_sa2017_">
 <bp:standardName rdf:datatype = "xsd:string">LAG3</bp:standardName>
 <bp:displayName rdf:datatype = "xsd:string">LAG3</bp:displayName>
 <bp:cellularLocation rdf:resource="#_nucleus_c3_" />
</bp:Protein>

<bp:Protein rdf:ID="_IL1B_s3627_sa2531_">
 <bp:standardName rdf:datatype = "xsd:string">IL1B</bp:standardName>
 <bp:displayName rdf:datatype = "xsd:string">IL1B</bp:displayName>
 <bp:cellularLocation rdf:resource="#_microglia_c4_" />
</bp:Protein>

<bp:Interaction rdf:ID="KNOWN_TRANSITION_OMITTED_LEFT__Generation_of_reactive_oxygen_species-RIGHT__DNA_damage-_re122">
 <bp:participant rdf:resource="#_Generation_of_reactive_oxygen_species_s406_sa168_" />
 <bp:participant rdf:resource="#_DNA_damage_s166_sa103_" />
 <bp:xref rdf:resource="KNOWN_TRANSITION_OMITTED" />
 <bp:standardName rdf:datatype = "xsd:string">KNOWN_TRANSITION_OMITTED_LEFT__Generation_of_reactive_oxygen_species-RIGHT__DNA_damage-_re122</bp:standardName>
</bp:Interaction>

<bp:Protein rdf:ID="_PDE5A_s1256_sa923_">
 <bp:standardName rdf:datatype = "xsd:string">PDE5A</bp:standardName>
 <bp:displayName rdf:datatype = "xsd:string">PDE5A</bp:displayName>
 <bp:cellularLocation rdf:resource="#_postsynaptic_density_c12_" />
</bp:Protein>

<bp:EntityFeature rdf:ID="_C3B__C3B_s1283_sa943__Active_">
</bp:EntityFeature>

<bp:Stoichiometry rdf:ID="_CDK4_s272_sa350__STOICHIOMETRY_ID">
 <bp:physicalEntity rdf:resource="#_CDK4_s272_sa350_" />
 <bp:stoichiometricCoefficient rdf:datatype = "xsd:float">1.0</bp:stoichiometricCoefficient>
</bp:Stoichiometry>

<bp:Protein rdf:ID="_unknown_s3556_sa585_">
 <bp:standardName rdf:datatype = "xsd:string">unknown</bp:standardName>
 <bp:displayName rdf:datatype = "xsd:string">unknown</bp:displayName>
</bp:Protein>

<bp:Stoichiometry rdf:ID="PARTICIPANT_STOICHIOMETRY_re617_1037">
 <bp:physicalEntity rdf:resource="#_LDLR_s1847_sa1378_" />
 <bp:stoichiometricCoefficient rdf:datatype = "xsd:float">1.0</bp:stoichiometricCoefficient>
</bp:Stoichiometry>

<bp:Stoichiometry rdf:ID="PARTICIPANT_STOICHIOMETRY_re617_1038">
 <bp:physicalEntity rdf:resource="#_APOE_Lipoprotein_remnant_s3361_csa166_" />
 <bp:stoichiometricCoefficient rdf:datatype = "xsd:float">1.0</bp:stoichiometricCoefficient>
</bp:Stoichiometry>

<bp:Stoichiometry rdf:ID="PARTICIPANT_STOICHIOMETRY_re617_1039">
 <bp:physicalEntity rdf:resource="#_LDLR_APOE_Lipoprotein_remnant_s3359_csa167_" />
 <bp:stoichiometricCoefficient rdf:datatype = "xsd:float">1.0</bp:stoichiometricCoefficient>
</bp:Stoichiometry>

<bp:BiochemicalReaction rdf:ID="STATE_TRANSITION_LEFT__PGK-RIGHT__PGK-_re202">
 <bp:participantStoichiometry rdf:resource="#PARTICIPANT_STOICHIOMETRY_re202_289" />
 <bp:participantStoichiometry rdf:resource="#PARTICIPANT_STOICHIOMETRY_re202_288" />
 <bp:conversionDirection rdf:datatype = "xsd:string">LEFT_TO_RIGHT</bp:conversionDirection>
 <bp:standardName rdf:datatype = "xsd:string">STATE_TRANSITION_LEFT__PGK-RIGHT__PGK-_re202</bp:standardName>
 <bp:left rdf:resource="#_PGK_s3488_sa249_" />
 <bp:interactionType rdf:resource="CELLDESIGNER_INTERACTION_VOCABULARY=STATE_TRANSITION" />
 <bp:right rdf:resource="#_PGK_s3488_sa250_" />
 <bp:xref rdf:resource="STATE_TRANSITION" />
</bp:BiochemicalReaction>

<bp:Catalysis rdf:about="re603_s1805_sa1343_1021">
 <bp:xref rdf:resource="CATALYSIS" />
 <bp:controlled rdf:resource="#STATE_TRANSITION_LEFT__MAPK11-RIGHT__MAPK11-_re603" />
 <bp:controller rdf:resource="#_MAP2K6_s1805_sa1343_" />
</bp:Catalysis>

<bp:Stoichiometry rdf:ID="PARTICIPANT_STOICHIOMETRY_re343_546">
 <bp:physicalEntity rdf:resource="#_Mevalonate_5_phosphate_s1088_sa792_" />
 <bp:stoichiometricCoefficient rdf:datatype = "xsd:float">1.0</bp:stoichiometricCoefficient>
</bp:Stoichiometry>

<bp:Stoichiometry rdf:ID="PARTICIPANT_STOICHIOMETRY_re343_547">
 <bp:physicalEntity rdf:resource="#_Mevalonate_PP_s1090_sa794_" />
 <bp:stoichiometricCoefficient rdf:datatype = "xsd:float">1.0</bp:stoichiometricCoefficient>
</bp:Stoichiometry>

<bp:Catalysis rdf:about="re603_s2819_sa1334_1020">
 <bp:xref rdf:resource="CATALYSIS" />
 <bp:controlled rdf:resource="#STATE_TRANSITION_LEFT__MAPK11-RIGHT__MAPK11-_re603" />
 <bp:controller rdf:resource="#_MAP2K3_s2819_sa1334_" />
</bp:Catalysis>

<bp:Protein rdf:ID="_PPARG_s2407_sa1762_">
 <bp:standardName rdf:datatype = "xsd:string">PPARG</bp:standardName>
 <bp:displayName rdf:datatype = "xsd:string">PPARG</bp:displayName>
</bp:Protein>

<bp:Stoichiometry rdf:ID="_PPP3_s42_sa1910__STOICHIOMETRY_ID">
 <bp:physicalEntity rdf:resource="#_PPP3_s42_sa1910_" />
 <bp:stoichiometricCoefficient rdf:datatype = "xsd:float">1.0</bp:stoichiometricCoefficient>
</bp:Stoichiometry>

<bp:Protein rdf:ID="_NTRK2_s2595_sa1803_">
 <bp:feature rdf:resource="#_NTRK2__NTRK2_s2595_sa1803__Active_" />
 <bp:standardName rdf:datatype = "xsd:string">NTRK2</bp:standardName>
 <bp:displayName rdf:datatype = "xsd:string">NTRK2</bp:displayName>
</bp:Protein>

<bp:SmallMolecule rdf:ID="_Farnesyl_PP_s1099_sa803_">
 <bp:standardName rdf:datatype = "xsd:string">Farnesyl PP</bp:standardName>
 <bp:displayName rdf:datatype = "xsd:string">Farnesyl PP</bp:displayName>
 <bp:cellularLocation rdf:resource="#_neuron_c1_" />
</bp:SmallMolecule>

<bp:SmallMolecule rdf:ID="_superoxide_anion_s2354_sa1836_">
 <bp:standardName rdf:datatype = "xsd:string">superoxide anion</bp:standardName>
 <bp:displayName rdf:datatype = "xsd:string">superoxide anion</bp:displayName>
 <bp:cellularLocation rdf:resource="#_neuron_c1_" />
</bp:SmallMolecule>

<bp:Stoichiometry rdf:ID="_SMPD_s2348_sa1830__STOICHIOMETRY_ID">
 <bp:physicalEntity rdf:resource="#_SMPD_s2348_sa1830_" />
 <bp:stoichiometricCoefficient rdf:datatype = "xsd:float">1.0</bp:stoichiometricCoefficient>
</bp:Stoichiometry>

<bp:Protein rdf:ID="_FMR1_s1463_sa1120_">
 <bp:standardName rdf:datatype = "xsd:string">FMR1</bp:standardName>
 <bp:displayName rdf:datatype = "xsd:string">FMR1</bp:displayName>
</bp:Protein>

<bp:Stoichiometry rdf:ID="PARTICIPANT_STOICHIOMETRY_re247_353">
 <bp:physicalEntity rdf:resource="#_APC_AXIN_GSK3B_CTNNB1_s3261_csa58_" />
 <bp:stoichiometricCoefficient rdf:datatype = "xsd:float">1.0</bp:stoichiometricCoefficient>
</bp:Stoichiometry>

<bp:Stoichiometry rdf:ID="PARTICIPANT_STOICHIOMETRY_re203_290">
 <bp:physicalEntity rdf:resource="#_pyruvate_s653_sa251_" />
 <bp:stoichiometricCoefficient rdf:datatype = "xsd:float">1.0</bp:stoichiometricCoefficient>
</bp:Stoichiometry>

<bp:Protein rdf:ID="_AP1_s3631_sa2535_">
 <bp:standardName rdf:datatype = "xsd:string">AP1</bp:standardName>
 <bp:displayName rdf:datatype = "xsd:string">AP1</bp:displayName>
 <bp:cellularLocation rdf:resource="#_microglia_c4_" />
</bp:Protein>

<bp:Stoichiometry rdf:ID="PARTICIPANT_STOICHIOMETRY_re203_291">
 <bp:physicalEntity rdf:resource="#_pyruvate_s1327_sa252_" />
 <bp:stoichiometricCoefficient rdf:datatype = "xsd:float">1.0</bp:stoichiometricCoefficient>
</bp:Stoichiometry>

<bp:Protein rdf:ID="_GTPase_s2866_sa2271_">
 <bp:standardName rdf:datatype = "xsd:string">GTPase</bp:standardName>
 <bp:displayName rdf:datatype = "xsd:string">GTPase</bp:displayName>
</bp:Protein>

<bp:Stoichiometry rdf:ID="PARTICIPANT_STOICHIOMETRY_re49_101">
 <bp:physicalEntity rdf:resource="#_superoxide_s2357_sa1840_" />
 <bp:stoichiometricCoefficient rdf:datatype = "xsd:float">1.0</bp:stoichiometricCoefficient>
</bp:Stoichiometry>

<bp:ComplexAssembly rdf:ID="HETERODIMER_ASSOCIATION_LEFT__sAPPA-_Unknown_receptor-RIGHT__unknown_receptor_sAPPA-_re915">
 <bp:participantStoichiometry rdf:resource="#PARTICIPANT_STOICHIOMETRY_re915_1518" />
 <bp:participantStoichiometry rdf:resource="#PARTICIPANT_STOICHIOMETRY_re915_1516" />
 <bp:participantStoichiometry rdf:resource="#PARTICIPANT_STOICHIOMETRY_re915_1517" />
 <bp:conversionDirection rdf:datatype = "xsd:string">LEFT_TO_RIGHT</bp:conversionDirection>
 <bp:standardName rdf:datatype = "xsd:string">HETERODIMER_ASSOCIATION_LEFT__sAPPA-_Unknown_receptor-RIGHT__unknown_receptor_sAPPA-_re915</bp:standardName>
 <bp:left rdf:resource="#_sAPPA_s2410_sa1890_" />
 <bp:left rdf:resource="#_Unknown_receptor_s2642_sa15_" />
 <bp:interactionType rdf:resource="CELLDESIGNER_INTERACTION_VOCABULARY=HETERODIMER_ASSOCIATION" />
 <bp:right rdf:resource="#_unknown_receptor_sAPPA_s3287_csa248_" />
 <bp:spontaneous rdf:datatype = "xsd:null">true</bp:spontaneous>
 <bp:xref rdf:resource="HETERODIMER_ASSOCIATION" />
</bp:ComplexAssembly>

<bp:Stoichiometry rdf:ID="PARTICIPANT_STOICHIOMETRY_re49_103">
 <bp:physicalEntity rdf:resource="#_peroxynitrite__ONOO___s162_sa100_" />
 <bp:stoichiometricCoefficient rdf:datatype = "xsd:float">1.0</bp:stoichiometricCoefficient>
</bp:Stoichiometry>

<bp:Protein rdf:ID="_PORC_s2027_sa1547_">
 <bp:standardName rdf:datatype = "xsd:string">PORC</bp:standardName>
 <bp:displayName rdf:datatype = "xsd:string">PORC</bp:displayName>
 <bp:cellularLocation rdf:resource="#_ER_c30_" />
</bp:Protein>

<bp:Stoichiometry rdf:ID="PARTICIPANT_STOICHIOMETRY_re49_102">
 <bp:physicalEntity rdf:resource="#_NO_s159_sa97_" />
 <bp:stoichiometricCoefficient rdf:datatype = "xsd:float">1.0</bp:stoichiometricCoefficient>
</bp:Stoichiometry>

<bp:Stoichiometry rdf:ID="PARTICIPANT_STOICHIOMETRY_re750_1206">
 <bp:physicalEntity rdf:resource="#_ULK1_s2156_sa1667_" />
 <bp:stoichiometricCoefficient rdf:datatype = "xsd:float">1.0</bp:stoichiometricCoefficient>
</bp:Stoichiometry>

<bp:SmallMolecule rdf:ID="_acetylcholine_s106_sa220_">
 <bp:standardName rdf:datatype = "xsd:string">acetylcholine</bp:standardName>
 <bp:displayName rdf:datatype = "xsd:string">acetylcholine</bp:displayName>
 <bp:cellularLocation rdf:resource="#_neuron_c1_" />
</bp:SmallMolecule>

<bp:TemplateReaction rdf:ID="TRANSCRIPTION_LEFT__PPARG-RIGHT__PPARG-_re711">
 <bp:participant rdf:resource="#_PPARG_s2071_sa1589_" />
 <bp:participant rdf:resource="#_PPARG_s2070_sa1588_" />
 <bp:product rdf:resource="#_PPARG_s2071_sa1589_" />
 <bp:standardName rdf:datatype = "xsd:string">TRANSCRIPTION_LEFT__PPARG-RIGHT__PPARG-_re711</bp:standardName>
 <bp:interactionType rdf:resource="CELLDESIGNER_INTERACTION_VOCABULARY=TRANSCRIPTION" />
 <bp:xref rdf:resource="TRANSCRIPTION" />
</bp:TemplateReaction>

<bp:Stoichiometry rdf:ID="PARTICIPANT_STOICHIOMETRY_re750_1208">
 <bp:physicalEntity rdf:resource="#_ATG11_s2155_sa1666_" />
 <bp:stoichiometricCoefficient rdf:datatype = "xsd:float">1.0</bp:stoichiometricCoefficient>
</bp:Stoichiometry>

<bp:Catalysis rdf:about="re40_s2385_sa1872_77">
 <bp:xref rdf:resource="UNKNOWN_CATALYSIS" />
 <bp:controlled rdf:resource="#STATE_TRANSITION_LEFT__MAPT_-RIGHT__MAPT-_re40" />
 <bp:controller rdf:resource="#_GPP_s2385_sa1872_" />
</bp:Catalysis>

<bp:BiochemicalReaction rdf:ID="HETERODIMER_ASSOCIATION_LEFT__HS_-RIGHT__thiosulfate-_re477">
 <bp:participantStoichiometry rdf:resource="#PARTICIPANT_STOICHIOMETRY_re477_771" />
 <bp:participantStoichiometry rdf:resource="#PARTICIPANT_STOICHIOMETRY_re477_772" />
 <bp:conversionDirection rdf:datatype = "xsd:string">LEFT_TO_RIGHT</bp:conversionDirection>
 <bp:standardName rdf:datatype = "xsd:string">HETERODIMER_ASSOCIATION_LEFT__HS_-RIGHT__thiosulfate-_re477</bp:standardName>
 <bp:left rdf:resource="#_HS__s1376_sa1045_" />
 <bp:interactionType rdf:resource="CELLDESIGNER_INTERACTION_VOCABULARY=HETERODIMER_ASSOCIATION" />
 <bp:right rdf:resource="#_thiosulfate_s1350_sa1015_" />
 <bp:xref rdf:resource="HETERODIMER_ASSOCIATION" />
</bp:BiochemicalReaction>

<bp:Stoichiometry rdf:ID="PARTICIPANT_STOICHIOMETRY_re750_1207">
 <bp:physicalEntity rdf:resource="#_ATG13_s2157_sa1668_" />
 <bp:stoichiometricCoefficient rdf:datatype = "xsd:float">1.0</bp:stoichiometricCoefficient>
</bp:Stoichiometry>

<bp:Stoichiometry rdf:ID="PARTICIPANT_STOICHIOMETRY_re750_1209">
 <bp:physicalEntity rdf:resource="#_ATG17_s2154_sa1665_" />
 <bp:stoichiometricCoefficient rdf:datatype = "xsd:float">1.0</bp:stoichiometricCoefficient>
</bp:Stoichiometry>

<bp:TransportWithBiochemicalReaction rdf:ID="TRANSPORT_LEFT__IDE-RIGHT__IDE-_re1323">
 <bp:participantStoichiometry rdf:resource="#PARTICIPANT_STOICHIOMETRY_re1323_2115" />
 <bp:participantStoichiometry rdf:resource="#PARTICIPANT_STOICHIOMETRY_re1323_2116" />
 <bp:conversionDirection rdf:datatype = "xsd:string">LEFT_TO_RIGHT</bp:conversionDirection>
 <bp:standardName rdf:datatype = "xsd:string">TRANSPORT_LEFT__IDE-RIGHT__IDE-_re1323</bp:standardName>
 <bp:left rdf:resource="#_IDE_s3675_sa2589_" />
 <bp:interactionType rdf:resource="CELLDESIGNER_INTERACTION_VOCABULARY=TRANSPORT" />
 <bp:right rdf:resource="#_IDE_s69_sa2796_" />
 <bp:xref rdf:resource="TRANSPORT" />
</bp:TransportWithBiochemicalReaction>

<bp:CellularLocationVocabulary rdf:ID="_intestinal_epithelium_cell_c27_">
 <bp:comment rdf:datatype = "xsd:string">_intestinal_epithelium_cell</bp:comment>
</bp:CellularLocationVocabulary>

<bp:SmallMolecule rdf:ID="_GABA_s1081_sa785_">
 <bp:standardName rdf:datatype = "xsd:string">GABA</bp:standardName>
 <bp:displayName rdf:datatype = "xsd:string">GABA</bp:displayName>
</bp:SmallMolecule>

<bp:BiochemicalReaction rdf:ID="STATE_TRANSITION_LEFT__GSH-RIGHT__GSSG-_re964">
 <bp:participantStoichiometry rdf:resource="#PARTICIPANT_STOICHIOMETRY_re964_1581" />
 <bp:participantStoichiometry rdf:resource="#PARTICIPANT_STOICHIOMETRY_re964_1580" />
 <bp:conversionDirection rdf:datatype = "xsd:string">LEFT_TO_RIGHT</bp:conversionDirection>
 <bp:standardName rdf:datatype = "xsd:string">STATE_TRANSITION_LEFT__GSH-RIGHT__GSSG-_re964</bp:standardName>
 <bp:left rdf:resource="#_GSH_s2700_sa2177_" />
 <bp:interactionType rdf:resource="CELLDESIGNER_INTERACTION_VOCABULARY=STATE_TRANSITION" />
 <bp:right rdf:resource="#_GSSG_s2699_sa2176_" />
 <bp:xref rdf:resource="STATE_TRANSITION" />
</bp:BiochemicalReaction>

<bp:Stoichiometry rdf:ID="PARTICIPANT_STOICHIOMETRY_re1075_1693">
 <bp:physicalEntity rdf:resource="#_CTNNB1_GSK3B_PRKA_PSEN_s3229_csa130_" />
 <bp:stoichiometricCoefficient rdf:datatype = "xsd:float">1.0</bp:stoichiometricCoefficient>
</bp:Stoichiometry>

<bp:Protein rdf:ID="_EIF4EBP1_s2612_sa2079_">
 <bp:standardName rdf:datatype = "xsd:string">EIF4EBP1</bp:standardName>
 <bp:displayName rdf:datatype = "xsd:string">EIF4EBP1</bp:displayName>
 <bp:cellularLocation rdf:resource="#_neuron_c1_" />
</bp:Protein>

<bp:Stoichiometry rdf:ID="PARTICIPANT_STOICHIOMETRY_re1075_1692">
 <bp:physicalEntity rdf:resource="#_PSEN_s178_sa110_" />
 <bp:stoichiometricCoefficient rdf:datatype = "xsd:float">1.0</bp:stoichiometricCoefficient>
</bp:Stoichiometry>

<bp:BiochemicalReaction rdf:ID="HETERODIMER_ASSOCIATION_LEFT__CTNNB1-_APC_GSK3B_AXIN-_re258">
 <bp:participantStoichiometry rdf:resource="#PARTICIPANT_STOICHIOMETRY_re258_376" />
 <bp:participantStoichiometry rdf:resource="#PARTICIPANT_STOICHIOMETRY_re258_377" />
 <bp:conversionDirection rdf:datatype = "xsd:string">LEFT_TO_RIGHT</bp:conversionDirection>
 <bp:standardName rdf:datatype = "xsd:string">HETERODIMER_ASSOCIATION_LEFT__CTNNB1-_APC_GSK3B_AXIN-_re258</bp:standardName>
 <bp:left rdf:resource="#_APC_GSK3B_AXIN_s3259_csa53_" />
 <bp:left rdf:resource="#_CTNNB1_s2840_sa461_" />
 <bp:interactionType rdf:resource="CELLDESIGNER_INTERACTION_VOCABULARY=HETERODIMER_ASSOCIATION" />
 <bp:xref rdf:resource="HETERODIMER_ASSOCIATION" />
</bp:BiochemicalReaction>

<bp:Catalysis rdf:about="re601_s1796_sa2245_1013">
 <bp:xref rdf:resource="CATALYSIS" />
 <bp:controlled rdf:resource="#STATE_TRANSITION_LEFT__MAP2K6-RIGHT__MAP2K6-_re601" />
 <bp:controller rdf:resource="#_MAP3K_s1796_sa2245_" />
</bp:Catalysis>

<bp:Protein rdf:ID="_KREMEN2_s1750_sa1284_">
 <bp:standardName rdf:datatype = "xsd:string">KREMEN2</bp:standardName>
 <bp:displayName rdf:datatype = "xsd:string">KREMEN2</bp:displayName>
 <bp:cellularLocation rdf:resource="#_neuron_c1_" />
</bp:Protein>

<bp:Stoichiometry rdf:ID="_CTH_s1339_sa1003__STOICHIOMETRY_ID">
 <bp:physicalEntity rdf:resource="#_CTH_s1339_sa1003_" />
 <bp:stoichiometricCoefficient rdf:datatype = "xsd:float">1.0</bp:stoichiometricCoefficient>
</bp:Stoichiometry>

<bp:Stoichiometry rdf:about="STOICHIOMETRY_ID_s3203_csa178">
 <bp:physicalEntity rdf:resource="#_glutamate_GRIN_s3203_csa178_" />
 <bp:stoichiometricCoefficient rdf:datatype = "xsd:float">1.0</bp:stoichiometricCoefficient>
</bp:Stoichiometry>

<bp:RnaRegion rdf:ID="_TNFA_s3647_sa2557_">
 <bp:standardName rdf:datatype = "xsd:string">TNFA</bp:standardName>
 <bp:displayName rdf:datatype = "xsd:string">TNFA</bp:displayName>
 <bp:cellularLocation rdf:resource="#_astrocyte_c2_" />
</bp:RnaRegion>

<bp:Protein rdf:ID="_TLR2_s3594_sa2499_">
 <bp:standardName rdf:datatype = "xsd:string">TLR2</bp:standardName>
 <bp:displayName rdf:datatype = "xsd:string">TLR2</bp:displayName>
</bp:Protein>

<bp:Stoichiometry rdf:ID="PARTICIPANT_STOICHIOMETRY_re327_504">
 <bp:physicalEntity rdf:resource="#_ALLOP_s2869_sa2274_" />
 <bp:stoichiometricCoefficient rdf:datatype = "xsd:float">1.0</bp:stoichiometricCoefficient>
</bp:Stoichiometry>

<bp:Stoichiometry rdf:ID="PARTICIPANT_STOICHIOMETRY_re327_503">
 <bp:physicalEntity rdf:resource="#_ALLOP_s2872_sa2275_" />
 <bp:stoichiometricCoefficient rdf:datatype = "xsd:float">1.0</bp:stoichiometricCoefficient>
</bp:Stoichiometry>

<bp:Control rdf:ID="KNOWN_TRANSITION_OMITTED_LEFT__NLRs-RIGHT__inflammation-_re1233">
 <bp:xref rdf:resource="KNOWN_TRANSITION_OMITTED" />
 <bp:standardName rdf:datatype = "xsd:string">KNOWN_TRANSITION_OMITTED_LEFT__NLRs-RIGHT__inflammation-_re1233</bp:standardName>
 <bp:controlled rdf:resource="#_inflammation_s3719_sa2628_" />
 <bp:controller rdf:resource="#_NLRs_s3720_sa2629_" />
</bp:Control>

<bp:ModificationFeature rdf:ID="_MAP2K3__MAP2K3_s2819_sa1334__rs1_">
 <bp:modificationType rdf:resource="MODIFICATION_FEATURE_phosphorylated" />
</bp:ModificationFeature>

<bp:Stoichiometry rdf:ID="PARTICIPANT_STOICHIOMETRY_re1283_2025">
 <bp:physicalEntity rdf:resource="#_HMGB1_s3807_sa2716_" />
 <bp:stoichiometricCoefficient rdf:datatype = "xsd:float">1.0</bp:stoichiometricCoefficient>
</bp:Stoichiometry>

<bp:Stoichiometry rdf:ID="_TST_s1365_sa1031__STOICHIOMETRY_ID">
 <bp:physicalEntity rdf:resource="#_TST_s1365_sa1031_" />
 <bp:stoichiometricCoefficient rdf:datatype = "xsd:float">1.0</bp:stoichiometricCoefficient>
</bp:Stoichiometry>

<bp:Catalysis rdf:about="re491_s1401_sa1067_812">
 <bp:xref rdf:resource="CATALYSIS" />
 <bp:controlled rdf:resource="#STATE_TRANSITION_LEFT__EGF_EGFR-_re491" />
 <bp:controller rdf:resource="#_SRC_s1401_sa1067_" />
</bp:Catalysis>

<bp:BiochemicalReaction rdf:ID="STATE_TRANSITION_LEFT__TSC-RIGHT__TSC-_re890">
 <bp:participantStoichiometry rdf:resource="#PARTICIPANT_STOICHIOMETRY_re890_1463" />
 <bp:participantStoichiometry rdf:resource="#PARTICIPANT_STOICHIOMETRY_re890_1462" />
 <bp:conversionDirection rdf:datatype = "xsd:string">LEFT_TO_RIGHT</bp:conversionDirection>
 <bp:standardName rdf:datatype = "xsd:string">STATE_TRANSITION_LEFT__TSC-RIGHT__TSC-_re890</bp:standardName>
 <bp:left rdf:resource="#_TSC_s3458_sa2051_" />
 <bp:interactionType rdf:resource="CELLDESIGNER_INTERACTION_VOCABULARY=STATE_TRANSITION" />
 <bp:right rdf:resource="#_TSC_s3458_sa2052_" />
 <bp:xref rdf:resource="STATE_TRANSITION" />
</bp:BiochemicalReaction>

<bp:Pathway rdf:ID="_Ca2_PLUS__increase_s3570_sa2478_">
 <bp:standardName rdf:datatype = "xsd:string">Ca2+ increase</bp:standardName>
 <bp:displayName rdf:datatype = "xsd:string">Ca2+ increase</bp:displayName>
</bp:Pathway>

<bp:Control rdf:about="re747_s2607_sa2071_1196">
 <bp:xref rdf:resource="INHIBITION" />
 <bp:controlled rdf:resource="#STATE_TRANSITION_LEFT__MTOR-RIGHT__MTOR-_re747" />
 <bp:controlType rdf:datatype = "xsd:string">INHIBITION</bp:controlType>
 <bp:controller rdf:resource="#_PCSK1_s2607_sa2071_" />
</bp:Control>

<bp:Stoichiometry rdf:ID="PARTICIPANT_STOICHIOMETRY_re750_1210">
 <bp:physicalEntity rdf:resource="#_ATG13_ATG11_ULK1_ATG17_s3188_csa194_" />
 <bp:stoichiometricCoefficient rdf:datatype = "xsd:float">1.0</bp:stoichiometricCoefficient>
</bp:Stoichiometry>

<bp:Stoichiometry rdf:ID="_PPARA_ligands_s3042_sa2390__STOICHIOMETRY_ID">
 <bp:physicalEntity rdf:resource="#_PPARA_ligands_s3042_sa2390_" />
 <bp:stoichiometricCoefficient rdf:datatype = "xsd:float">1.0</bp:stoichiometricCoefficient>
</bp:Stoichiometry>

<bp:Control rdf:about="re211_s904_sa627_299">
 <bp:xref rdf:resource="INHIBITION" />
 <bp:controlled rdf:resource="#TRANSPORT_LEFT__acetoacetate-RIGHT__acetoacetate-_re211" />
 <bp:controlType rdf:datatype = "xsd:string">INHIBITION</bp:controlType>
 <bp:controller rdf:resource="#_estrogen_s904_sa621_" />
</bp:Control>

<bp:Stoichiometry rdf:about="STOICHIOMETRY_ID_s3280_csa224">
 <bp:physicalEntity rdf:resource="#_KCNIP3_mutant_PSEN_s3280_csa224_" />
 <bp:stoichiometricCoefficient rdf:datatype = "xsd:float">1.0</bp:stoichiometricCoefficient>
</bp:Stoichiometry>

<bp:Stoichiometry rdf:ID="PARTICIPANT_STOICHIOMETRY_re1209_1904">
 <bp:physicalEntity rdf:resource="#_AmyloidB_s3640_sa2546_" />
 <bp:stoichiometricCoefficient rdf:datatype = "xsd:float">1.0</bp:stoichiometricCoefficient>
</bp:Stoichiometry>

<bp:Stoichiometry rdf:ID="PARTICIPANT_STOICHIOMETRY_re1209_1905">
 <bp:physicalEntity rdf:resource="#_sa2546_degraded_s3674_sa2588_" />
 <bp:stoichiometricCoefficient rdf:datatype = "xsd:float">1.0</bp:stoichiometricCoefficient>
</bp:Stoichiometry>

<bp:Stoichiometry rdf:ID="_PTGS2_s3466_sa2249__STOICHIOMETRY_ID">
 <bp:physicalEntity rdf:resource="#_PTGS2_s3466_sa2249_" />
 <bp:stoichiometricCoefficient rdf:datatype = "xsd:float">1.0</bp:stoichiometricCoefficient>
</bp:Stoichiometry>

<bp:Stoichiometry rdf:about="STOICHIOMETRY_ID_s3226_csa127">
 <bp:physicalEntity rdf:resource="#_EGF_EGFR_s3226_csa127_" />
 <bp:stoichiometricCoefficient rdf:datatype = "xsd:float">2.0</bp:stoichiometricCoefficient>
</bp:Stoichiometry>

<bp:Stoichiometry rdf:ID="_STK11_s3462_sa2065__STOICHIOMETRY_ID">
 <bp:physicalEntity rdf:resource="#_STK11_s3462_sa2065_" />
 <bp:stoichiometricCoefficient rdf:datatype = "xsd:float">1.0</bp:stoichiometricCoefficient>
</bp:Stoichiometry>

<bp:Protein rdf:ID="_PPARG_s1274_sa937_">
 <bp:standardName rdf:datatype = "xsd:string">PPARG</bp:standardName>
 <bp:displayName rdf:datatype = "xsd:string">PPARG</bp:displayName>
 <bp:cellularLocation rdf:resource="#_neuron_c1_" />
</bp:Protein>

<bp:ModificationFeature rdf:ID="_CD3E__CD3E_s2464_sa2371__rs1_">
 <bp:modificationType rdf:resource="MODIFICATION_FEATURE_phosphorylated" />
</bp:ModificationFeature>

<bp:Catalysis rdf:about="re485_s1373_sa1041_797">
 <bp:xref rdf:resource="CATALYSIS" />
 <bp:controlled rdf:resource="#STATE_TRANSITION_LEFT__L_Cys-RIGHT__HS_-_re485" />
 <bp:controller rdf:resource="#_CBS_s1373_sa1041_" />
</bp:Catalysis>

<bp:RelationshipTypeVocabulary rdf:about="CELLDESIGNER_REACTION_TYPE=PHYSICAL_STIMULATION">
 <bp:term rdf:datatype = "xsd:string">PHYSICAL_STIMULATION</bp:term>
</bp:RelationshipTypeVocabulary>

<bp:Stoichiometry rdf:ID="PARTICIPANT_STOICHIOMETRY_re1283_2027">
 <bp:physicalEntity rdf:resource="#_RAGE_HMGB1_s3805_csa311_" />
 <bp:stoichiometricCoefficient rdf:datatype = "xsd:float">1.0</bp:stoichiometricCoefficient>
</bp:Stoichiometry>

<bp:SmallMolecule rdf:ID="_sphingosine_s2345_sa1824_">
 <bp:standardName rdf:datatype = "xsd:string">sphingosine</bp:standardName>
 <bp:displayName rdf:datatype = "xsd:string">sphingosine</bp:displayName>
 <bp:cellularLocation rdf:resource="#_neuron_c1_" />
</bp:SmallMolecule>

<bp:Stoichiometry rdf:ID="PARTICIPANT_STOICHIOMETRY_re1283_2026">
 <bp:physicalEntity rdf:resource="#_RAGE_s3803_sa2715_" />
 <bp:stoichiometricCoefficient rdf:datatype = "xsd:float">1.0</bp:stoichiometricCoefficient>
</bp:Stoichiometry>

<bp:Protein rdf:ID="_Uridine_di_phospho_N_acetylglucosamine_pyrophosphorylase_s3923_sa2840_">
 <bp:standardName rdf:datatype = "xsd:string">Uridine di-phospho-N-acetylglucosamine pyrophosphorylase</bp:standardName>
 <bp:displayName rdf:datatype = "xsd:string">Uridine di-phospho-N-acetylglucosamine pyrophosphorylase</bp:displayName>
 <bp:cellularLocation rdf:resource="#_neuron_c1_" />
</bp:Protein>

<bp:RelationshipTypeVocabulary rdf:about="CELLDESIGNER_REACTION_TYPE=INHIBITION">
 <bp:term rdf:datatype = "xsd:string">INHIBITION</bp:term>
</bp:RelationshipTypeVocabulary>

<bp:Stoichiometry rdf:ID="PARTICIPANT_STOICHIOMETRY_re511_837">
 <bp:physicalEntity rdf:resource="#_APP_PCBP2_PCBP1_FMR1_60S_40S_s3232_csa135_" />
 <bp:stoichiometricCoefficient rdf:datatype = "xsd:float">1.0</bp:stoichiometricCoefficient>
</bp:Stoichiometry>

<bp:Protein rdf:ID="_TF_s2621_sa2083_">
 <bp:standardName rdf:datatype = "xsd:string">TF</bp:standardName>
 <bp:displayName rdf:datatype = "xsd:string">TF</bp:displayName>
 <bp:cellularLocation rdf:resource="#_neuron_c1_" />
</bp:Protein>

<bp:Stoichiometry rdf:ID="PARTICIPANT_STOICHIOMETRY_re511_836">
 <bp:physicalEntity rdf:resource="#_ACO1_s1472_sa1130_" />
 <bp:stoichiometricCoefficient rdf:datatype = "xsd:float">1.0</bp:stoichiometricCoefficient>
</bp:Stoichiometry>

<bp:Stoichiometry rdf:ID="PARTICIPANT_STOICHIOMETRY_re511_833">
 <bp:physicalEntity rdf:resource="#_PCBP2_s1467_sa1124_" />
 <bp:stoichiometricCoefficient rdf:datatype = "xsd:float">1.0</bp:stoichiometricCoefficient>
</bp:Stoichiometry>

<bp:Stoichiometry rdf:ID="PARTICIPANT_STOICHIOMETRY_re511_832">
 <bp:physicalEntity rdf:resource="#_FMR1_s1464_sa1121_" />
 <bp:stoichiometricCoefficient rdf:datatype = "xsd:float">1.0</bp:stoichiometricCoefficient>
</bp:Stoichiometry>

<bp:EntityFeature rdf:ID="_CASP7__CASP7_s101_sa217__Active_">
</bp:EntityFeature>

<bp:Stoichiometry rdf:ID="_C8_s372_sa362__STOICHIOMETRY_ID">
 <bp:physicalEntity rdf:resource="#_C8_s372_sa362_" />
 <bp:stoichiometricCoefficient rdf:datatype = "xsd:float">2.0</bp:stoichiometricCoefficient>
</bp:Stoichiometry>

<bp:Stoichiometry rdf:about="STOICHIOMETRY_ID_s3279_csa223">
 <bp:physicalEntity rdf:resource="#_CAPN2_mutant_PSEN_s3279_csa223_" />
 <bp:stoichiometricCoefficient rdf:datatype = "xsd:float">1.0</bp:stoichiometricCoefficient>
</bp:Stoichiometry>

<bp:Stoichiometry rdf:ID="PARTICIPANT_STOICHIOMETRY_re511_835">
 <bp:physicalEntity rdf:resource="#_PCBP1_s1465_sa1122_" />
 <bp:stoichiometricCoefficient rdf:datatype = "xsd:float">1.0</bp:stoichiometricCoefficient>
</bp:Stoichiometry>

<bp:Stoichiometry rdf:ID="PARTICIPANT_STOICHIOMETRY_re511_834">
 <bp:physicalEntity rdf:resource="#_APP_ACO1_s3233_csa134_" />
 <bp:stoichiometricCoefficient rdf:datatype = "xsd:float">1.0</bp:stoichiometricCoefficient>
</bp:Stoichiometry>

<bp:Stoichiometry rdf:ID="PARTICIPANT_STOICHIOMETRY_re511_831">
 <bp:physicalEntity rdf:resource="#_40S_s1462_sa1119_" />
 <bp:stoichiometricCoefficient rdf:datatype = "xsd:float">1.0</bp:stoichiometricCoefficient>
</bp:Stoichiometry>

<bp:Stoichiometry rdf:ID="PARTICIPANT_STOICHIOMETRY_re511_830">
 <bp:physicalEntity rdf:resource="#_60S_s1500_sa2328_" />
 <bp:stoichiometricCoefficient rdf:datatype = "xsd:float">1.0</bp:stoichiometricCoefficient>
</bp:Stoichiometry>

<bp:SmallMolecule rdf:ID="_GlcNH26P_s3901_sa2819_">
 <bp:standardName rdf:datatype = "xsd:string">GlcNH26P</bp:standardName>
 <bp:displayName rdf:datatype = "xsd:string">GlcNH26P</bp:displayName>
 <bp:cellularLocation rdf:resource="#_neuron_c1_" />
</bp:SmallMolecule>

<bp:Stoichiometry rdf:ID="_ERN1_s183_sa114__STOICHIOMETRY_ID">
 <bp:physicalEntity rdf:resource="#_ERN1_s183_sa114_" />
 <bp:stoichiometricCoefficient rdf:datatype = "xsd:float">1.0</bp:stoichiometricCoefficient>
</bp:Stoichiometry>

<bp:Stoichiometry rdf:ID="_NOD2_s3730_sa2644__STOICHIOMETRY_ID">
 <bp:physicalEntity rdf:resource="#_NOD2_s3730_sa2644_" />
 <bp:stoichiometricCoefficient rdf:datatype = "xsd:float">1.0</bp:stoichiometricCoefficient>
</bp:Stoichiometry>

<bp:Protein rdf:ID="_ABCA1_s3163_sa203_">
 <bp:standardName rdf:datatype = "xsd:string">ABCA1</bp:standardName>
 <bp:displayName rdf:datatype = "xsd:string">ABCA1</bp:displayName>
 <bp:cellularLocation rdf:resource="#_astrocyte_c2_" />
</bp:Protein>

<bp:Protein rdf:ID="_XBP1_s2472_sa1935_">
 <bp:feature rdf:resource="#_XBP1__XBP1_s2472_sa1935__Active_" />
 <bp:standardName rdf:datatype = "xsd:string">XBP1</bp:standardName>
 <bp:displayName rdf:datatype = "xsd:string">XBP1</bp:displayName>
 <bp:cellularLocation rdf:resource="#_endoplasmic_reticulum_ER__c5_" />
</bp:Protein>

<bp:Protein rdf:ID="_CDC42_s1899_sa1421_">
 <bp:feature rdf:resource="#_CDC42__CDC42_s1899_sa1421__Active_" />
 <bp:feature rdf:resource="#_CDC42__CDC42_s1899_sa1421__rs1_" />
 <bp:standardName rdf:datatype = "xsd:string">CDC42</bp:standardName>
 <bp:displayName rdf:datatype = "xsd:string">CDC42</bp:displayName>
 <bp:cellularLocation rdf:resource="#_MAPK_cascade_c6_" />
</bp:Protein>

<bp:Protein rdf:ID="_TNF_s3471_sa2454_">
 <bp:feature rdf:resource="#_TNF__TNF_s3471_sa2454__Active_" />
 <bp:standardName rdf:datatype = "xsd:string">TNF</bp:standardName>
 <bp:displayName rdf:datatype = "xsd:string">TNF</bp:displayName>
 <bp:cellularLocation rdf:resource="#_neuron_c1_" />
</bp:Protein>

<bp:EntityFeature rdf:ID="_MAPK12__MAPK12_s1800_sa1337__Active_">
</bp:EntityFeature>

<bp:SmallMolecule rdf:ID="_cGMP_s1181_sa872_">
 <bp:standardName rdf:datatype = "xsd:string">cGMP</bp:standardName>
 <bp:displayName rdf:datatype = "xsd:string">cGMP</bp:displayName>
 <bp:cellularLocation rdf:resource="#_presynaptic_terminal_c11_" />
</bp:SmallMolecule>

<bp:Stoichiometry rdf:ID="_NOS_s1241_sa912__STOICHIOMETRY_ID">
 <bp:physicalEntity rdf:resource="#_NOS_s1241_sa912_" />
 <bp:stoichiometricCoefficient rdf:datatype = "xsd:float">1.0</bp:stoichiometricCoefficient>
</bp:Stoichiometry>

<bp:Complex rdf:ID="_NOTCH_ectodomain_Delta_s3302_csa261_">
 <bp:component rdf:resource="#_Delta_s974_sa686_" />
 <bp:component rdf:resource="#_NOTCH_ectodomain_s2957_sa685_" />
 <bp:standardName rdf:datatype = "xsd:string">NOTCH ectodomain-Delta</bp:standardName>
 <bp:displayName rdf:datatype = "xsd:string">NOTCH ectodomain-Delta</bp:displayName>
 <bp:cellularLocation rdf:resource="#_neuron_c1_" />
</bp:Complex>

<bp:Stoichiometry rdf:ID="_LT_s81_sa158__STOICHIOMETRY_ID">
 <bp:physicalEntity rdf:resource="#_LT_s81_sa158_" />
 <bp:stoichiometricCoefficient rdf:datatype = "xsd:float">1.0</bp:stoichiometricCoefficient>
</bp:Stoichiometry>

<bp:Stoichiometry rdf:about="STOICHIOMETRY_ID_s3268_csa183">
 <bp:physicalEntity rdf:resource="#_WIF_WNT_s3268_csa183_" />
 <bp:stoichiometricCoefficient rdf:datatype = "xsd:float">1.0</bp:stoichiometricCoefficient>
</bp:Stoichiometry>

<bp:Stoichiometry rdf:about="STOICHIOMETRY_ID_s3312_csa254">
 <bp:physicalEntity rdf:resource="#_LBP_1_TFCP2_PCBP2_s3312_csa254_" />
 <bp:stoichiometricCoefficient rdf:datatype = "xsd:float">1.0</bp:stoichiometricCoefficient>
</bp:Stoichiometry>

<bp:Protein rdf:ID="_XBP1_s2472_sa1934_">
 <bp:standardName rdf:datatype = "xsd:string">XBP1</bp:standardName>
 <bp:displayName rdf:datatype = "xsd:string">XBP1</bp:displayName>
 <bp:cellularLocation rdf:resource="#_endoplasmic_reticulum_ER__c5_" />
</bp:Protein>

<bp:Stoichiometry rdf:ID="PARTICIPANT_STOICHIOMETRY_re16_15">
 <bp:physicalEntity rdf:resource="#_TNFRSF1A_s2237_sa67_" />
 <bp:stoichiometricCoefficient rdf:datatype = "xsd:float">1.0</bp:stoichiometricCoefficient>
</bp:Stoichiometry>

<bp:Stoichiometry rdf:ID="PARTICIPANT_STOICHIOMETRY_re16_16">
 <bp:physicalEntity rdf:resource="#_TNFRSF1A_s2237_sa63_" />
 <bp:stoichiometricCoefficient rdf:datatype = "xsd:float">1.0</bp:stoichiometricCoefficient>
</bp:Stoichiometry>

<bp:Stoichiometry rdf:ID="_C8_s432_sa10__STOICHIOMETRY_ID">
 <bp:physicalEntity rdf:resource="#_C8_s432_sa10_" />
 <bp:stoichiometricCoefficient rdf:datatype = "xsd:float">1.0</bp:stoichiometricCoefficient>
</bp:Stoichiometry>

<bp:ComplexAssembly rdf:ID="HETERODIMER_ASSOCIATION_LEFT__IL6-_IL6R-RIGHT__IL6_IL6R-_re782">
 <bp:participantStoichiometry rdf:resource="#PARTICIPANT_STOICHIOMETRY_re782_1258" />
 <bp:participantStoichiometry rdf:resource="#PARTICIPANT_STOICHIOMETRY_re782_1259" />
 <bp:participantStoichiometry rdf:resource="#PARTICIPANT_STOICHIOMETRY_re782_1260" />
 <bp:conversionDirection rdf:datatype = "xsd:string">LEFT_TO_RIGHT</bp:conversionDirection>
 <bp:standardName rdf:datatype = "xsd:string">HETERODIMER_ASSOCIATION_LEFT__IL6-_IL6R-RIGHT__IL6_IL6R-_re782</bp:standardName>
 <bp:left rdf:resource="#_IL6_s3509_sa1751_" />
 <bp:left rdf:resource="#_IL6R_s2239_sa1741_" />
 <bp:interactionType rdf:resource="CELLDESIGNER_INTERACTION_VOCABULARY=HETERODIMER_ASSOCIATION" />
 <bp:right rdf:resource="#_IL6_IL6R_s3225_csa208_" />
 <bp:spontaneous rdf:datatype = "xsd:null">true</bp:spontaneous>
 <bp:xref rdf:resource="HETERODIMER_ASSOCIATION" />
</bp:ComplexAssembly>

<bp:Protein rdf:ID="_TNFRSF1A_s1953_sa1462_">
 <bp:standardName rdf:datatype = "xsd:string">TNFRSF1A</bp:standardName>
 <bp:displayName rdf:datatype = "xsd:string">TNFRSF1A</bp:displayName>
</bp:Protein>

<bp:DnaRegion rdf:ID="_PPARG_s2070_sa1588_">
 <bp:standardName rdf:datatype = "xsd:string">PPARG</bp:standardName>
 <bp:displayName rdf:datatype = "xsd:string">PPARG</bp:displayName>
 <bp:cellularLocation rdf:resource="#_nucleus_c3_" />
</bp:DnaRegion>

<bp:Protein rdf:ID="_C2orf28_s105_sa345_">
 <bp:standardName rdf:datatype = "xsd:string">C2orf28</bp:standardName>
 <bp:displayName rdf:datatype = "xsd:string">C2orf28</bp:displayName>
 <bp:cellularLocation rdf:resource="#_neuron_c1_" />
</bp:Protein>

<bp:Protein rdf:ID="_MPST_s1352_sa1018_">
 <bp:standardName rdf:datatype = "xsd:string">MPST</bp:standardName>
 <bp:displayName rdf:datatype = "xsd:string">MPST</bp:displayName>
 <bp:cellularLocation rdf:resource="#_mitochondria_c7_" />
</bp:Protein>

<bp:Stoichiometry rdf:ID="_HSP60_s3767_sa2676__STOICHIOMETRY_ID">
 <bp:physicalEntity rdf:resource="#_HSP60_s3767_sa2676_" />
 <bp:stoichiometricCoefficient rdf:datatype = "xsd:float">1.0</bp:stoichiometricCoefficient>
</bp:Stoichiometry>

<bp:Protein rdf:ID="_TNF_s3471_sa2453_">
 <bp:standardName rdf:datatype = "xsd:string">TNF</bp:standardName>
 <bp:displayName rdf:datatype = "xsd:string">TNF</bp:displayName>
 <bp:cellularLocation rdf:resource="#_neuron_c1_" />
</bp:Protein>

<bp:Catalysis rdf:about="re167_s68_sa123_260">
 <bp:xref rdf:resource="CATALYSIS" />
 <bp:controlled rdf:resource="#STATE_TRANSITION_LEFT__Unknown_CASP-RIGHT__Unknown_CASP-_re167" />
 <bp:controller rdf:resource="#_CASP3_s68_sa123_" />
</bp:Catalysis>

<bp:BiochemicalReaction rdf:ID="STATE_TRANSITION_LEFT__Farnesyl_PP-RIGHT__Squalene-_re348">
 <bp:participantStoichiometry rdf:resource="#PARTICIPANT_STOICHIOMETRY_re348_564" />
 <bp:participantStoichiometry rdf:resource="#PARTICIPANT_STOICHIOMETRY_re348_563" />
 <bp:conversionDirection rdf:datatype = "xsd:string">LEFT_TO_RIGHT</bp:conversionDirection>
 <bp:standardName rdf:datatype = "xsd:string">STATE_TRANSITION_LEFT__Farnesyl_PP-RIGHT__Squalene-_re348</bp:standardName>
 <bp:left rdf:resource="#_Farnesyl_PP_s1099_sa803_" />
 <bp:interactionType rdf:resource="CELLDESIGNER_INTERACTION_VOCABULARY=STATE_TRANSITION" />
 <bp:right rdf:resource="#_Squalene_s1100_sa804_" />
 <bp:xref rdf:resource="STATE_TRANSITION" />
</bp:BiochemicalReaction>

<bp:Protein rdf:ID="_TSC_s3458_sa2052_">
 <bp:feature rdf:resource="#_TSC__TSC_s3458_sa2052__Active_" />
 <bp:standardName rdf:datatype = "xsd:string">TSC</bp:standardName>
 <bp:displayName rdf:datatype = "xsd:string">TSC</bp:displayName>
 <bp:cellularLocation rdf:resource="#_neuron_c1_" />
</bp:Protein>

<bp:Protein rdf:ID="_IRF_s3717_sa2625_">
 <bp:feature rdf:resource="#_IRF__IRF_s3717_sa2625__Active_" />
 <bp:standardName rdf:datatype = "xsd:string">IRF</bp:standardName>
 <bp:displayName rdf:datatype = "xsd:string">IRF</bp:displayName>
 <bp:cellularLocation rdf:resource="#_microglia_c4_" />
</bp:Protein>

<bp:PhysicalEntity rdf:ID="_unknown_s82_sa161_">
 <bp:standardName rdf:datatype = "xsd:string">unknown</bp:standardName>
 <bp:displayName rdf:datatype = "xsd:string">unknown</bp:displayName>
 <bp:cellularLocation rdf:resource="#_neuron_c1_" />
</bp:PhysicalEntity>

<bp:SmallMolecule rdf:ID="_glutamate_s1192_sa882_">
 <bp:standardName rdf:datatype = "xsd:string">glutamate</bp:standardName>
 <bp:displayName rdf:datatype = "xsd:string">glutamate</bp:displayName>
 <bp:cellularLocation rdf:resource="#__default_" />
</bp:SmallMolecule>

<bp:Stoichiometry rdf:about="STOICHIOMETRY_ID_s3291_csa257">
 <bp:physicalEntity rdf:resource="#_APP_MAPK8IP1_s3291_csa257_" />
 <bp:stoichiometricCoefficient rdf:datatype = "xsd:float">1.0</bp:stoichiometricCoefficient>
</bp:Stoichiometry>

<bp:Catalysis rdf:about="re70_s67_sa121_123">
 <bp:xref rdf:resource="CATALYSIS" />
 <bp:controlled rdf:resource="#STATE_TRANSITION_LEFT__CASP3-RIGHT__CASP3-_re70" />
 <bp:controller rdf:resource="#_CASP12_s67_sa121_" />
</bp:Catalysis>

<bp:Protein rdf:ID="_ABCA1_s3163_sa201_">
 <bp:feature rdf:resource="#_ABCA1__ABCA1_s3163_sa201__Active_" />
 <bp:standardName rdf:datatype = "xsd:string">ABCA1</bp:standardName>
 <bp:displayName rdf:datatype = "xsd:string">ABCA1</bp:displayName>
 <bp:cellularLocation rdf:resource="#_astrocyte_c2_" />
</bp:Protein>

<bp:Protein rdf:ID="_VCAM1_s1623_sa1247_">
 <bp:standardName rdf:datatype = "xsd:string">VCAM1</bp:standardName>
 <bp:displayName rdf:datatype = "xsd:string">VCAM1</bp:displayName>
 <bp:cellularLocation rdf:resource="#_blood_brain_barrier__BBB__c22_" />
</bp:Protein>

<bp:TemplateReactionRegulation rdf:about="re1254_s3759_csa307_1992">
 <bp:xref rdf:resource="INHIBITION" />
 <bp:controlled rdf:resource="#TRANSLATION_LEFT__cytokine-RIGHT__cytokine-_re1254" />
 <bp:controlType rdf:datatype = "xsd:string">INHIBITION</bp:controlType>
 <bp:controller rdf:resource="#_TREM2_unknown_protein_s3759_csa307_" />
</bp:TemplateReactionRegulation>

<bp:SmallMolecule rdf:ID="_H_PLUS__s165_sa287_">
 <bp:standardName rdf:datatype = "xsd:string">H+</bp:standardName>
 <bp:displayName rdf:datatype = "xsd:string">H+</bp:displayName>
 <bp:cellularLocation rdf:resource="#_mitochondria_c7_" />
</bp:SmallMolecule>

<bp:Stoichiometry rdf:about="STOICHIOMETRY_ID_s1537_csa145">
 <bp:physicalEntity rdf:resource="#_vesicle_transport_s1537_csa145_" />
 <bp:stoichiometricCoefficient rdf:datatype = "xsd:float">1.0</bp:stoichiometricCoefficient>
</bp:Stoichiometry>

<bp:SmallMolecule rdf:ID="_metal_ligand_s1392_sa1061_">
 <bp:standardName rdf:datatype = "xsd:string">metal ligand</bp:standardName>
 <bp:displayName rdf:datatype = "xsd:string">metal ligand</bp:displayName>
</bp:SmallMolecule>

<bp:BiochemicalReaction rdf:ID="STATE_TRANSITION_LEFT__TNFA-RIGHT__TNFA-_re1320">
 <bp:participantStoichiometry rdf:resource="#PARTICIPANT_STOICHIOMETRY_re1320_2106" />
 <bp:participantStoichiometry rdf:resource="#PARTICIPANT_STOICHIOMETRY_re1320_2107" />
 <bp:conversionDirection rdf:datatype = "xsd:string">LEFT_TO_RIGHT</bp:conversionDirection>
 <bp:standardName rdf:datatype = "xsd:string">STATE_TRANSITION_LEFT__TNFA-RIGHT__TNFA-_re1320</bp:standardName>
 <bp:left rdf:resource="#_TNFA_s3864_sa2783_" />
 <bp:interactionType rdf:resource="CELLDESIGNER_INTERACTION_VOCABULARY=STATE_TRANSITION" />
 <bp:right rdf:resource="#_TNFA_s3890_sa2784_" />
 <bp:xref rdf:resource="STATE_TRANSITION" />
</bp:BiochemicalReaction>

<bp:EntityFeature rdf:ID="_CDC42__CDC42_s1899_sa1421__Active_">
</bp:EntityFeature>

<bp:Catalysis rdf:about="re687_s2927_sa2301_1106">
 <bp:xref rdf:resource="CATALYSIS" />
 <bp:controlled rdf:resource="#STATE_TRANSITION_LEFT__BCL2-RIGHT__BCL2-_re687" />
 <bp:controller rdf:resource="#_AKT1_s2927_sa2301_" />
</bp:Catalysis>

<bp:Protein rdf:ID="_TSC_s3458_sa2051_">
 <bp:standardName rdf:datatype = "xsd:string">TSC</bp:standardName>
 <bp:displayName rdf:datatype = "xsd:string">TSC</bp:displayName>
 <bp:cellularLocation rdf:resource="#_neuron_c1_" />
</bp:Protein>

<bp:Stoichiometry rdf:ID="_IL1_s3794_sa2706__STOICHIOMETRY_ID">
 <bp:physicalEntity rdf:resource="#_IL1_s3794_sa2706_" />
 <bp:stoichiometricCoefficient rdf:datatype = "xsd:float">1.0</bp:stoichiometricCoefficient>
</bp:Stoichiometry>

<bp:Stoichiometry rdf:ID="PARTICIPANT_STOICHIOMETRY_re316_489">
 <bp:physicalEntity rdf:resource="#_s1016_s1016_sa727_" />
 <bp:stoichiometricCoefficient rdf:datatype = "xsd:float">1.0</bp:stoichiometricCoefficient>
</bp:Stoichiometry>

<bp:Protein rdf:ID="_IRF_s3717_sa2624_">
 <bp:standardName rdf:datatype = "xsd:string">IRF</bp:standardName>
 <bp:displayName rdf:datatype = "xsd:string">IRF</bp:displayName>
 <bp:cellularLocation rdf:resource="#_microglia_c4_" />
</bp:Protein>

<bp:Stoichiometry rdf:ID="PARTICIPANT_STOICHIOMETRY_re316_488">
 <bp:physicalEntity rdf:resource="#_NGF_s1015_sa726_" />
 <bp:stoichiometricCoefficient rdf:datatype = "xsd:float">1.0</bp:stoichiometricCoefficient>
</bp:Stoichiometry>

<bp:Stoichiometry rdf:ID="_TNFRSF21_s505_sa384__STOICHIOMETRY_ID">
 <bp:physicalEntity rdf:resource="#_TNFRSF21_s505_sa384_" />
 <bp:stoichiometricCoefficient rdf:datatype = "xsd:float">1.0</bp:stoichiometricCoefficient>
</bp:Stoichiometry>

<bp:BiochemicalReaction rdf:ID="STATE_TRANSITION_LEFT__JUN-RIGHT__JUN-_re631">
 <bp:participantStoichiometry rdf:resource="#PARTICIPANT_STOICHIOMETRY_re631_1061" />
 <bp:participantStoichiometry rdf:resource="#PARTICIPANT_STOICHIOMETRY_re631_1062" />
 <bp:conversionDirection rdf:datatype = "xsd:string">LEFT_TO_RIGHT</bp:conversionDirection>
 <bp:standardName rdf:datatype = "xsd:string">STATE_TRANSITION_LEFT__JUN-RIGHT__JUN-_re631</bp:standardName>
 <bp:left rdf:resource="#_JUN_s1898_sa1419_" />
 <bp:interactionType rdf:resource="CELLDESIGNER_INTERACTION_VOCABULARY=STATE_TRANSITION" />
 <bp:right rdf:resource="#_JUN_s2830_sa1422_" />
 <bp:xref rdf:resource="STATE_TRANSITION" />
</bp:BiochemicalReaction>

<bp:Stoichiometry rdf:ID="PARTICIPANT_STOICHIOMETRY_re1003_1632">
 <bp:physicalEntity rdf:resource="#_CASP2_s1761_sa1302_" />
 <bp:stoichiometricCoefficient rdf:datatype = "xsd:float">1.0</bp:stoichiometricCoefficient>
</bp:Stoichiometry>

<bp:Interaction rdf:ID="KNOWN_TRANSITION_OMITTED_LEFT__protein_phosphorylation-RIGHT__synaptic_plasticity-_re417">
 <bp:participant rdf:resource="#_synaptic_plasticity_s1264_sa930_" />
 <bp:participant rdf:resource="#_protein_phosphorylation_s1267_sa933_" />
 <bp:xref rdf:resource="KNOWN_TRANSITION_OMITTED" />
 <bp:standardName rdf:datatype = "xsd:string">KNOWN_TRANSITION_OMITTED_LEFT__protein_phosphorylation-RIGHT__synaptic_plasticity-_re417</bp:standardName>
</bp:Interaction>

<bp:Stoichiometry rdf:ID="PARTICIPANT_STOICHIOMETRY_re1003_1633">
 <bp:physicalEntity rdf:resource="#_CASP2_s1761_sa2327_" />
 <bp:stoichiometricCoefficient rdf:datatype = "xsd:float">1.0</bp:stoichiometricCoefficient>
</bp:Stoichiometry>

<bp:Complex rdf:ID="_CD93_C1Q_AmyloidB1_42_s3319_csa18_">
 <bp:component rdf:resource="#_AmyloidB1_42_s343_sa307_" />
 <bp:component rdf:resource="#_C1Q_s342_sa306_" />
 <bp:component rdf:resource="#_CD93_s345_sa356_" />
 <bp:standardName rdf:datatype = "xsd:string">CD93-C1Q-AmyloidB1-42</bp:standardName>
 <bp:displayName rdf:datatype = "xsd:string">CD93-C1Q-AmyloidB1-42</bp:displayName>
 <bp:cellularLocation rdf:resource="#__default_" />
</bp:Complex>

<bp:Pathway rdf:ID="_NF_KB_responsive_s2087_sa1604_">
 <bp:standardName rdf:datatype = "xsd:string">NF-KB responsive</bp:standardName>
 <bp:displayName rdf:datatype = "xsd:string">NF-KB responsive</bp:displayName>
</bp:Pathway>

<bp:Catalysis rdf:about="re847_s42_sa1910_1378">
 <bp:xref rdf:resource="CATALYSIS" />
 <bp:controlled rdf:resource="#STATE_TRANSITION_LEFT__NFAT-RIGHT__NFAT-_re847" />
 <bp:controller rdf:resource="#_PPP3_s42_sa1910_" />
</bp:Catalysis>

<bp:ComplexAssembly rdf:ID="HETERODIMER_ASSOCIATION_LEFT__ADRBK1-_PEBP1-RIGHT__ADRBK1_PEBP1-_re743">
 <bp:participantStoichiometry rdf:resource="#PARTICIPANT_STOICHIOMETRY_re743_1183" />
 <bp:participantStoichiometry rdf:resource="#PARTICIPANT_STOICHIOMETRY_re743_1185" />
 <bp:participantStoichiometry rdf:resource="#PARTICIPANT_STOICHIOMETRY_re743_1184" />
 <bp:conversionDirection rdf:datatype = "xsd:string">LEFT_TO_RIGHT</bp:conversionDirection>
 <bp:standardName rdf:datatype = "xsd:string">HETERODIMER_ASSOCIATION_LEFT__ADRBK1-_PEBP1-RIGHT__ADRBK1_PEBP1-_re743</bp:standardName>
 <bp:left rdf:resource="#_ADRBK1_s2140_sa1654_" />
 <bp:left rdf:resource="#_PEBP1_s2139_sa1653_" />
 <bp:interactionType rdf:resource="CELLDESIGNER_INTERACTION_VOCABULARY=HETERODIMER_ASSOCIATION" />
 <bp:right rdf:resource="#_ADRBK1_PEBP1_s3204_csa193_" />
 <bp:spontaneous rdf:datatype = "xsd:null">true</bp:spontaneous>
 <bp:xref rdf:resource="HETERODIMER_ASSOCIATION" />
</bp:ComplexAssembly>

<bp:Stoichiometry rdf:ID="PARTICIPANT_STOICHIOMETRY_re1244_1974">
 <bp:physicalEntity rdf:resource="#_TLR4_s3598_sa2503_" />
 <bp:stoichiometricCoefficient rdf:datatype = "xsd:float">1.0</bp:stoichiometricCoefficient>
</bp:Stoichiometry>

<bp:Stoichiometry rdf:ID="_MVD_s1093_sa797__STOICHIOMETRY_ID">
 <bp:physicalEntity rdf:resource="#_MVD_s1093_sa797_" />
 <bp:stoichiometricCoefficient rdf:datatype = "xsd:float">1.0</bp:stoichiometricCoefficient>
</bp:Stoichiometry>

<bp:Protein rdf:ID="_ATG16_s2184_sa1694_">
 <bp:standardName rdf:datatype = "xsd:string">ATG16</bp:standardName>
 <bp:displayName rdf:datatype = "xsd:string">ATG16</bp:displayName>
 <bp:cellularLocation rdf:resource="#_neuron_c1_" />
</bp:Protein>

<bp:Stoichiometry rdf:ID="PARTICIPANT_STOICHIOMETRY_re1244_1973">
 <bp:physicalEntity rdf:resource="#_AmyloidB_s1137_sa837_" />
 <bp:stoichiometricCoefficient rdf:datatype = "xsd:float">1.0</bp:stoichiometricCoefficient>
</bp:Stoichiometry>

<bp:Stoichiometry rdf:ID="_MVK_s1089_sa793__STOICHIOMETRY_ID">
 <bp:physicalEntity rdf:resource="#_MVK_s1089_sa793_" />
 <bp:stoichiometricCoefficient rdf:datatype = "xsd:float">1.0</bp:stoichiometricCoefficient>
</bp:Stoichiometry>

<bp:TransportWithBiochemicalReaction rdf:ID="TRANSPORT_LEFT__TNF-RIGHT__TNF-_re780">
 <bp:participantStoichiometry rdf:resource="#PARTICIPANT_STOICHIOMETRY_re780_1254" />
 <bp:participantStoichiometry rdf:resource="#PARTICIPANT_STOICHIOMETRY_re780_1253" />
 <bp:conversionDirection rdf:datatype = "xsd:string">LEFT_TO_RIGHT</bp:conversionDirection>
 <bp:standardName rdf:datatype = "xsd:string">TRANSPORT_LEFT__TNF-RIGHT__TNF-_re780</bp:standardName>
 <bp:left rdf:resource="#_TNF_s2777_sa2241_" />
 <bp:interactionType rdf:resource="CELLDESIGNER_INTERACTION_VOCABULARY=TRANSPORT" />
 <bp:right rdf:resource="#_TNF_s48_sa28_" />
 <bp:xref rdf:resource="TRANSPORT" />
</bp:TransportWithBiochemicalReaction>

<bp:Stoichiometry rdf:ID="_TUB_s929_sa648__STOICHIOMETRY_ID">
 <bp:physicalEntity rdf:resource="#_TUB_s929_sa648_" />
 <bp:stoichiometricCoefficient rdf:datatype = "xsd:float">1.0</bp:stoichiometricCoefficient>
</bp:Stoichiometry>

<bp:Stoichiometry rdf:ID="_GABR_s1080_sa784__STOICHIOMETRY_ID">
 <bp:physicalEntity rdf:resource="#_GABR_s1080_sa784_" />
 <bp:stoichiometricCoefficient rdf:datatype = "xsd:float">1.0</bp:stoichiometricCoefficient>
</bp:Stoichiometry>

<bp:Stoichiometry rdf:ID="_mutant_APP_s1918_sa1440__STOICHIOMETRY_ID">
 <bp:physicalEntity rdf:resource="#_mutant_APP_s1918_sa1440_" />
 <bp:stoichiometricCoefficient rdf:datatype = "xsd:float">1.0</bp:stoichiometricCoefficient>
</bp:Stoichiometry>

<bp:ComplexAssembly rdf:ID="HETERODIMER_ASSOCIATION_LEFT__EGF-_EGFR-RIGHT__EGF_EGFR-_re490">
 <bp:participantStoichiometry rdf:resource="#PARTICIPANT_STOICHIOMETRY_re490_811" />
 <bp:participantStoichiometry rdf:resource="#PARTICIPANT_STOICHIOMETRY_re490_810" />
 <bp:participantStoichiometry rdf:resource="#PARTICIPANT_STOICHIOMETRY_re490_809" />
 <bp:conversionDirection rdf:datatype = "xsd:string">LEFT_TO_RIGHT</bp:conversionDirection>
 <bp:standardName rdf:datatype = "xsd:string">HETERODIMER_ASSOCIATION_LEFT__EGF-_EGFR-RIGHT__EGF_EGFR-_re490</bp:standardName>
 <bp:left rdf:resource="#_EGFR_s1403_sa1068_" />
 <bp:left rdf:resource="#_EGF_s1404_sa1069_" />
 <bp:interactionType rdf:resource="CELLDESIGNER_INTERACTION_VOCABULARY=HETERODIMER_ASSOCIATION" />
 <bp:right rdf:resource="#_EGF_EGFR_s3226_csa127_" />
 <bp:spontaneous rdf:datatype = "xsd:null">true</bp:spontaneous>
 <bp:xref rdf:resource="HETERODIMER_ASSOCIATION" />
</bp:ComplexAssembly>

<bp:BiochemicalReaction rdf:ID="STATE_TRANSITION_LEFT__UDP_GlcNAc-_MAPT_-RIGHT__O_GlcNAcylated_MAPT-_UDP-_re1341">
 <bp:participantStoichiometry rdf:resource="#PARTICIPANT_STOICHIOMETRY_re1341_2167" />
 <bp:participantStoichiometry rdf:resource="#PARTICIPANT_STOICHIOMETRY_re1341_2169" />
 <bp:participantStoichiometry rdf:resource="#PARTICIPANT_STOICHIOMETRY_re1341_2168" />
 <bp:participantStoichiometry rdf:resource="#PARTICIPANT_STOICHIOMETRY_re1341_2170" />
 <bp:conversionDirection rdf:datatype = "xsd:string">LEFT_TO_RIGHT</bp:conversionDirection>
 <bp:standardName rdf:datatype = "xsd:string">STATE_TRANSITION_LEFT__UDP_GlcNAc-_MAPT_-RIGHT__O_GlcNAcylated_MAPT-_UDP-_re1341</bp:standardName>
 <bp:left rdf:resource="#_UDP_GlcNAc_s3904_sa2822_" />
 <bp:left rdf:resource="#_MAPT__s3448_sa85_" />
 <bp:interactionType rdf:resource="CELLDESIGNER_INTERACTION_VOCABULARY=STATE_TRANSITION" />
 <bp:right rdf:resource="#_UDP_s3919_sa2836_" />
 <bp:right rdf:resource="#_O_GlcNAcylated_MAPT_s3918_sa2835_" />
 <bp:xref rdf:resource="STATE_TRANSITION" />
</bp:BiochemicalReaction>

<bp:Stoichiometry rdf:ID="_sulfate_s1371_sa1037__STOICHIOMETRY_ID">
 <bp:physicalEntity rdf:resource="#_sulfate_s1371_sa1037_" />
 <bp:stoichiometricCoefficient rdf:datatype = "xsd:float">1.0</bp:stoichiometricCoefficient>
</bp:Stoichiometry>

<bp:CellularLocationVocabulary rdf:ID="_endoplasmic_reticulum_ER__c5_">
 <bp:comment rdf:datatype = "xsd:string">_endoplasmic_reticulum_ER_</bp:comment>
</bp:CellularLocationVocabulary>

<bp:Protein rdf:ID="_PKC_s3911_sa2827_">
 <bp:standardName rdf:datatype = "xsd:string">PKC</bp:standardName>
 <bp:displayName rdf:datatype = "xsd:string">PKC</bp:displayName>
 <bp:cellularLocation rdf:resource="#_neuron_c1_" />
</bp:Protein>

<bp:Stoichiometry rdf:ID="_ICAM1_s1643_sa1257__STOICHIOMETRY_ID">
 <bp:physicalEntity rdf:resource="#_ICAM1_s1643_sa1257_" />
 <bp:stoichiometricCoefficient rdf:datatype = "xsd:float">1.0</bp:stoichiometricCoefficient>
</bp:Stoichiometry>

<bp:EntityFeature rdf:ID="_GPCR_homolog__GPCR_homolog_s1781_sa1314__Active_">
</bp:EntityFeature>

<bp:Stoichiometry rdf:ID="_AmyloidB1_40_s3939_sa2857__STOICHIOMETRY_ID">
 <bp:physicalEntity rdf:resource="#_AmyloidB1_40_s3939_sa2857_" />
 <bp:stoichiometricCoefficient rdf:datatype = "xsd:float">1.0</bp:stoichiometricCoefficient>
</bp:Stoichiometry>

<bp:Stoichiometry rdf:ID="_APP_s1_sa32__STOICHIOMETRY_ID">
 <bp:physicalEntity rdf:resource="#_APP_s1_sa32_" />
 <bp:stoichiometricCoefficient rdf:datatype = "xsd:float">1.0</bp:stoichiometricCoefficient>
</bp:Stoichiometry>

<bp:Protein rdf:ID="_PDH_s655_sa253_">
 <bp:feature rdf:resource="#_PDH__PDH_s655_sa253__Active_" />
 <bp:standardName rdf:datatype = "xsd:string">PDH</bp:standardName>
 <bp:displayName rdf:datatype = "xsd:string">PDH</bp:displayName>
 <bp:cellularLocation rdf:resource="#_neuron_c1_" />
</bp:Protein>

<bp:Catalysis rdf:about="re840_s2387_sa1874_1362">
 <bp:xref rdf:resource="CATALYSIS" />
 <bp:controlled rdf:resource="#HETERODIMER_ASSOCIATION_LEFT__CDC42-_GGPP-RIGHT__CDC42_GGPP-_re840" />
 <bp:controller rdf:resource="#_PGGT1B_s2387_sa1874_" />
</bp:Catalysis>

<bp:Stoichiometry rdf:ID="PARTICIPANT_STOICHIOMETRY_re562_948">
 <bp:physicalEntity rdf:resource="#_CAV1_TJ_s3250_csa152_" />
 <bp:stoichiometricCoefficient rdf:datatype = "xsd:float">1.0</bp:stoichiometricCoefficient>
</bp:Stoichiometry>

<bp:Stoichiometry rdf:ID="_MPM_2_s927_sa646__STOICHIOMETRY_ID">
 <bp:physicalEntity rdf:resource="#_MPM_2_s927_sa646_" />
 <bp:stoichiometricCoefficient rdf:datatype = "xsd:float">1.0</bp:stoichiometricCoefficient>
</bp:Stoichiometry>

<bp:Stoichiometry rdf:ID="PARTICIPANT_STOICHIOMETRY_re562_947">
 <bp:physicalEntity rdf:resource="#_TJ_s1636_sa1233_" />
 <bp:stoichiometricCoefficient rdf:datatype = "xsd:float">1.0</bp:stoichiometricCoefficient>
</bp:Stoichiometry>

<bp:Stoichiometry rdf:ID="PARTICIPANT_STOICHIOMETRY_re562_946">
 <bp:physicalEntity rdf:resource="#_CAV1_s1600_sa1234_" />
 <bp:stoichiometricCoefficient rdf:datatype = "xsd:float">1.0</bp:stoichiometricCoefficient>
</bp:Stoichiometry>

<bp:Stoichiometry rdf:about="STOICHIOMETRY_ID_s3184_csa241">
 <bp:physicalEntity rdf:resource="#_NICD_LAG3_CSHL1_s3184_csa241_" />
 <bp:stoichiometricCoefficient rdf:datatype = "xsd:float">1.0</bp:stoichiometricCoefficient>
</bp:Stoichiometry>

<bp:SmallMolecule rdf:ID="_7_dehydrocholesterol_s2383_sa1869_">
 <bp:standardName rdf:datatype = "xsd:string">7-dehydrocholesterol</bp:standardName>
 <bp:displayName rdf:datatype = "xsd:string">7-dehydrocholesterol</bp:displayName>
 <bp:cellularLocation rdf:resource="#_neuron_c1_" />
</bp:SmallMolecule>

<bp:Pathway rdf:ID="_AmyloidB_clearance_s3928_sa2847_">
 <bp:standardName rdf:datatype = "xsd:string">AmyloidB clearance</bp:standardName>
 <bp:displayName rdf:datatype = "xsd:string">AmyloidB clearance</bp:displayName>
</bp:Pathway>

<bp:Stoichiometry rdf:ID="_NEDD8_s827_sa510__STOICHIOMETRY_ID">
 <bp:physicalEntity rdf:resource="#_NEDD8_s827_sa510_" />
 <bp:stoichiometricCoefficient rdf:datatype = "xsd:float">4.0</bp:stoichiometricCoefficient>
</bp:Stoichiometry>

<bp:Stoichiometry rdf:ID="_KREMEN2_s1750_sa1284__STOICHIOMETRY_ID">
 <bp:physicalEntity rdf:resource="#_KREMEN2_s1750_sa1284_" />
 <bp:stoichiometricCoefficient rdf:datatype = "xsd:float">1.0</bp:stoichiometricCoefficient>
</bp:Stoichiometry>

<bp:Protein rdf:ID="_APP_s2724_sa2196_">
 <bp:feature rdf:resource="#_APP__APP_s2724_sa2196__rs1_" />
 <bp:standardName rdf:datatype = "xsd:string">APP</bp:standardName>
 <bp:displayName rdf:datatype = "xsd:string">APP</bp:displayName>
</bp:Protein>

<bp:Protein rdf:ID="_iNOS_s3641_sa2547_">
 <bp:standardName rdf:datatype = "xsd:string">iNOS</bp:standardName>
 <bp:displayName rdf:datatype = "xsd:string">iNOS</bp:displayName>
 <bp:cellularLocation rdf:resource="#_astrocyte_c2_" />
</bp:Protein>

<bp:Stoichiometry rdf:ID="PARTICIPANT_STOICHIOMETRY_re369_607">
 <bp:physicalEntity rdf:resource="#_PSPHL_s471_sa834_" />
 <bp:stoichiometricCoefficient rdf:datatype = "xsd:float">1.0</bp:stoichiometricCoefficient>
</bp:Stoichiometry>

<bp:Stoichiometry rdf:ID="PARTICIPANT_STOICHIOMETRY_re971_1594">
 <bp:physicalEntity rdf:resource="#_HNE_s2704_sa2181_" />
 <bp:stoichiometricCoefficient rdf:datatype = "xsd:float">1.0</bp:stoichiometricCoefficient>
</bp:Stoichiometry>

<bp:Stoichiometry rdf:ID="_MAPT_s146_sa86__STOICHIOMETRY_ID">
 <bp:physicalEntity rdf:resource="#_MAPT_s146_sa86_" />
 <bp:stoichiometricCoefficient rdf:datatype = "xsd:float">2.0</bp:stoichiometricCoefficient>
</bp:Stoichiometry>

<bp:Catalysis rdf:about="re563_s1589_sa1224_949">
 <bp:xref rdf:resource="CATALYSIS" />
 <bp:controlled rdf:resource="#STATE_TRANSITION_LEFT__IL6-RIGHT__IL6-_re563" />
 <bp:controller rdf:resource="#_NFKB1_s1589_sa1224_" />
</bp:Catalysis>

<bp:Stoichiometry rdf:ID="PARTICIPANT_STOICHIOMETRY_re369_608">
 <bp:physicalEntity rdf:resource="#_PSPHL_s471_sa174_" />
 <bp:stoichiometricCoefficient rdf:datatype = "xsd:float">1.0</bp:stoichiometricCoefficient>
</bp:Stoichiometry>

<bp:Stoichiometry rdf:ID="PARTICIPANT_STOICHIOMETRY_re971_1593">
 <bp:physicalEntity rdf:resource="#_LOO_s2359_sa1842_" />
 <bp:stoichiometricCoefficient rdf:datatype = "xsd:float">1.0</bp:stoichiometricCoefficient>
</bp:Stoichiometry>

<bp:Protein rdf:ID="_DVL_s308_sa462_">
 <bp:standardName rdf:datatype = "xsd:string">DVL</bp:standardName>
 <bp:displayName rdf:datatype = "xsd:string">DVL</bp:displayName>
 <bp:cellularLocation rdf:resource="#_neuron_c1_" />
</bp:Protein>

<bp:BiochemicalReaction rdf:ID="STATE_TRANSITION_LEFT__CBS-RIGHT__CBS-_re486">
 <bp:participantStoichiometry rdf:resource="#PARTICIPANT_STOICHIOMETRY_re486_803" />
 <bp:participantStoichiometry rdf:resource="#PARTICIPANT_STOICHIOMETRY_re486_802" />
 <bp:conversionDirection rdf:datatype = "xsd:string">LEFT_TO_RIGHT</bp:conversionDirection>
 <bp:standardName rdf:datatype = "xsd:string">STATE_TRANSITION_LEFT__CBS-RIGHT__CBS-_re486</bp:standardName>
 <bp:left rdf:resource="#_CBS_s1373_sa1043_" />
 <bp:interactionType rdf:resource="CELLDESIGNER_INTERACTION_VOCABULARY=STATE_TRANSITION" />
 <bp:right rdf:resource="#_CBS_s1373_sa1041_" />
 <bp:xref rdf:resource="STATE_TRANSITION" />
</bp:BiochemicalReaction>

<bp:Stoichiometry rdf:ID="_inflammasome_s3724_sa2635__STOICHIOMETRY_ID">
 <bp:physicalEntity rdf:resource="#_inflammasome_s3724_sa2635_" />
 <bp:stoichiometricCoefficient rdf:datatype = "xsd:float">1.0</bp:stoichiometricCoefficient>
</bp:Stoichiometry>

<bp:Stoichiometry rdf:ID="_CACNA1_s60_sa30__STOICHIOMETRY_ID">
 <bp:physicalEntity rdf:resource="#_CACNA1_s60_sa30_" />
 <bp:stoichiometricCoefficient rdf:datatype = "xsd:float">1.0</bp:stoichiometricCoefficient>
</bp:Stoichiometry>

<bp:Stoichiometry rdf:ID="_GGPS1_s1103_sa807__STOICHIOMETRY_ID">
 <bp:physicalEntity rdf:resource="#_GGPS1_s1103_sa807_" />
 <bp:stoichiometricCoefficient rdf:datatype = "xsd:float">1.0</bp:stoichiometricCoefficient>
</bp:Stoichiometry>

<bp:Stoichiometry rdf:ID="_IL1B_s3800_sa2712__STOICHIOMETRY_ID">
 <bp:physicalEntity rdf:resource="#_IL1B_s3800_sa2712_" />
 <bp:stoichiometricCoefficient rdf:datatype = "xsd:float">1.0</bp:stoichiometricCoefficient>
</bp:Stoichiometry>

<bp:Stoichiometry rdf:ID="PARTICIPANT_STOICHIOMETRY_re153_240">
 <bp:physicalEntity rdf:resource="#_ABCA1_s3163_sa203_" />
 <bp:stoichiometricCoefficient rdf:datatype = "xsd:float">1.0</bp:stoichiometricCoefficient>
</bp:Stoichiometry>

<bp:Complex rdf:ID="_APP_APBA1_s3294_csa260_">
 <bp:component rdf:resource="#_APP_s239_sa340_" />
 <bp:component rdf:resource="#_APBA1_s2743_sa2209_" />
 <bp:standardName rdf:datatype = "xsd:string">APP-APBA1</bp:standardName>
 <bp:displayName rdf:datatype = "xsd:string">APP-APBA1</bp:displayName>
 <bp:cellularLocation rdf:resource="#_neuron_c1_" />
</bp:Complex>

<bp:Stoichiometry rdf:ID="PARTICIPANT_STOICHIOMETRY_re153_241">
 <bp:physicalEntity rdf:resource="#_ABCA1_s3163_sa201_" />
 <bp:stoichiometricCoefficient rdf:datatype = "xsd:float">1.0</bp:stoichiometricCoefficient>
</bp:Stoichiometry>

<bp:Stoichiometry rdf:ID="PARTICIPANT_STOICHIOMETRY_re279_422">
 <bp:physicalEntity rdf:resource="#_PDK1_s913_sa634_" />
 <bp:stoichiometricCoefficient rdf:datatype = "xsd:float">1.0</bp:stoichiometricCoefficient>
</bp:Stoichiometry>

<bp:Stoichiometry rdf:ID="PARTICIPANT_STOICHIOMETRY_re279_423">
 <bp:physicalEntity rdf:resource="#_PDK1_s915_sa635_" />
 <bp:stoichiometricCoefficient rdf:datatype = "xsd:float">1.0</bp:stoichiometricCoefficient>
</bp:Stoichiometry>

<bp:Stoichiometry rdf:ID="_MPST_s1337_sa1001__STOICHIOMETRY_ID">
 <bp:physicalEntity rdf:resource="#_MPST_s1337_sa1001_" />
 <bp:stoichiometricCoefficient rdf:datatype = "xsd:float">1.0</bp:stoichiometricCoefficient>
</bp:Stoichiometry>

<bp:EntityFeature rdf:ID="_GABR__GABR_s1080_sa784__Active_">
</bp:EntityFeature>

<bp:Stoichiometry rdf:ID="_Ca2_PLUS__s1384_sa1053__STOICHIOMETRY_ID">
 <bp:physicalEntity rdf:resource="#_Ca2_PLUS__s1384_sa1053_" />
 <bp:stoichiometricCoefficient rdf:datatype = "xsd:float">1.0</bp:stoichiometricCoefficient>
</bp:Stoichiometry>

<bp:SmallMolecule rdf:ID="_NO_s3508_sa2411_">
 <bp:standardName rdf:datatype = "xsd:string">NO</bp:standardName>
 <bp:displayName rdf:datatype = "xsd:string">NO</bp:displayName>
 <bp:cellularLocation rdf:resource="#_microglia_c4_" />
</bp:SmallMolecule>

<bp:Stoichiometry rdf:ID="PARTICIPANT_STOICHIOMETRY_re376_625">
 <bp:physicalEntity rdf:resource="#_AmyloidB_s2511_sa846_" />
 <bp:stoichiometricCoefficient rdf:datatype = "xsd:float">1.0</bp:stoichiometricCoefficient>
</bp:Stoichiometry>

<bp:Stoichiometry rdf:ID="PARTICIPANT_STOICHIOMETRY_re1256_1997">
 <bp:physicalEntity rdf:resource="#_TLR2_DAMPs_s3771_csa308_" />
 <bp:stoichiometricCoefficient rdf:datatype = "xsd:float">1.0</bp:stoichiometricCoefficient>
</bp:Stoichiometry>

<bp:Stoichiometry rdf:ID="PARTICIPANT_STOICHIOMETRY_re1256_1996">
 <bp:physicalEntity rdf:resource="#_DAMPs_s3731_sa2645_" />
 <bp:stoichiometricCoefficient rdf:datatype = "xsd:float">1.0</bp:stoichiometricCoefficient>
</bp:Stoichiometry>

<bp:Stoichiometry rdf:ID="PARTICIPANT_STOICHIOMETRY_re376_627">
 <bp:physicalEntity rdf:resource="#_AmyloidB_TTR_s3197_csa106_" />
 <bp:stoichiometricCoefficient rdf:datatype = "xsd:float">1.0</bp:stoichiometricCoefficient>
</bp:Stoichiometry>

<bp:Stoichiometry rdf:ID="PARTICIPANT_STOICHIOMETRY_re1256_1995">
 <bp:physicalEntity rdf:resource="#_TLR2_s3769_sa2677_" />
 <bp:stoichiometricCoefficient rdf:datatype = "xsd:float">1.0</bp:stoichiometricCoefficient>
</bp:Stoichiometry>

<bp:Stoichiometry rdf:ID="PARTICIPANT_STOICHIOMETRY_re376_626">
 <bp:physicalEntity rdf:resource="#_TTR_s2510_sa842_" />
 <bp:stoichiometricCoefficient rdf:datatype = "xsd:float">1.0</bp:stoichiometricCoefficient>
</bp:Stoichiometry>

<bp:Protein rdf:ID="_sAPPB_s2759_sa2226_">
 <bp:standardName rdf:datatype = "xsd:string">sAPPB</bp:standardName>
 <bp:displayName rdf:datatype = "xsd:string">sAPPB</bp:displayName>
 <bp:cellularLocation rdf:resource="#__default_" />
</bp:Protein>

<bp:Stoichiometry rdf:about="STOICHIOMETRY_ID_s3358_csa85">
 <bp:physicalEntity rdf:resource="#_UBE2_UB_s3358_csa85_" />
 <bp:stoichiometricCoefficient rdf:datatype = "xsd:float">1.0</bp:stoichiometricCoefficient>
</bp:Stoichiometry>

<bp:CellularLocationVocabulary rdf:ID="_postsynaptic_density_c12_">
 <bp:comment rdf:datatype = "xsd:string">_postsynaptic_density</bp:comment>
</bp:CellularLocationVocabulary>

<bp:BiochemicalReaction rdf:ID="STATE_TRANSITION_LEFT__CYC-RIGHT__CYC-_Q-_re225">
 <bp:participantStoichiometry rdf:resource="#PARTICIPANT_STOICHIOMETRY_re225_325" />
 <bp:participantStoichiometry rdf:resource="#PARTICIPANT_STOICHIOMETRY_re225_326" />
 <bp:participantStoichiometry rdf:resource="#PARTICIPANT_STOICHIOMETRY_re225_327" />
 <bp:conversionDirection rdf:datatype = "xsd:string">LEFT_TO_RIGHT</bp:conversionDirection>
 <bp:standardName rdf:datatype = "xsd:string">STATE_TRANSITION_LEFT__CYC-RIGHT__CYC-_Q-_re225</bp:standardName>
 <bp:left rdf:resource="#_CYC_s3169_sa298_" />
 <bp:interactionType rdf:resource="CELLDESIGNER_INTERACTION_VOCABULARY=STATE_TRANSITION" />
 <bp:right rdf:resource="#_Q_s169_sa292_" />
 <bp:right rdf:resource="#_CYC_s463_sa129_" />
 <bp:xref rdf:resource="STATE_TRANSITION" />
</bp:BiochemicalReaction>

<bp:BiochemicalReaction rdf:ID="STATE_TRANSITION_LEFT__GlcNH26P-RIGHT__GlcNAc6P-_re1336">
 <bp:participantStoichiometry rdf:resource="#PARTICIPANT_STOICHIOMETRY_re1336_2152" />
 <bp:participantStoichiometry rdf:resource="#PARTICIPANT_STOICHIOMETRY_re1336_2151" />
 <bp:conversionDirection rdf:datatype = "xsd:string">LEFT_TO_RIGHT</bp:conversionDirection>
 <bp:standardName rdf:datatype = "xsd:string">STATE_TRANSITION_LEFT__GlcNH26P-RIGHT__GlcNAc6P-_re1336</bp:standardName>
 <bp:left rdf:resource="#_GlcNH26P_s3901_sa2819_" />
 <bp:interactionType rdf:resource="CELLDESIGNER_INTERACTION_VOCABULARY=STATE_TRANSITION" />
 <bp:right rdf:resource="#_GlcNAc6P_s3902_sa2820_" />
 <bp:xref rdf:resource="STATE_TRANSITION" />
</bp:BiochemicalReaction>

<bp:EntityFeature rdf:ID="_GLUT__GLUT_s3907_sa2826__Active_">
</bp:EntityFeature>

<bp:Protein rdf:ID="_GDI_s2486_sa1956_">
 <bp:feature rdf:resource="#_GDI__GDI_s2486_sa1956__Active_" />
 <bp:standardName rdf:datatype = "xsd:string">GDI</bp:standardName>
 <bp:displayName rdf:datatype = "xsd:string">GDI</bp:displayName>
 <bp:cellularLocation rdf:resource="#_neuron_c1_" />
</bp:Protein>

<bp:Stoichiometry rdf:ID="PARTICIPANT_STOICHIOMETRY_re1207_1897">
 <bp:physicalEntity rdf:resource="#_IL4R_s3669_sa2583_" />
 <bp:stoichiometricCoefficient rdf:datatype = "xsd:float">1.0</bp:stoichiometricCoefficient>
</bp:Stoichiometry>

<bp:EntityFeature rdf:ID="_NTRK2__NTRK2_s2595_sa1803__Active_">
</bp:EntityFeature>

<bp:Protein rdf:ID="_FDFT1_s1101_sa805_">
 <bp:standardName rdf:datatype = "xsd:string">FDFT1</bp:standardName>
 <bp:displayName rdf:datatype = "xsd:string">FDFT1</bp:displayName>
 <bp:cellularLocation rdf:resource="#_neuron_c1_" />
</bp:Protein>

<bp:Stoichiometry rdf:ID="_K_PLUS__s1380_sa1049__STOICHIOMETRY_ID">
 <bp:physicalEntity rdf:resource="#_K_PLUS__s1380_sa1049_" />
 <bp:stoichiometricCoefficient rdf:datatype = "xsd:float">3.0</bp:stoichiometricCoefficient>
</bp:Stoichiometry>

<bp:Stoichiometry rdf:ID="PARTICIPANT_STOICHIOMETRY_re1207_1899">
 <bp:physicalEntity rdf:resource="#_IL4_IL4R_s3670_csa292_" />
 <bp:stoichiometricCoefficient rdf:datatype = "xsd:float">1.0</bp:stoichiometricCoefficient>
</bp:Stoichiometry>

<bp:Stoichiometry rdf:ID="PARTICIPANT_STOICHIOMETRY_re1207_1898">
 <bp:physicalEntity rdf:resource="#_IL4_s3668_sa2582_" />
 <bp:stoichiometricCoefficient rdf:datatype = "xsd:float">1.0</bp:stoichiometricCoefficient>
</bp:Stoichiometry>

<bp:Stoichiometry rdf:ID="PARTICIPANT_STOICHIOMETRY_re1242_1969">
 <bp:physicalEntity rdf:resource="#_DAMPs_s3731_sa2645_" />
 <bp:stoichiometricCoefficient rdf:datatype = "xsd:float">1.0</bp:stoichiometricCoefficient>
</bp:Stoichiometry>

<bp:Stoichiometry rdf:ID="PARTICIPANT_STOICHIOMETRY_re1242_1968">
 <bp:physicalEntity rdf:resource="#_TLR4_s3598_sa2503_" />
 <bp:stoichiometricCoefficient rdf:datatype = "xsd:float">1.0</bp:stoichiometricCoefficient>
</bp:Stoichiometry>

<bp:ComplexAssembly rdf:ID="HETERODIMER_ASSOCIATION_LEFT__AmyloidB-_NALP-RIGHT__NALP_AmyloidB-_re1173">
 <bp:participantStoichiometry rdf:resource="#PARTICIPANT_STOICHIOMETRY_re1173_1843" />
 <bp:participantStoichiometry rdf:resource="#PARTICIPANT_STOICHIOMETRY_re1173_1844" />
 <bp:participantStoichiometry rdf:resource="#PARTICIPANT_STOICHIOMETRY_re1173_1842" />
 <bp:conversionDirection rdf:datatype = "xsd:string">LEFT_TO_RIGHT</bp:conversionDirection>
 <bp:standardName rdf:datatype = "xsd:string">HETERODIMER_ASSOCIATION_LEFT__AmyloidB-_NALP-RIGHT__NALP_AmyloidB-_re1173</bp:standardName>
 <bp:left rdf:resource="#_AmyloidB_s3640_sa2546_" />
 <bp:left rdf:resource="#_NALP_s3639_sa2545_" />
 <bp:interactionType rdf:resource="CELLDESIGNER_INTERACTION_VOCABULARY=HETERODIMER_ASSOCIATION" />
 <bp:right rdf:resource="#_NALP_AmyloidB_s3634_csa291_" />
 <bp:spontaneous rdf:datatype = "xsd:null">true</bp:spontaneous>
 <bp:xref rdf:resource="HETERODIMER_ASSOCIATION" />
</bp:ComplexAssembly>

<bp:ComplexAssembly rdf:ID="HETERODIMER_ASSOCIATION_LEFT__ABL-_APP_APBB1-RIGHT__APP_APBB1_ABL-_re975">
 <bp:participantStoichiometry rdf:resource="#PARTICIPANT_STOICHIOMETRY_re975_1599" />
 <bp:participantStoichiometry rdf:resource="#PARTICIPANT_STOICHIOMETRY_re975_1598" />
 <bp:participantStoichiometry rdf:resource="#PARTICIPANT_STOICHIOMETRY_re975_1600" />
 <bp:conversionDirection rdf:datatype = "xsd:string">LEFT_TO_RIGHT</bp:conversionDirection>
 <bp:standardName rdf:datatype = "xsd:string">HETERODIMER_ASSOCIATION_LEFT__ABL-_APP_APBB1-RIGHT__APP_APBB1_ABL-_re975</bp:standardName>
 <bp:left rdf:resource="#_APP_APBB1_s3326_csa20_" />
 <bp:left rdf:resource="#_ABL_s2722_sa2195_" />
 <bp:interactionType rdf:resource="CELLDESIGNER_INTERACTION_VOCABULARY=HETERODIMER_ASSOCIATION" />
 <bp:right rdf:resource="#_APP_APBB1_ABL_s3325_csa256_" />
 <bp:spontaneous rdf:datatype = "xsd:null">true</bp:spontaneous>
 <bp:xref rdf:resource="HETERODIMER_ASSOCIATION" />
</bp:ComplexAssembly>

<bp:Complex rdf:ID="_SFRP_WNT_s3269_csa184_">
 <bp:component rdf:resource="#_WNT_s289_sa485_" />
 <bp:component rdf:resource="#_SFRP_s2040_sa1553_" />
 <bp:standardName rdf:datatype = "xsd:string">SFRP-WNT</bp:standardName>
 <bp:displayName rdf:datatype = "xsd:string">SFRP-WNT</bp:displayName>
 <bp:cellularLocation rdf:resource="#__default_" />
</bp:Complex>

<bp:Stoichiometry rdf:ID="_COX2_s3638_sa2544__STOICHIOMETRY_ID">
 <bp:physicalEntity rdf:resource="#_COX2_s3638_sa2544_" />
 <bp:stoichiometricCoefficient rdf:datatype = "xsd:float">1.0</bp:stoichiometricCoefficient>
</bp:Stoichiometry>

<bp:Stoichiometry rdf:ID="_TNFB_s3060_sa2414__STOICHIOMETRY_ID">
 <bp:physicalEntity rdf:resource="#_TNFB_s3060_sa2414_" />
 <bp:stoichiometricCoefficient rdf:datatype = "xsd:float">1.0</bp:stoichiometricCoefficient>
</bp:Stoichiometry>

<bp:BiochemicalReaction rdf:ID="STATE_TRANSITION_LEFT__EIF2AK3-RIGHT__EIF2AK3-_re851">
 <bp:participantStoichiometry rdf:resource="#PARTICIPANT_STOICHIOMETRY_re851_1387" />
 <bp:participantStoichiometry rdf:resource="#PARTICIPANT_STOICHIOMETRY_re851_1388" />
 <bp:conversionDirection rdf:datatype = "xsd:string">LEFT_TO_RIGHT</bp:conversionDirection>
 <bp:standardName rdf:datatype = "xsd:string">STATE_TRANSITION_LEFT__EIF2AK3-RIGHT__EIF2AK3-_re851</bp:standardName>
 <bp:left rdf:resource="#_EIF2AK3_s2467_sa113_" />
 <bp:interactionType rdf:resource="CELLDESIGNER_INTERACTION_VOCABULARY=STATE_TRANSITION" />
 <bp:right rdf:resource="#_EIF2AK3_s2466_sa1930_" />
 <bp:xref rdf:resource="STATE_TRANSITION" />
</bp:BiochemicalReaction>

<bp:Stoichiometry rdf:ID="_C1Q_s1282_sa945__STOICHIOMETRY_ID">
 <bp:physicalEntity rdf:resource="#_C1Q_s1282_sa945_" />
 <bp:stoichiometricCoefficient rdf:datatype = "xsd:float">1.0</bp:stoichiometricCoefficient>
</bp:Stoichiometry>

<bp:Stoichiometry rdf:ID="_Mg2_PLUS__s1387_sa1503__STOICHIOMETRY_ID">
 <bp:physicalEntity rdf:resource="#_Mg2_PLUS__s1387_sa1503_" />
 <bp:stoichiometricCoefficient rdf:datatype = "xsd:float">4.0</bp:stoichiometricCoefficient>
</bp:Stoichiometry>

<bp:Stoichiometry rdf:ID="PARTICIPANT_STOICHIOMETRY_re1176_1857">
 <bp:physicalEntity rdf:resource="#_ROS_s3621_sa2521_" />
 <bp:stoichiometricCoefficient rdf:datatype = "xsd:float">1.0</bp:stoichiometricCoefficient>
</bp:Stoichiometry>

<bp:Protein rdf:ID="_UBA3_s778_sa504_">
 <bp:standardName rdf:datatype = "xsd:string">UBA3</bp:standardName>
 <bp:displayName rdf:datatype = "xsd:string">UBA3</bp:displayName>
</bp:Protein>

<bp:Stoichiometry rdf:ID="PARTICIPANT_STOICHIOMETRY_re1242_1970">
 <bp:physicalEntity rdf:resource="#_TLR4_DAMPs_s3711_csa300_" />
 <bp:stoichiometricCoefficient rdf:datatype = "xsd:float">1.0</bp:stoichiometricCoefficient>
</bp:Stoichiometry>

<bp:Stoichiometry rdf:ID="_IL6_s3509_sa1751__STOICHIOMETRY_ID">
 <bp:physicalEntity rdf:resource="#_IL6_s3509_sa1751_" />
 <bp:stoichiometricCoefficient rdf:datatype = "xsd:float">1.0</bp:stoichiometricCoefficient>
</bp:Stoichiometry>

<bp:Stoichiometry rdf:ID="PARTICIPANT_STOICHIOMETRY_re1176_1856">
 <bp:physicalEntity rdf:resource="#_O2_s3620_sa2520_" />
 <bp:stoichiometricCoefficient rdf:datatype = "xsd:float">1.0</bp:stoichiometricCoefficient>
</bp:Stoichiometry>

<bp:Protein rdf:ID="_GDI_s2486_sa1954_">
 <bp:standardName rdf:datatype = "xsd:string">GDI</bp:standardName>
 <bp:displayName rdf:datatype = "xsd:string">GDI</bp:displayName>
 <bp:cellularLocation rdf:resource="#_neuron_c1_" />
</bp:Protein>

<bp:Complex rdf:ID="_ITAM_s2451_csa228_">
 <bp:component rdf:resource="#_CD3Z_complex_s2858_csa227_" />
 <bp:standardName rdf:datatype = "xsd:string">ITAM</bp:standardName>
 <bp:displayName rdf:datatype = "xsd:string">ITAM</bp:displayName>
 <bp:cellularLocation rdf:resource="#_neuron_c1_" />
</bp:Complex>

<bp:Stoichiometry rdf:ID="PARTICIPANT_STOICHIOMETRY_re886_1453">
 <bp:physicalEntity rdf:resource="#_NICD_s972_sa682_" />
 <bp:stoichiometricCoefficient rdf:datatype = "xsd:float">1.0</bp:stoichiometricCoefficient>
</bp:Stoichiometry>

<bp:Stoichiometry rdf:ID="_SRC_s1401_sa1067__STOICHIOMETRY_ID">
 <bp:physicalEntity rdf:resource="#_SRC_s1401_sa1067_" />
 <bp:stoichiometricCoefficient rdf:datatype = "xsd:float">1.0</bp:stoichiometricCoefficient>
</bp:Stoichiometry>

<bp:Complex rdf:ID="_PRIM1_PCLB_APEX1_POLD1_s3335_csa32_">
 <bp:component rdf:resource="#_POLD1_s1679_sa407_" />
 <bp:component rdf:resource="#_PRIM1_s2954_sa400_" />
 <bp:component rdf:resource="#_replication_origin_s1675_sa404_" />
 <bp:component rdf:resource="#_APEX1_s1678_sa406_" />
 <bp:component rdf:resource="#_POLB_s2951_sa401_" />
 <bp:standardName rdf:datatype = "xsd:string">PRIM1-PCLB-APEX1-POLD1</bp:standardName>
 <bp:displayName rdf:datatype = "xsd:string">PRIM1-PCLB-APEX1-POLD1</bp:displayName>
 <bp:cellularLocation rdf:resource="#_DNAreplification_c9_" />
</bp:Complex>

<bp:Complex rdf:ID="_HDAC_NCOR2_s3301_csa244_">
 <bp:component rdf:resource="#_HDAC_s10_sa2026_" />
 <bp:component rdf:resource="#_NCOR2_s2570_sa2024_" />
 <bp:standardName rdf:datatype = "xsd:string">HDAC-NCOR2</bp:standardName>
 <bp:displayName rdf:datatype = "xsd:string">HDAC-NCOR2</bp:displayName>
 <bp:cellularLocation rdf:resource="#_nucleus_c3_" />
</bp:Complex>

<bp:Catalysis rdf:about="re1059_s68_sa123_1666">
 <bp:xref rdf:resource="CATALYSIS" />
 <bp:controlled rdf:resource="#STATE_TRANSITION_LEFT__MAPT-RIGHT__50kDa_fragment-_re1059" />
 <bp:controller rdf:resource="#_CASP3_s68_sa123_" />
</bp:Catalysis>

<bp:Stoichiometry rdf:ID="PARTICIPANT_STOICHIOMETRY_re225_325">
 <bp:physicalEntity rdf:resource="#_CYC_s3169_sa298_" />
 <bp:stoichiometricCoefficient rdf:datatype = "xsd:float">1.0</bp:stoichiometricCoefficient>
</bp:Stoichiometry>

<bp:EntityFeature rdf:ID="_Kv3.4__Kv3.4_s3785_sa2694__Active_">
</bp:EntityFeature>

<bp:EntityFeature rdf:ID="_KCN__KCN_s2646_sa2106__Active_">
</bp:EntityFeature>

<bp:Stoichiometry rdf:ID="PARTICIPANT_STOICHIOMETRY_re225_326">
 <bp:physicalEntity rdf:resource="#_CYC_s463_sa129_" />
 <bp:stoichiometricCoefficient rdf:datatype = "xsd:float">1.0</bp:stoichiometricCoefficient>
</bp:Stoichiometry>

<bp:Stoichiometry rdf:ID="PARTICIPANT_STOICHIOMETRY_re886_1454">
 <bp:physicalEntity rdf:resource="#_s49_s2552_sa2015_" />
 <bp:stoichiometricCoefficient rdf:datatype = "xsd:float">1.0</bp:stoichiometricCoefficient>
</bp:Stoichiometry>

<bp:Stoichiometry rdf:ID="PARTICIPANT_STOICHIOMETRY_re225_327">
 <bp:physicalEntity rdf:resource="#_Q_s169_sa292_" />
 <bp:stoichiometricCoefficient rdf:datatype = "xsd:float">1.0</bp:stoichiometricCoefficient>
</bp:Stoichiometry>

<bp:EntityFeature rdf:ID="_CASP8__CASP8_s55_sa66__Active_">
</bp:EntityFeature>

<bp:Catalysis rdf:about="re326_s1046_sa753_498">
 <bp:xref rdf:resource="CATALYSIS" />
 <bp:controlled rdf:resource="#STATE_TRANSITION_LEFT__5ADHP-_NADPH-RIGHT__NADP_PLUS_-_ALLOP-_re326" />
 <bp:controller rdf:resource="#_THSD1_s1046_sa753_" />
</bp:Catalysis>

<bp:Stoichiometry rdf:ID="PARTICIPANT_STOICHIOMETRY_re171_265">
 <bp:physicalEntity rdf:resource="#_APAF1_s83_sa170_" />
 <bp:stoichiometricCoefficient rdf:datatype = "xsd:float">1.0</bp:stoichiometricCoefficient>
</bp:Stoichiometry>

<bp:ModificationFeature rdf:ID="_TUB__TUB_s931_sa650__rs1_">
 <bp:modificationType rdf:resource="MODIFICATION_FEATURE_phosphorylated" />
</bp:ModificationFeature>

<bp:Stoichiometry rdf:ID="PARTICIPANT_STOICHIOMETRY_re171_264">
 <bp:physicalEntity rdf:resource="#_APAF1_s83_sa219_" />
 <bp:stoichiometricCoefficient rdf:datatype = "xsd:float">1.0</bp:stoichiometricCoefficient>
</bp:Stoichiometry>

<bp:CellularLocationVocabulary rdf:ID="_sinusoid_c28_">
 <bp:comment rdf:datatype = "xsd:string">_sinusoid</bp:comment>
</bp:CellularLocationVocabulary>

<bp:Control rdf:about="re777_s3315_csa276_1245">
 <bp:xref rdf:resource="INHIBITION" />
 <bp:controlled rdf:resource="#STATE_TRANSITION_LEFT__IL6-RIGHT__IL6-_re777" />
 <bp:controlType rdf:datatype = "xsd:string">INHIBITION</bp:controlType>
 <bp:controller rdf:resource="#_PPARA_ligands_PPARA_s3315_csa276_" />
</bp:Control>

<bp:Pathway rdf:ID="_Synaptic_suppression_s512_sa186_">
 <bp:standardName rdf:datatype = "xsd:string">Synaptic suppression</bp:standardName>
 <bp:displayName rdf:datatype = "xsd:string">Synaptic suppression</bp:displayName>
</bp:Pathway>

<bp:Protein rdf:ID="_IGF1R_s3106_sa1848_">
 <bp:standardName rdf:datatype = "xsd:string">IGF1R</bp:standardName>
 <bp:displayName rdf:datatype = "xsd:string">IGF1R</bp:displayName>
 <bp:cellularLocation rdf:resource="#_neuron_c1_" />
</bp:Protein>

<bp:BiochemicalReaction rdf:ID="STATE_TRANSITION_LEFT__MAPK14-RIGHT__MAPK14-_re602">
 <bp:participantStoichiometry rdf:resource="#PARTICIPANT_STOICHIOMETRY_re602_1019" />
 <bp:participantStoichiometry rdf:resource="#PARTICIPANT_STOICHIOMETRY_re602_1018" />
 <bp:conversionDirection rdf:datatype = "xsd:string">LEFT_TO_RIGHT</bp:conversionDirection>
 <bp:standardName rdf:datatype = "xsd:string">STATE_TRANSITION_LEFT__MAPK14-RIGHT__MAPK14-_re602</bp:standardName>
 <bp:left rdf:resource="#_MAPK14_s1795_sa1330_" />
 <bp:interactionType rdf:resource="CELLDESIGNER_INTERACTION_VOCABULARY=STATE_TRANSITION" />
 <bp:right rdf:resource="#_MAPK14_s15_sa1329_" />
 <bp:xref rdf:resource="STATE_TRANSITION" />
</bp:BiochemicalReaction>

<bp:Protein rdf:ID="_LRP5_6_s274_sa483_">
 <bp:feature rdf:resource="#_LRP5_6__LRP5_6_s274_sa483__Active_" />
 <bp:feature rdf:resource="#_LRP5_6__LRP5_6_s274_sa483__rs1_" />
 <bp:standardName rdf:datatype = "xsd:string">LRP5/6</bp:standardName>
 <bp:displayName rdf:datatype = "xsd:string">LRP5/6</bp:displayName>
</bp:Protein>

<bp:Control rdf:ID="KNOWN_TRANSITION_OMITTED_LEFT__APP_GAPDH-RIGHT__decreased_energy_production-_re164">
 <bp:xref rdf:resource="KNOWN_TRANSITION_OMITTED" />
 <bp:standardName rdf:datatype = "xsd:string">KNOWN_TRANSITION_OMITTED_LEFT__APP_GAPDH-RIGHT__decreased_energy_production-_re164</bp:standardName>
 <bp:controlled rdf:resource="#_decreased_energy_production_s20_sa45_" />
 <bp:controller rdf:resource="#_APP_GAPDH_s3343_csa22_" />
</bp:Control>

<bp:Stoichiometry rdf:ID="_IGF1R_s3106_sa1848__STOICHIOMETRY_ID">
 <bp:physicalEntity rdf:resource="#_IGF1R_s3106_sa1848_" />
 <bp:stoichiometricCoefficient rdf:datatype = "xsd:float">1.0</bp:stoichiometricCoefficient>
</bp:Stoichiometry>

<bp:BiochemicalReaction rdf:ID="STATE_TRANSITION_LEFT__unknown-RIGHT__ROS-_re1220">
 <bp:participantStoichiometry rdf:resource="#PARTICIPANT_STOICHIOMETRY_re1220_1930" />
 <bp:participantStoichiometry rdf:resource="#PARTICIPANT_STOICHIOMETRY_re1220_1929" />
 <bp:conversionDirection rdf:datatype = "xsd:string">LEFT_TO_RIGHT</bp:conversionDirection>
 <bp:standardName rdf:datatype = "xsd:string">STATE_TRANSITION_LEFT__unknown-RIGHT__ROS-_re1220</bp:standardName>
 <bp:left rdf:resource="#_unknown_s3687_sa2601_" />
 <bp:interactionType rdf:resource="CELLDESIGNER_INTERACTION_VOCABULARY=STATE_TRANSITION" />
 <bp:right rdf:resource="#_ROS_s3063_sa2419_" />
 <bp:xref rdf:resource="STATE_TRANSITION" />
</bp:BiochemicalReaction>

<bp:Stoichiometry rdf:ID="_SET_s1718_sa700__STOICHIOMETRY_ID">
 <bp:physicalEntity rdf:resource="#_SET_s1718_sa700_" />
 <bp:stoichiometricCoefficient rdf:datatype = "xsd:float">1.0</bp:stoichiometricCoefficient>
</bp:Stoichiometry>

<bp:DnaRegion rdf:ID="_MMP_s1421_sa1085_">
 <bp:standardName rdf:datatype = "xsd:string">MMP</bp:standardName>
 <bp:displayName rdf:datatype = "xsd:string">MMP</bp:displayName>
 <bp:cellularLocation rdf:resource="#_neuron_c1_" />
</bp:DnaRegion>

<bp:Control rdf:about="re636_s2927_sa2301_1070">
 <bp:xref rdf:resource="INHIBITION" />
 <bp:controlled rdf:resource="#STATE_TRANSITION_LEFT__BAD-RIGHT__BAD-_re636" />
 <bp:controlType rdf:datatype = "xsd:string">INHIBITION</bp:controlType>
 <bp:controller rdf:resource="#_AKT1_s2927_sa2301_" />
</bp:Control>

<bp:Stoichiometry rdf:ID="_CD14_s3748_sa2663__STOICHIOMETRY_ID">
 <bp:physicalEntity rdf:resource="#_CD14_s3748_sa2663_" />
 <bp:stoichiometricCoefficient rdf:datatype = "xsd:float">1.0</bp:stoichiometricCoefficient>
</bp:Stoichiometry>

<bp:Stoichiometry rdf:ID="_ATG11_s2175_sa1681__STOICHIOMETRY_ID">
 <bp:physicalEntity rdf:resource="#_ATG11_s2175_sa1681_" />
 <bp:stoichiometricCoefficient rdf:datatype = "xsd:float">1.0</bp:stoichiometricCoefficient>
</bp:Stoichiometry>

<bp:Control rdf:about="re890_s2927_sa2301_1457">
 <bp:xref rdf:resource="INHIBITION" />
 <bp:controlled rdf:resource="#STATE_TRANSITION_LEFT__TSC-RIGHT__TSC-_re890" />
 <bp:controlType rdf:datatype = "xsd:string">INHIBITION</bp:controlType>
 <bp:controller rdf:resource="#_AKT1_s2927_sa2301_" />
</bp:Control>

<bp:Stoichiometry rdf:about="STOICHIOMETRY_ID_s3690_csa295">
 <bp:physicalEntity rdf:resource="#_TREM1_DAP12_s3690_csa295_" />
 <bp:stoichiometricCoefficient rdf:datatype = "xsd:float">1.0</bp:stoichiometricCoefficient>
</bp:Stoichiometry>

<bp:Stoichiometry rdf:ID="PARTICIPANT_STOICHIOMETRY_re538_909">
 <bp:physicalEntity rdf:resource="#_APP_s1_sa32_" />
 <bp:stoichiometricCoefficient rdf:datatype = "xsd:float">1.0</bp:stoichiometricCoefficient>
</bp:Stoichiometry>

<bp:Complex rdf:ID="_FTH_ACO1_IREB2_Fe_s3234_csa139_">
 <bp:component rdf:resource="#_ACO1_s1478_sa1132_" />
 <bp:component rdf:resource="#_FTH_s1470_sa1127_" />
 <bp:component rdf:resource="#_Fe_s1480_sa1135_" />
 <bp:component rdf:resource="#_IREB2_s1473_sa1134_" />
 <bp:standardName rdf:datatype = "xsd:string">FTH-ACO1-IREB2-Fe</bp:standardName>
 <bp:displayName rdf:datatype = "xsd:string">FTH-ACO1-IREB2-Fe</bp:displayName>
 <bp:cellularLocation rdf:resource="#_neuron_c1_" />
</bp:Complex>

<bp:Stoichiometry rdf:ID="_MARCO_s3662_sa2579__STOICHIOMETRY_ID">
 <bp:physicalEntity rdf:resource="#_MARCO_s3662_sa2579_" />
 <bp:stoichiometricCoefficient rdf:datatype = "xsd:float">1.0</bp:stoichiometricCoefficient>
</bp:Stoichiometry>

<bp:Stoichiometry rdf:ID="PARTICIPANT_STOICHIOMETRY_re331_520">
 <bp:physicalEntity rdf:resource="#_NADH_s1059_sa767_" />
 <bp:stoichiometricCoefficient rdf:datatype = "xsd:float">1.0</bp:stoichiometricCoefficient>
</bp:Stoichiometry>

<bp:Stoichiometry rdf:ID="PARTICIPANT_STOICHIOMETRY_re331_521">
 <bp:physicalEntity rdf:resource="#_5ADHP_s2826_sa2261_" />
 <bp:stoichiometricCoefficient rdf:datatype = "xsd:float">1.0</bp:stoichiometricCoefficient>
</bp:Stoichiometry>

<bp:Control rdf:ID="STATE_TRANSITION_LEFT__IL1B-RIGHT__activate_microglia-_re1199">
 <bp:xref rdf:resource="STATE_TRANSITION" />
 <bp:standardName rdf:datatype = "xsd:string">STATE_TRANSITION_LEFT__IL1B-RIGHT__activate_microglia-_re1199</bp:standardName>
 <bp:controlled rdf:resource="#_activate_microglia_s3633_sa2539_" />
 <bp:controller rdf:resource="#_IL1B_s3645_sa2555_" />
</bp:Control>

<bp:Stoichiometry rdf:about="STOICHIOMETRY_ID_s3738_csa304">
 <bp:physicalEntity rdf:resource="#_TLRs_PAMPs_s3738_csa304_" />
 <bp:stoichiometricCoefficient rdf:datatype = "xsd:float">1.0</bp:stoichiometricCoefficient>
</bp:Stoichiometry>

<bp:Stoichiometry rdf:about="STOICHIOMETRY_ID_s3347_csa35">
 <bp:physicalEntity rdf:resource="#_APAF1_CASP9_s3347_csa35_" />
 <bp:stoichiometricCoefficient rdf:datatype = "xsd:float">1.0</bp:stoichiometricCoefficient>
</bp:Stoichiometry>

<bp:ComplexAssembly rdf:ID="HETERODIMER_ASSOCIATION_LEFT__CHRM-_ACh-RIGHT__ACh_CHRM-_re322">
 <bp:participantStoichiometry rdf:resource="#PARTICIPANT_STOICHIOMETRY_re322_495" />
 <bp:participantStoichiometry rdf:resource="#PARTICIPANT_STOICHIOMETRY_re322_496" />
 <bp:participantStoichiometry rdf:resource="#PARTICIPANT_STOICHIOMETRY_re322_497" />
 <bp:conversionDirection rdf:datatype = "xsd:string">LEFT_TO_RIGHT</bp:conversionDirection>
 <bp:standardName rdf:datatype = "xsd:string">HETERODIMER_ASSOCIATION_LEFT__CHRM-_ACh-RIGHT__ACh_CHRM-_re322</bp:standardName>
 <bp:left rdf:resource="#_ACh_s1025_sa734_" />
 <bp:left rdf:resource="#_CHRM_s1018_sa729_" />
 <bp:interactionType rdf:resource="CELLDESIGNER_INTERACTION_VOCABULARY=HETERODIMER_ASSOCIATION" />
 <bp:right rdf:resource="#_ACh_CHRM_s3177_csa103_" />
 <bp:spontaneous rdf:datatype = "xsd:null">true</bp:spontaneous>
 <bp:xref rdf:resource="HETERODIMER_ASSOCIATION" />
</bp:ComplexAssembly>

<bp:Protein rdf:ID="_MAPK8_s1911_sa830_">
 <bp:feature rdf:resource="#_MAPK8__MAPK8_s1911_sa830__rs1_" />
 <bp:feature rdf:resource="#_MAPK8__MAPK8_s1911_sa830__Active_" />
 <bp:standardName rdf:datatype = "xsd:string">MAPK8</bp:standardName>
 <bp:displayName rdf:datatype = "xsd:string">MAPK8</bp:displayName>
 <bp:cellularLocation rdf:resource="#_MAPK_cascade_c6_" />
</bp:Protein>

<bp:Control rdf:ID="KNOWN_TRANSITION_OMITTED_LEFT__AmyloidB_A2M-RIGHT__Unknown_transportation-_re1030">
 <bp:xref rdf:resource="KNOWN_TRANSITION_OMITTED" />
 <bp:standardName rdf:datatype = "xsd:string">KNOWN_TRANSITION_OMITTED_LEFT__AmyloidB_A2M-RIGHT__Unknown_transportation-_re1030</bp:standardName>
 <bp:controlled rdf:resource="#_Unknown_transportation_s2960_sa2332_" />
 <bp:controller rdf:resource="#_AmyloidB_A2M_s3305_csa265_" />
</bp:Control>

<bp:Protein rdf:ID="_cytokines_s3699_sa2612_">
 <bp:standardName rdf:datatype = "xsd:string">cytokines</bp:standardName>
 <bp:displayName rdf:datatype = "xsd:string">cytokines</bp:displayName>
 <bp:cellularLocation rdf:resource="#_microglia_c4_" />
</bp:Protein>

<bp:Stoichiometry rdf:ID="PARTICIPANT_STOICHIOMETRY_re538_908">
 <bp:physicalEntity rdf:resource="#_vesicle_transport_s1537_csa145_" />
 <bp:stoichiometricCoefficient rdf:datatype = "xsd:float">1.0</bp:stoichiometricCoefficient>
</bp:Stoichiometry>

<bp:EntityFeature rdf:ID="_RIPK2__RIPK2_s3728_sa2642__Active_">
</bp:EntityFeature>

<bp:Stoichiometry rdf:about="STOICHIOMETRY_ID_s3342_csa30">
 <bp:physicalEntity rdf:resource="#_APOE_cholesterol_s3342_csa30_" />
 <bp:stoichiometricCoefficient rdf:datatype = "xsd:float">1.0</bp:stoichiometricCoefficient>
</bp:Stoichiometry>

<bp:Stoichiometry rdf:ID="_AP1_s3649_sa2559__STOICHIOMETRY_ID">
 <bp:physicalEntity rdf:resource="#_AP1_s3649_sa2559_" />
 <bp:stoichiometricCoefficient rdf:datatype = "xsd:float">1.0</bp:stoichiometricCoefficient>
</bp:Stoichiometry>

<bp:Control rdf:about="re245_s2066_sa1584_339">
 <bp:xref rdf:resource="INHIBITION" />
 <bp:controlled rdf:resource="#HETERODIMER_ASSOCIATION_LEFT__FZD_LRP5_6_CSNK1A1-_WNT-RIGHT__FZD_WNT_LRP5_6-_CSNK1A1-_re245" />
 <bp:controlType rdf:datatype = "xsd:string">INHIBITION</bp:controlType>
 <bp:controller rdf:resource="#_Oligomeric_AmyloidB_s2066_sa1584_" />
</bp:Control>

<bp:Stoichiometry rdf:ID="_APOE_s2761_sa2228__STOICHIOMETRY_ID">
 <bp:physicalEntity rdf:resource="#_APOE_s2761_sa2228_" />
 <bp:stoichiometricCoefficient rdf:datatype = "xsd:float">1.0</bp:stoichiometricCoefficient>
</bp:Stoichiometry>

<bp:Protein rdf:ID="_SFK_s2091_sa1610_">
 <bp:standardName rdf:datatype = "xsd:string">SFK</bp:standardName>
 <bp:displayName rdf:datatype = "xsd:string">SFK</bp:displayName>
 <bp:cellularLocation rdf:resource="#_neuron_c1_" />
</bp:Protein>

<bp:Stoichiometry rdf:ID="_PAMPs_s3744_sa2659__STOICHIOMETRY_ID">
 <bp:physicalEntity rdf:resource="#_PAMPs_s3744_sa2659_" />
 <bp:stoichiometricCoefficient rdf:datatype = "xsd:float">1.0</bp:stoichiometricCoefficient>
</bp:Stoichiometry>

<bp:Catalysis rdf:about="re533_s1524_sa1169_891">
 <bp:xref rdf:resource="CATALYSIS" />
 <bp:controlled rdf:resource="#STATE_TRANSITION_LEFT__Trp-RIGHT__5_HT-_re533" />
 <bp:controller rdf:resource="#_SAMe_s1524_sa1169_" />
</bp:Catalysis>

<bp:Catalysis rdf:about="re37_s2068_sa1586_53">
 <bp:xref rdf:resource="CATALYSIS" />
 <bp:controlled rdf:resource="#TRANSPORT_LEFT__Ca2_PLUS_-RIGHT__Ca2_PLUS_-_re37" />
 <bp:controller rdf:resource="#_CHRM1_s2068_sa1586_" />
</bp:Catalysis>

<bp:Protein rdf:ID="_cytokines_s3699_sa2613_">
 <bp:feature rdf:resource="#_cytokines__cytokines_s3699_sa2613__Active_" />
 <bp:standardName rdf:datatype = "xsd:string">cytokines</bp:standardName>
 <bp:displayName rdf:datatype = "xsd:string">cytokines</bp:displayName>
 <bp:cellularLocation rdf:resource="#_microglia_c4_" />
</bp:Protein>

<bp:Stoichiometry rdf:ID="PARTICIPANT_STOICHIOMETRY_re331_519">
 <bp:physicalEntity rdf:resource="#_NAD_PLUS__s1061_sa769_" />
 <bp:stoichiometricCoefficient rdf:datatype = "xsd:float">1.0</bp:stoichiometricCoefficient>
</bp:Stoichiometry>

<bp:Stoichiometry rdf:ID="PARTICIPANT_STOICHIOMETRY_re331_518">
 <bp:physicalEntity rdf:resource="#_ALLOP_s2874_sa2278_" />
 <bp:stoichiometricCoefficient rdf:datatype = "xsd:float">1.0</bp:stoichiometricCoefficient>
</bp:Stoichiometry>

<bp:Catalysis rdf:about="re590_s2946_sa2320_978">
 <bp:xref rdf:resource="CATALYSIS" />
 <bp:controlled rdf:resource="#STATE_TRANSITION_LEFT__PI_4,5_P2-RIGHT__DAG_IP3-_re590" />
 <bp:controller rdf:resource="#_PLCG_s2946_sa2320_" />
</bp:Catalysis>

<bp:Catalysis rdf:about="re695_s2041_sa1555_1118">
 <bp:xref rdf:resource="CATALYSIS" />
 <bp:controlled rdf:resource="#HETERODIMER_ASSOCIATION_LEFT__UB-_CTNNB1-RIGHT__CTNNB1-_re695" />
 <bp:controller rdf:resource="#_BTRC_s2041_sa1555_" />
</bp:Catalysis>

<bp:Catalysis rdf:about="re1078_s2665_sa2153_1701">
 <bp:xref rdf:resource="CATALYSIS" />
 <bp:controlled rdf:resource="#STATE_TRANSITION_LEFT__LO-RIGHT__LOO-_re1078" />
 <bp:controller rdf:resource="#_AmyloidB_fibril_s2665_sa2153_" />
</bp:Catalysis>

<bp:Degradation rdf:about="re154">
 <bp:participantStoichiometry rdf:resource="#PARTICIPANT_STOICHIOMETRY_re154_243" />
 <bp:participantStoichiometry rdf:resource="#PARTICIPANT_STOICHIOMETRY_re154_242" />
 <bp:conversionDirection rdf:datatype = "xsd:string">LEFT_TO_RIGHT</bp:conversionDirection>
 <bp:standardName rdf:datatype = "xsd:string">STATE_TRANSITION_LEFT__24_OH_Chol-RIGHT__sa286_degraded-_re154</bp:standardName>
 <bp:left rdf:resource="#_24_OH_Chol_s88_sa197_" />
 <bp:interactionType rdf:resource="CELLDESIGNER_INTERACTION_VOCABULARY=STATE_TRANSITION" />
 <bp:right rdf:resource="#_sa286_degraded_s90_sa206_" />
 <bp:xref rdf:resource="STATE_TRANSITION" />
</bp:Degradation>

<bp:Protein rdf:ID="_SFK_s2091_sa1613_">
 <bp:feature rdf:resource="#_SFK__SFK_s2091_sa1613__Active_" />
 <bp:standardName rdf:datatype = "xsd:string">SFK</bp:standardName>
 <bp:displayName rdf:datatype = "xsd:string">SFK</bp:displayName>
 <bp:cellularLocation rdf:resource="#_neuron_c1_" />
</bp:Protein>

<bp:Stoichiometry rdf:ID="PARTICIPANT_STOICHIOMETRY_re290_446">
 <bp:physicalEntity rdf:resource="#_TUB_s929_sa648_" />
 <bp:stoichiometricCoefficient rdf:datatype = "xsd:float">1.0</bp:stoichiometricCoefficient>
</bp:Stoichiometry>

<bp:Stoichiometry rdf:ID="_thiosulfate:thiol_sulfurtransferase_s1340_sa1004__STOICHIOMETRY_ID">
 <bp:physicalEntity rdf:resource="#_thiosulfate:thiol_sulfurtransferase_s1340_sa1004_" />
 <bp:stoichiometricCoefficient rdf:datatype = "xsd:float">1.0</bp:stoichiometricCoefficient>
</bp:Stoichiometry>

<bp:Stoichiometry rdf:ID="PARTICIPANT_STOICHIOMETRY_re290_445">
 <bp:physicalEntity rdf:resource="#_TUB_s930_sa649_" />
 <bp:stoichiometricCoefficient rdf:datatype = "xsd:float">1.0</bp:stoichiometricCoefficient>
</bp:Stoichiometry>

<bp:Protein rdf:ID="_ACHE_s2828_sa2262_">
 <bp:standardName rdf:datatype = "xsd:string">ACHE</bp:standardName>
 <bp:displayName rdf:datatype = "xsd:string">ACHE</bp:displayName>
 <bp:cellularLocation rdf:resource="#_neuron_c1_" />
</bp:Protein>

<bp:ComplexAssembly rdf:ID="HETERODIMER_ASSOCIATION_LEFT__AmyloidB-_ALB-RIGHT__AmyloidB_ALB-_re375">
 <bp:participantStoichiometry rdf:resource="#PARTICIPANT_STOICHIOMETRY_re375_622" />
 <bp:participantStoichiometry rdf:resource="#PARTICIPANT_STOICHIOMETRY_re375_623" />
 <bp:participantStoichiometry rdf:resource="#PARTICIPANT_STOICHIOMETRY_re375_624" />
 <bp:conversionDirection rdf:datatype = "xsd:string">LEFT_TO_RIGHT</bp:conversionDirection>
 <bp:standardName rdf:datatype = "xsd:string">HETERODIMER_ASSOCIATION_LEFT__AmyloidB-_ALB-RIGHT__AmyloidB_ALB-_re375</bp:standardName>
 <bp:left rdf:resource="#_ALB_s2509_sa841_" />
 <bp:left rdf:resource="#_AmyloidB_s2511_sa846_" />
 <bp:interactionType rdf:resource="CELLDESIGNER_INTERACTION_VOCABULARY=HETERODIMER_ASSOCIATION" />
 <bp:right rdf:resource="#_AmyloidB_ALB_s3195_csa105_" />
 <bp:spontaneous rdf:datatype = "xsd:null">true</bp:spontaneous>
 <bp:xref rdf:resource="HETERODIMER_ASSOCIATION" />
</bp:ComplexAssembly>

<bp:RnaRegion rdf:ID="_IL1B_s3626_sa2530_">
 <bp:standardName rdf:datatype = "xsd:string">IL1B</bp:standardName>
 <bp:displayName rdf:datatype = "xsd:string">IL1B</bp:displayName>
 <bp:cellularLocation rdf:resource="#_microglia_c4_" />
</bp:RnaRegion>

<bp:Protein rdf:ID="_DMRT1_s2628_sa2091_">
 <bp:standardName rdf:datatype = "xsd:string">DMRT1</bp:standardName>
 <bp:displayName rdf:datatype = "xsd:string">DMRT1</bp:displayName>
 <bp:cellularLocation rdf:resource="#_neuron_c1_" />
</bp:Protein>

<bp:SequenceModificationVocabulary rdf:about="MODIFICATION_FEATURE_hydroxylated">
</bp:SequenceModificationVocabulary>

<bp:Stoichiometry rdf:ID="_inflammasome_s3724_sa2636__STOICHIOMETRY_ID">
 <bp:physicalEntity rdf:resource="#_inflammasome_s3724_sa2636_" />
 <bp:stoichiometricCoefficient rdf:datatype = "xsd:float">1.0</bp:stoichiometricCoefficient>
</bp:Stoichiometry>

<bp:EntityFeature rdf:ID="_SMPD2__SMPD2_s1511_sa1156__Active_">
</bp:EntityFeature>

<bp:EntityFeature rdf:ID="_JAK2__JAK2_s3454_sa1522__Active_">
</bp:EntityFeature>

<bp:BiochemicalReaction rdf:ID="STATE_TRANSITION_LEFT__FDPS-RIGHT__FDPS-_re864">
 <bp:participantStoichiometry rdf:resource="#PARTICIPANT_STOICHIOMETRY_re864_1412" />
 <bp:participantStoichiometry rdf:resource="#PARTICIPANT_STOICHIOMETRY_re864_1413" />
 <bp:conversionDirection rdf:datatype = "xsd:string">LEFT_TO_RIGHT</bp:conversionDirection>
 <bp:standardName rdf:datatype = "xsd:string">STATE_TRANSITION_LEFT__FDPS-RIGHT__FDPS-_re864</bp:standardName>
 <bp:left rdf:resource="#_FDPS_s1098_sa1949_" />
 <bp:interactionType rdf:resource="CELLDESIGNER_INTERACTION_VOCABULARY=STATE_TRANSITION" />
 <bp:right rdf:resource="#_FDPS_s1098_sa801_" />
 <bp:xref rdf:resource="STATE_TRANSITION" />
</bp:BiochemicalReaction>

<bp:Protein rdf:ID="_LRP_s3859_sa2780_">
 <bp:standardName rdf:datatype = "xsd:string">LRP</bp:standardName>
 <bp:displayName rdf:datatype = "xsd:string">LRP</bp:displayName>
 <bp:cellularLocation rdf:resource="#_BBB_c25_" />
</bp:Protein>

<bp:EntityFeature rdf:ID="_RAF1__RAF1_s1419_sa1081__Active_">
</bp:EntityFeature>

<bp:Stoichiometry rdf:ID="_mutant_PSEN_s1919_sa1441__STOICHIOMETRY_ID">
 <bp:physicalEntity rdf:resource="#_mutant_PSEN_s1919_sa1441_" />
 <bp:stoichiometricCoefficient rdf:datatype = "xsd:float">1.0</bp:stoichiometricCoefficient>
</bp:Stoichiometry>

<bp:Degradation rdf:about="re128">
 <bp:participantStoichiometry rdf:resource="#PARTICIPANT_STOICHIOMETRY_re128_198" />
 <bp:participantStoichiometry rdf:resource="#PARTICIPANT_STOICHIOMETRY_re128_199" />
 <bp:conversionDirection rdf:datatype = "xsd:string">LEFT_TO_RIGHT</bp:conversionDirection>
 <bp:standardName rdf:datatype = "xsd:string">STATE_TRANSITION_LEFT__APP-RIGHT__APP-_re128</bp:standardName>
 <bp:left rdf:resource="#_APP_s1_sa32_" />
 <bp:interactionType rdf:resource="CELLDESIGNER_INTERACTION_VOCABULARY=STATE_TRANSITION" />
 <bp:right rdf:resource="#_APP_s474_sa175_" />
 <bp:xref rdf:resource="STATE_TRANSITION" />
</bp:Degradation>

<bp:Stoichiometry rdf:ID="_ATG4_s2212_sa1719__STOICHIOMETRY_ID">
 <bp:physicalEntity rdf:resource="#_ATG4_s2212_sa1719_" />
 <bp:stoichiometricCoefficient rdf:datatype = "xsd:float">1.0</bp:stoichiometricCoefficient>
</bp:Stoichiometry>

<bp:Stoichiometry rdf:ID="_DVL_s308_sa462__STOICHIOMETRY_ID">
 <bp:physicalEntity rdf:resource="#_DVL_s308_sa462_" />
 <bp:stoichiometricCoefficient rdf:datatype = "xsd:float">1.0</bp:stoichiometricCoefficient>
</bp:Stoichiometry>

<bp:EntityFeature rdf:ID="_ADRBK1__ADRBK1_s2140_sa1654__Active_">
</bp:EntityFeature>

<bp:BiochemicalReaction rdf:ID="STATE_TRANSITION_LEFT__NFKBI-RIGHT__NFKBI-_re715">
 <bp:participantStoichiometry rdf:resource="#PARTICIPANT_STOICHIOMETRY_re715_1152" />
 <bp:participantStoichiometry rdf:resource="#PARTICIPANT_STOICHIOMETRY_re715_1153" />
 <bp:conversionDirection rdf:datatype = "xsd:string">LEFT_TO_RIGHT</bp:conversionDirection>
 <bp:standardName rdf:datatype = "xsd:string">STATE_TRANSITION_LEFT__NFKBI-RIGHT__NFKBI-_re715</bp:standardName>
 <bp:left rdf:resource="#_NFKBI_s2082_sa1457_" />
 <bp:interactionType rdf:resource="CELLDESIGNER_INTERACTION_VOCABULARY=STATE_TRANSITION" />
 <bp:right rdf:resource="#_NFKBI_s2082_sa1457_" />
 <bp:xref rdf:resource="STATE_TRANSITION" />
</bp:BiochemicalReaction>

<bp:Degradation rdf:about="re134">
 <bp:participantStoichiometry rdf:resource="#PARTICIPANT_STOICHIOMETRY_re134_206" />
 <bp:participantStoichiometry rdf:resource="#PARTICIPANT_STOICHIOMETRY_re134_207" />
 <bp:conversionDirection rdf:datatype = "xsd:string">LEFT_TO_RIGHT</bp:conversionDirection>
 <bp:standardName rdf:datatype = "xsd:string">STATE_TRANSITION_LEFT__endosome_lysosome-RIGHT__csa30_degraded-_re134</bp:standardName>
 <bp:left rdf:resource="#_endosome_lysosome_s497_csa26_" />
 <bp:interactionType rdf:resource="CELLDESIGNER_INTERACTION_VOCABULARY=STATE_TRANSITION" />
 <bp:right rdf:resource="#_csa30_degraded_s498_sa180_" />
 <bp:xref rdf:resource="STATE_TRANSITION" />
</bp:Degradation>

<bp:Protein rdf:ID="_PSPHL_s471_sa834_">
 <bp:standardName rdf:datatype = "xsd:string">PSPHL</bp:standardName>
 <bp:displayName rdf:datatype = "xsd:string">PSPHL</bp:displayName>
 <bp:cellularLocation rdf:resource="#_neuron_c1_" />
</bp:Protein>

<bp:Protein rdf:ID="_CHRN__s2663_sa2121_">
 <bp:standardName rdf:datatype = "xsd:string">CHRN </bp:standardName>
 <bp:displayName rdf:datatype = "xsd:string">CHRN </bp:displayName>
 <bp:cellularLocation rdf:resource="#_neuron_c1_" />
</bp:Protein>

<bp:SmallMolecule rdf:ID="_GSH_s2700_sa2177_">
 <bp:standardName rdf:datatype = "xsd:string">GSH</bp:standardName>
 <bp:displayName rdf:datatype = "xsd:string">GSH</bp:displayName>
 <bp:cellularLocation rdf:resource="#_neuron_c1_" />
</bp:SmallMolecule>

<bp:SmallMolecule rdf:ID="_succinyl_CoA_s679_sa273_">
 <bp:standardName rdf:datatype = "xsd:string">succinyl-CoA</bp:standardName>
 <bp:displayName rdf:datatype = "xsd:string">succinyl-CoA</bp:displayName>
 <bp:cellularLocation rdf:resource="#_neuron_c1_" />
</bp:SmallMolecule>

<bp:Catalysis rdf:about="re1316_s1137_sa2777_2090">
 <bp:xref rdf:resource="UNKNOWN_CATALYSIS" />
 <bp:controlled rdf:resource="#STATE_TRANSITION_LEFT__NR1_NR2BR-RIGHT__NR1_NR2BR-_re1316" />
 <bp:controller rdf:resource="#_AmyloidB_s1137_sa837_" />
</bp:Catalysis>

<bp:EntityFeature rdf:ID="_MAP2K__MAP2K_s2352_sa1832__Active_">
</bp:EntityFeature>

<bp:SmallMolecule rdf:ID="_Fe2_PLUS__s52_sa53_">
 <bp:standardName rdf:datatype = "xsd:string">Fe2+</bp:standardName>
 <bp:displayName rdf:datatype = "xsd:string">Fe2+</bp:displayName>
 <bp:cellularLocation rdf:resource="#__default_" />
</bp:SmallMolecule>

<bp:Stoichiometry rdf:ID="_s2754_s2754_sa2222__STOICHIOMETRY_ID">
 <bp:physicalEntity rdf:resource="#_s2754_s2754_sa2222_" />
 <bp:stoichiometricCoefficient rdf:datatype = "xsd:float">1.0</bp:stoichiometricCoefficient>
</bp:Stoichiometry>

<bp:Stoichiometry rdf:ID="PARTICIPANT_STOICHIOMETRY_re1282_2023">
 <bp:physicalEntity rdf:resource="#_RAGE_s3803_sa2715_" />
 <bp:stoichiometricCoefficient rdf:datatype = "xsd:float">1.0</bp:stoichiometricCoefficient>
</bp:Stoichiometry>

<bp:Stoichiometry rdf:ID="PARTICIPANT_STOICHIOMETRY_re1282_2024">
 <bp:physicalEntity rdf:resource="#_RAGE_AmyloidB_s3804_csa310_" />
 <bp:stoichiometricCoefficient rdf:datatype = "xsd:float">1.0</bp:stoichiometricCoefficient>
</bp:Stoichiometry>

<bp:Protein rdf:ID="_CDK5_s134_sa327_">
 <bp:feature rdf:resource="#_CDK5__CDK5_s134_sa327__Active_" />
 <bp:standardName rdf:datatype = "xsd:string">CDK5</bp:standardName>
 <bp:displayName rdf:datatype = "xsd:string">CDK5</bp:displayName>
</bp:Protein>

<bp:Stoichiometry rdf:ID="PARTICIPANT_STOICHIOMETRY_re581_972">
 <bp:physicalEntity rdf:resource="#_APP_s1_sa32_" />
 <bp:stoichiometricCoefficient rdf:datatype = "xsd:float">1.0</bp:stoichiometricCoefficient>
</bp:Stoichiometry>

<bp:Stoichiometry rdf:ID="PARTICIPANT_STOICHIOMETRY_re1282_2022">
 <bp:physicalEntity rdf:resource="#_AmyloidB_s1137_sa837_" />
 <bp:stoichiometricCoefficient rdf:datatype = "xsd:float">1.0</bp:stoichiometricCoefficient>
</bp:Stoichiometry>

<bp:Stoichiometry rdf:ID="PARTICIPANT_STOICHIOMETRY_re581_973">
 <bp:physicalEntity rdf:resource="#_AmyloidB_s1137_sa837_" />
 <bp:stoichiometricCoefficient rdf:datatype = "xsd:float">1.0</bp:stoichiometricCoefficient>
</bp:Stoichiometry>

<bp:Protein rdf:ID="_PLCB_s45_sa70_">
 <bp:feature rdf:resource="#_PLCB__PLCB_s45_sa70__Active_" />
 <bp:standardName rdf:datatype = "xsd:string">PLCB</bp:standardName>
 <bp:displayName rdf:datatype = "xsd:string">PLCB</bp:displayName>
 <bp:cellularLocation rdf:resource="#_neuron_c1_" />
</bp:Protein>

<bp:Stoichiometry rdf:ID="_ST8SIA1_s2077_sa1596__STOICHIOMETRY_ID">
 <bp:physicalEntity rdf:resource="#_ST8SIA1_s2077_sa1596_" />
 <bp:stoichiometricCoefficient rdf:datatype = "xsd:float">1.0</bp:stoichiometricCoefficient>
</bp:Stoichiometry>

<bp:Stoichiometry rdf:ID="_ATG3_s2223_sa1724__STOICHIOMETRY_ID">
 <bp:physicalEntity rdf:resource="#_ATG3_s2223_sa1724_" />
 <bp:stoichiometricCoefficient rdf:datatype = "xsd:float">1.0</bp:stoichiometricCoefficient>
</bp:Stoichiometry>

<bp:Stoichiometry rdf:ID="_CSNK1A1_s1738_sa1277__STOICHIOMETRY_ID">
 <bp:physicalEntity rdf:resource="#_CSNK1A1_s1738_sa1277_" />
 <bp:stoichiometricCoefficient rdf:datatype = "xsd:float">1.0</bp:stoichiometricCoefficient>
</bp:Stoichiometry>

<bp:Stoichiometry rdf:ID="_CCNE_s3449_sa134__STOICHIOMETRY_ID">
 <bp:physicalEntity rdf:resource="#_CCNE_s3449_sa134_" />
 <bp:stoichiometricCoefficient rdf:datatype = "xsd:float">1.0</bp:stoichiometricCoefficient>
</bp:Stoichiometry>

<bp:Complex rdf:ID="_APOE_SDC2_LIPC_LPL_Lipoprotein_remnant_s3363_csa170_">
 <bp:component rdf:resource="#_LPL_s80_sa375_" />
 <bp:component rdf:resource="#_LIPC_s1874_sa1394_" />
 <bp:component rdf:resource="#_Lipoprotein_remnant_s3035_sa2383_" />
 <bp:component rdf:resource="#_SDC2_s2846_sa1405_" />
 <bp:component rdf:resource="#_APOE_s470_sa315_" />
 <bp:standardName rdf:datatype = "xsd:string">APOE-SDC2-LIPC-LPL-Lipoprotein remnant</bp:standardName>
 <bp:displayName rdf:datatype = "xsd:string">APOE-SDC2-LIPC-LPL-Lipoprotein remnant</bp:displayName>
 <bp:cellularLocation rdf:resource="#_sinusoid_c28_" />
</bp:Complex>

<bp:Stoichiometry rdf:ID="PARTICIPANT_STOICHIOMETRY_re73_139">
 <bp:physicalEntity rdf:resource="#_CALM_Ca2_PLUS__s3266_csa1_" />
 <bp:stoichiometricCoefficient rdf:datatype = "xsd:float">1.0</bp:stoichiometricCoefficient>
</bp:Stoichiometry>

<bp:Stoichiometry rdf:ID="PARTICIPANT_STOICHIOMETRY_re73_138">
 <bp:physicalEntity rdf:resource="#_CALM_s199_sa23_" />
 <bp:stoichiometricCoefficient rdf:datatype = "xsd:float">1.0</bp:stoichiometricCoefficient>
</bp:Stoichiometry>

<bp:Stoichiometry rdf:ID="PARTICIPANT_STOICHIOMETRY_re73_137">
 <bp:physicalEntity rdf:resource="#_Ca2_PLUS__s58_sa74_" />
 <bp:stoichiometricCoefficient rdf:datatype = "xsd:float">1.0</bp:stoichiometricCoefficient>
</bp:Stoichiometry>

<bp:Stoichiometry rdf:ID="PARTICIPANT_STOICHIOMETRY_re726_1179">
 <bp:physicalEntity rdf:resource="#_LRP8_RELN_s3272_csa187_" />
 <bp:stoichiometricCoefficient rdf:datatype = "xsd:float">1.0</bp:stoichiometricCoefficient>
</bp:Stoichiometry>

<bp:Stoichiometry rdf:ID="PARTICIPANT_STOICHIOMETRY_re726_1178">
 <bp:physicalEntity rdf:resource="#_RELN_s2095_sa1618_" />
 <bp:stoichiometricCoefficient rdf:datatype = "xsd:float">1.0</bp:stoichiometricCoefficient>
</bp:Stoichiometry>

<bp:BiochemicalReaction rdf:ID="STATE_TRANSITION_LEFT__AA-RIGHT__oxyradical-_re1074">
 <bp:participantStoichiometry rdf:resource="#PARTICIPANT_STOICHIOMETRY_re1074_1691" />
 <bp:participantStoichiometry rdf:resource="#PARTICIPANT_STOICHIOMETRY_re1074_1690" />
 <bp:conversionDirection rdf:datatype = "xsd:string">LEFT_TO_RIGHT</bp:conversionDirection>
 <bp:standardName rdf:datatype = "xsd:string">STATE_TRANSITION_LEFT__AA-RIGHT__oxyradical-_re1074</bp:standardName>
 <bp:left rdf:resource="#_AA_s403_sa159_" />
 <bp:interactionType rdf:resource="CELLDESIGNER_INTERACTION_VOCABULARY=STATE_TRANSITION" />
 <bp:right rdf:resource="#_oxyradical_s2694_sa2169_" />
 <bp:xref rdf:resource="STATE_TRANSITION" />
</bp:BiochemicalReaction>

<bp:SmallMolecule rdf:ID="_ALLOP_s2874_sa2278_">
 <bp:standardName rdf:datatype = "xsd:string">ALLOP</bp:standardName>
 <bp:displayName rdf:datatype = "xsd:string">ALLOP</bp:displayName>
 <bp:cellularLocation rdf:resource="#_mitochondia_c13_" />
</bp:SmallMolecule>

<bp:Stoichiometry rdf:ID="PARTICIPANT_STOICHIOMETRY_re726_1177">
 <bp:physicalEntity rdf:resource="#_LRP8_s2094_sa1616_" />
 <bp:stoichiometricCoefficient rdf:datatype = "xsd:float">1.0</bp:stoichiometricCoefficient>
</bp:Stoichiometry>

<bp:DnaRegion rdf:ID="_cytokine_s3763_sa2673_">
 <bp:standardName rdf:datatype = "xsd:string">cytokine</bp:standardName>
 <bp:displayName rdf:datatype = "xsd:string">cytokine</bp:displayName>
 <bp:cellularLocation rdf:resource="#_microglia_c4_" />
</bp:DnaRegion>

<bp:Stoichiometry rdf:ID="_cGMP_s1258_sa925__STOICHIOMETRY_ID">
 <bp:physicalEntity rdf:resource="#_cGMP_s1258_sa925_" />
 <bp:stoichiometricCoefficient rdf:datatype = "xsd:float">1.0</bp:stoichiometricCoefficient>
</bp:Stoichiometry>

<bp:Protein rdf:ID="_thiosulfate:thiol_sulfurtransferase_s1340_sa1004_">
 <bp:standardName rdf:datatype = "xsd:string">thiosulfate:thiol sulfurtransferase</bp:standardName>
 <bp:displayName rdf:datatype = "xsd:string">thiosulfate:thiol sulfurtransferase</bp:displayName>
 <bp:cellularLocation rdf:resource="#_neuron_c1_" />
</bp:Protein>

<bp:Stoichiometry rdf:ID="_15_LOX_1_s3829_sa2738__STOICHIOMETRY_ID">
 <bp:physicalEntity rdf:resource="#_15_LOX_1_s3829_sa2738_" />
 <bp:stoichiometricCoefficient rdf:datatype = "xsd:float">1.0</bp:stoichiometricCoefficient>
</bp:Stoichiometry>

<bp:Catalysis rdf:about="re43_s515_sa189_85">
 <bp:xref rdf:resource="UNKNOWN_CATALYSIS" />
 <bp:controlled rdf:resource="#KNOWN_TRANSITION_OMITTED_LEFT__MAPT-RIGHT__MAPT-_re43" />
 <bp:controller rdf:resource="#_cholesterol_s515_sa189_" />
</bp:Catalysis>

<bp:BiochemicalReaction rdf:ID="STATE_TRANSITION_LEFT__GPP-RIGHT__Farnesyl_PP-_re347">
 <bp:participantStoichiometry rdf:resource="#PARTICIPANT_STOICHIOMETRY_re347_559" />
 <bp:participantStoichiometry rdf:resource="#PARTICIPANT_STOICHIOMETRY_re347_560" />
 <bp:conversionDirection rdf:datatype = "xsd:string">LEFT_TO_RIGHT</bp:conversionDirection>
 <bp:standardName rdf:datatype = "xsd:string">STATE_TRANSITION_LEFT__GPP-RIGHT__Farnesyl_PP-_re347</bp:standardName>
 <bp:left rdf:resource="#_GPP_s2385_sa1872_" />
 <bp:interactionType rdf:resource="CELLDESIGNER_INTERACTION_VOCABULARY=STATE_TRANSITION" />
 <bp:right rdf:resource="#_Farnesyl_PP_s1099_sa803_" />
 <bp:xref rdf:resource="STATE_TRANSITION" />
</bp:BiochemicalReaction>

<bp:SmallMolecule rdf:ID="_ROS_s1585_sa1220_">
 <bp:standardName rdf:datatype = "xsd:string">ROS</bp:standardName>
 <bp:displayName rdf:datatype = "xsd:string">ROS</bp:displayName>
 <bp:cellularLocation rdf:resource="#_blood_brain_barrier__BBB__c22_" />
</bp:SmallMolecule>

<bp:Stoichiometry rdf:ID="PARTICIPANT_STOICHIOMETRY_re915_1518">
 <bp:physicalEntity rdf:resource="#_unknown_receptor_sAPPA_s3287_csa248_" />
 <bp:stoichiometricCoefficient rdf:datatype = "xsd:float">1.0</bp:stoichiometricCoefficient>
</bp:Stoichiometry>

<bp:Protein rdf:ID="_GNAQ_s44_sa69_">
 <bp:feature rdf:resource="#_GNAQ__GNAQ_s44_sa69__Active_" />
 <bp:standardName rdf:datatype = "xsd:string">GNAQ</bp:standardName>
 <bp:displayName rdf:datatype = "xsd:string">GNAQ</bp:displayName>
 <bp:cellularLocation rdf:resource="#_neuron_c1_" />
</bp:Protein>

<bp:Stoichiometry rdf:ID="PARTICIPANT_STOICHIOMETRY_re915_1516">
 <bp:physicalEntity rdf:resource="#_sAPPA_s2410_sa1890_" />
 <bp:stoichiometricCoefficient rdf:datatype = "xsd:float">1.0</bp:stoichiometricCoefficient>
</bp:Stoichiometry>

<bp:Stoichiometry rdf:ID="PARTICIPANT_STOICHIOMETRY_re915_1517">
 <bp:physicalEntity rdf:resource="#_Unknown_receptor_s2642_sa15_" />
 <bp:stoichiometricCoefficient rdf:datatype = "xsd:float">1.0</bp:stoichiometricCoefficient>
</bp:Stoichiometry>

<bp:Pathway rdf:ID="_Modulation_of_gene_expression__s117_sa76_">
 <bp:standardName rdf:datatype = "xsd:string">Modulation of gene expression </bp:standardName>
 <bp:displayName rdf:datatype = "xsd:string">Modulation of gene expression </bp:displayName>
</bp:Pathway>

<bp:Control rdf:ID="KNOWN_TRANSITION_OMITTED_LEFT__AmyloidB1_40-RIGHT__AmyloidB_aggregation-_re1351">
 <bp:xref rdf:resource="KNOWN_TRANSITION_OMITTED" />
 <bp:standardName rdf:datatype = "xsd:string">KNOWN_TRANSITION_OMITTED_LEFT__AmyloidB1_40-RIGHT__AmyloidB_aggregation-_re1351</bp:standardName>
 <bp:controlled rdf:resource="#_AmyloidB_aggregation_s3929_sa2848_" />
 <bp:controller rdf:resource="#_AmyloidB1_40_s3939_sa2857_" />
</bp:Control>

<bp:Protein rdf:ID="_p3_s2947_sa2324_">
 <bp:standardName rdf:datatype = "xsd:string">p3</bp:standardName>
 <bp:displayName rdf:datatype = "xsd:string">p3</bp:displayName>
 <bp:cellularLocation rdf:resource="#__default_" />
</bp:Protein>

<bp:Stoichiometry rdf:ID="_insulin_s1138_sa2285__STOICHIOMETRY_ID">
 <bp:physicalEntity rdf:resource="#_insulin_s1138_sa2285_" />
 <bp:stoichiometricCoefficient rdf:datatype = "xsd:float">1.0</bp:stoichiometricCoefficient>
</bp:Stoichiometry>

<bp:SmallMolecule rdf:ID="_testosterone_s900_sa620_">
 <bp:standardName rdf:datatype = "xsd:string">testosterone</bp:standardName>
 <bp:displayName rdf:datatype = "xsd:string">testosterone</bp:displayName>
 <bp:cellularLocation rdf:resource="#__default_" />
</bp:SmallMolecule>

<bp:Protein rdf:ID="_ATG3_s2207_sa1714_">
 <bp:standardName rdf:datatype = "xsd:string">ATG3</bp:standardName>
 <bp:displayName rdf:datatype = "xsd:string">ATG3</bp:displayName>
 <bp:cellularLocation rdf:resource="#_neuron_c1_" />
</bp:Protein>

<bp:Protein rdf:ID="_PSEN_s2480_sa1942_">
 <bp:feature rdf:resource="#_PSEN__PSEN_s2480_sa1942__rs1_" />
 <bp:standardName rdf:datatype = "xsd:string">PSEN</bp:standardName>
 <bp:displayName rdf:datatype = "xsd:string">PSEN</bp:displayName>
 <bp:cellularLocation rdf:resource="#_endoplasmic_reticulum_ER__c5_" />
</bp:Protein>

<bp:Protein rdf:ID="_N1_s1115_sa820_">
 <bp:standardName rdf:datatype = "xsd:string">N1</bp:standardName>
 <bp:displayName rdf:datatype = "xsd:string">N1</bp:displayName>
 <bp:cellularLocation rdf:resource="#__default_" />
</bp:Protein>

<bp:Stoichiometry rdf:about="STOICHIOMETRY_ID_s3323_csa219">
 <bp:physicalEntity rdf:resource="#_RAC1_GGPP_s3323_csa219_" />
 <bp:stoichiometricCoefficient rdf:datatype = "xsd:float">1.0</bp:stoichiometricCoefficient>
</bp:Stoichiometry>

<bp:Protein rdf:ID="_MIF_s3469_sa2451_">
 <bp:feature rdf:resource="#_MIF__MIF_s3469_sa2451__Active_" />
 <bp:standardName rdf:datatype = "xsd:string">MIF</bp:standardName>
 <bp:displayName rdf:datatype = "xsd:string">MIF</bp:displayName>
 <bp:cellularLocation rdf:resource="#_neuron_c1_" />
</bp:Protein>

<bp:Catalysis rdf:about="re1320_s3871_csa319_2104">
 <bp:xref rdf:resource="CATALYSIS" />
 <bp:controlled rdf:resource="#STATE_TRANSITION_LEFT__TNFA-RIGHT__TNFA-_re1320" />
 <bp:controller rdf:resource="#_AB_RAGE_s3871_csa319_" />
</bp:Catalysis>

<bp:TransportWithBiochemicalReaction rdf:ID="TRANSPORT_LEFT__ALB-RIGHT__ALB-_re371">
 <bp:participantStoichiometry rdf:resource="#PARTICIPANT_STOICHIOMETRY_re371_615" />
 <bp:participantStoichiometry rdf:resource="#PARTICIPANT_STOICHIOMETRY_re371_614" />
 <bp:conversionDirection rdf:datatype = "xsd:string">LEFT_TO_RIGHT</bp:conversionDirection>
 <bp:standardName rdf:datatype = "xsd:string">TRANSPORT_LEFT__ALB-RIGHT__ALB-_re371</bp:standardName>
 <bp:left rdf:resource="#_ALB_s1141_sa839_" />
 <bp:interactionType rdf:resource="CELLDESIGNER_INTERACTION_VOCABULARY=TRANSPORT" />
 <bp:right rdf:resource="#_ALB_s2509_sa841_" />
 <bp:xref rdf:resource="TRANSPORT" />
</bp:TransportWithBiochemicalReaction>

<bp:Stoichiometry rdf:ID="_H2O_s709_sa296__STOICHIOMETRY_ID">
 <bp:physicalEntity rdf:resource="#_H2O_s709_sa296_" />
 <bp:stoichiometricCoefficient rdf:datatype = "xsd:float">1.0</bp:stoichiometricCoefficient>
</bp:Stoichiometry>

<bp:Pathway rdf:ID="_Cytokine_upregulation_s1307_sa969_">
 <bp:standardName rdf:datatype = "xsd:string">Cytokine upregulation</bp:standardName>
 <bp:displayName rdf:datatype = "xsd:string">Cytokine upregulation</bp:displayName>
</bp:Pathway>

<bp:Stoichiometry rdf:ID="_TREM2_s3760_sa2670__STOICHIOMETRY_ID">
 <bp:physicalEntity rdf:resource="#_TREM2_s3760_sa2670_" />
 <bp:stoichiometricCoefficient rdf:datatype = "xsd:float">1.0</bp:stoichiometricCoefficient>
</bp:Stoichiometry>

<bp:Protein rdf:ID="_LRP8_s2109_sa1624_">
 <bp:feature rdf:resource="#_LRP8__LRP8_s2109_sa1624__Active_" />
 <bp:standardName rdf:datatype = "xsd:string">LRP8</bp:standardName>
 <bp:displayName rdf:datatype = "xsd:string">LRP8</bp:displayName>
</bp:Protein>

<bp:Control rdf:ID="KNOWN_TRANSITION_OMITTED_LEFT__acetyl_CoA-RIGHT__TCA_cycle-_re210">
 <bp:xref rdf:resource="KNOWN_TRANSITION_OMITTED" />
 <bp:standardName rdf:datatype = "xsd:string">KNOWN_TRANSITION_OMITTED_LEFT__acetyl_CoA-RIGHT__TCA_cycle-_re210</bp:standardName>
 <bp:controlled rdf:resource="#_TCA_cycle_s666_sa263_" />
 <bp:controller rdf:resource="#_acetyl_CoA_s147_sa277_" />
</bp:Control>

<bp:Stoichiometry rdf:ID="_NR1_NR2BR_s3854_sa2773__STOICHIOMETRY_ID">
 <bp:physicalEntity rdf:resource="#_NR1_NR2BR_s3854_sa2773_" />
 <bp:stoichiometricCoefficient rdf:datatype = "xsd:float">1.0</bp:stoichiometricCoefficient>
</bp:Stoichiometry>

<bp:Catalysis rdf:about="re1332_s3907_sa2826_2136">
 <bp:xref rdf:resource="CATALYSIS" />
 <bp:controlled rdf:resource="#STATE_TRANSITION_LEFT__glucose-RIGHT__glucose-_re1332" />
 <bp:controller rdf:resource="#_GLUT_s3907_sa2826_" />
</bp:Catalysis>

<bp:Stoichiometry rdf:ID="_NOTCH_s952_sa666__STOICHIOMETRY_ID">
 <bp:physicalEntity rdf:resource="#_NOTCH_s952_sa666_" />
 <bp:stoichiometricCoefficient rdf:datatype = "xsd:float">1.0</bp:stoichiometricCoefficient>
</bp:Stoichiometry>

<bp:Stoichiometry rdf:ID="PARTICIPANT_STOICHIOMETRY_re301_463">
 <bp:physicalEntity rdf:resource="#_NOTCH_Delta_s3371_csa91_" />
 <bp:stoichiometricCoefficient rdf:datatype = "xsd:float">1.0</bp:stoichiometricCoefficient>
</bp:Stoichiometry>

<bp:Stoichiometry rdf:ID="PARTICIPANT_STOICHIOMETRY_re301_462">
 <bp:physicalEntity rdf:resource="#_Delta_s940_sa662_" />
 <bp:stoichiometricCoefficient rdf:datatype = "xsd:float">1.0</bp:stoichiometricCoefficient>
</bp:Stoichiometry>

<bp:EntityFeature rdf:ID="_NEDD8__NEDD8_s779_sa507__Active_">
</bp:EntityFeature>

<bp:Pathway rdf:ID="_Senile_plaque_s47_sa50_">
 <bp:standardName rdf:datatype = "xsd:string">Senile plaque</bp:standardName>
 <bp:displayName rdf:datatype = "xsd:string">Senile plaque</bp:displayName>
</bp:Pathway>

<bp:Protein rdf:ID="_ARL4C_s2808_sa1929_">
 <bp:standardName rdf:datatype = "xsd:string">ARL4C</bp:standardName>
 <bp:displayName rdf:datatype = "xsd:string">ARL4C</bp:displayName>
 <bp:cellularLocation rdf:resource="#_neuron_c1_" />
</bp:Protein>

<bp:Stoichiometry rdf:ID="PARTICIPANT_STOICHIOMETRY_re21_33">
 <bp:physicalEntity rdf:resource="#_APP_APBB1_s3326_csa20_" />
 <bp:stoichiometricCoefficient rdf:datatype = "xsd:float">1.0</bp:stoichiometricCoefficient>
</bp:Stoichiometry>

<bp:Stoichiometry rdf:ID="PARTICIPANT_STOICHIOMETRY_re21_32">
 <bp:physicalEntity rdf:resource="#_APP_s1_sa32_" />
 <bp:stoichiometricCoefficient rdf:datatype = "xsd:float">1.0</bp:stoichiometricCoefficient>
</bp:Stoichiometry>

<bp:BiochemicalReaction rdf:ID="STATE_TRANSITION_LEFT__RAS-RIGHT__RAS-_re495">
 <bp:participantStoichiometry rdf:resource="#PARTICIPANT_STOICHIOMETRY_re495_821" />
 <bp:participantStoichiometry rdf:resource="#PARTICIPANT_STOICHIOMETRY_re495_820" />
 <bp:conversionDirection rdf:datatype = "xsd:string">LEFT_TO_RIGHT</bp:conversionDirection>
 <bp:standardName rdf:datatype = "xsd:string">STATE_TRANSITION_LEFT__RAS-RIGHT__RAS-_re495</bp:standardName>
 <bp:left rdf:resource="#_RAS_s1418_sa1080_" />
 <bp:interactionType rdf:resource="CELLDESIGNER_INTERACTION_VOCABULARY=STATE_TRANSITION" />
 <bp:right rdf:resource="#_RAS_s1418_sa1078_" />
 <bp:xref rdf:resource="STATE_TRANSITION" />
</bp:BiochemicalReaction>

<bp:Stoichiometry rdf:ID="PARTICIPANT_STOICHIOMETRY_re21_31">
 <bp:physicalEntity rdf:resource="#_APBB1_s2708_sa2185_" />
 <bp:stoichiometricCoefficient rdf:datatype = "xsd:float">1.0</bp:stoichiometricCoefficient>
</bp:Stoichiometry>

<bp:Protein rdf:ID="_PPARG_ligand_s3673_sa2586_">
 <bp:standardName rdf:datatype = "xsd:string">PPARG ligand</bp:standardName>
 <bp:displayName rdf:datatype = "xsd:string">PPARG ligand</bp:displayName>
 <bp:cellularLocation rdf:resource="#_microglia_c4_" />
</bp:Protein>

<bp:SmallMolecule rdf:ID="_PGE2_s3652_sa2562_">
 <bp:standardName rdf:datatype = "xsd:string">PGE2</bp:standardName>
 <bp:displayName rdf:datatype = "xsd:string">PGE2</bp:displayName>
 <bp:cellularLocation rdf:resource="#_neuron_c1_" />
</bp:SmallMolecule>

<bp:RelationshipXref rdf:about="INHIBITION">
 <bp:relationshipType rdf:resource="CELLDESIGNER_REACTION_TYPE=INHIBITION" />
</bp:RelationshipXref>

<bp:Protein rdf:ID="_LDLR_s1847_sa1378_">
 <bp:standardName rdf:datatype = "xsd:string">LDLR</bp:standardName>
 <bp:displayName rdf:datatype = "xsd:string">LDLR</bp:displayName>
 <bp:cellularLocation rdf:resource="#_sinusoid_c28_" />
</bp:Protein>

<bp:Protein rdf:ID="_mutant_APP_s1918_sa1440_">
 <bp:standardName rdf:datatype = "xsd:string">mutant APP</bp:standardName>
 <bp:displayName rdf:datatype = "xsd:string">mutant APP</bp:displayName>
 <bp:cellularLocation rdf:resource="#__default_" />
</bp:Protein>

<bp:Protein rdf:ID="_NALP_s3635_sa2540_">
 <bp:standardName rdf:datatype = "xsd:string">NALP</bp:standardName>
 <bp:displayName rdf:datatype = "xsd:string">NALP</bp:displayName>
</bp:Protein>

<bp:Stoichiometry rdf:ID="_glutamate_s3921_sa2838__STOICHIOMETRY_ID">
 <bp:physicalEntity rdf:resource="#_glutamate_s3921_sa2838_" />
 <bp:stoichiometricCoefficient rdf:datatype = "xsd:float">1.0</bp:stoichiometricCoefficient>
</bp:Stoichiometry>

<bp:BiochemicalReaction rdf:ID="STATE_TRANSITION_LEFT__L_Cystine-RIGHT__L_Cys-_re456">
 <bp:participantStoichiometry rdf:resource="#PARTICIPANT_STOICHIOMETRY_re456_752" />
 <bp:participantStoichiometry rdf:resource="#PARTICIPANT_STOICHIOMETRY_re456_753" />
 <bp:conversionDirection rdf:datatype = "xsd:string">LEFT_TO_RIGHT</bp:conversionDirection>
 <bp:standardName rdf:datatype = "xsd:string">STATE_TRANSITION_LEFT__L_Cystine-RIGHT__L_Cys-_re456</bp:standardName>
 <bp:left rdf:resource="#_L_Cystine_s1324_sa988_" />
 <bp:interactionType rdf:resource="CELLDESIGNER_INTERACTION_VOCABULARY=STATE_TRANSITION" />
 <bp:right rdf:resource="#_L_Cys_s1319_sa982_" />
 <bp:xref rdf:resource="STATE_TRANSITION" />
</bp:BiochemicalReaction>

<bp:Protein rdf:ID="_APP_s1446_sa1103_">
 <bp:standardName rdf:datatype = "xsd:string">APP</bp:standardName>
 <bp:displayName rdf:datatype = "xsd:string">APP</bp:displayName>
 <bp:cellularLocation rdf:resource="#_endoplasmic_reticulum_ER__c5_" />
</bp:Protein>

<bp:Stoichiometry rdf:ID="_PSENEN_s2941_sa2311__STOICHIOMETRY_ID">
 <bp:physicalEntity rdf:resource="#_PSENEN_s2941_sa2311_" />
 <bp:stoichiometricCoefficient rdf:datatype = "xsd:float">2.0</bp:stoichiometricCoefficient>
</bp:Stoichiometry>

<bp:Pathway rdf:ID="_inflammation_s3719_sa2628_">
 <bp:standardName rdf:datatype = "xsd:string">inflammation</bp:standardName>
 <bp:displayName rdf:datatype = "xsd:string">inflammation</bp:displayName>
</bp:Pathway>

<bp:Control rdf:ID="INHIBITION_LEFT__TLR8-RIGHT__neurite_outgrouth-_re1352">
 <bp:interactionType rdf:resource="CELLDESIGNER_INTERACTION_VOCABULARY=UNKNOWN_INHIBITION" />
 <bp:xref rdf:resource="UNKNOWN_INHIBITION" />
 <bp:xref rdf:resource="INHIBITION" />
 <bp:standardName rdf:datatype = "xsd:string">UNKNOWN_INHIBITION_LEFT__PPARG_-RIGHT__BACE1_-_re1353</bp:standardName>
 <bp:controlled rdf:resource="#_neurite_outgrouth_s3778_sa2684_" />
 <bp:name rdf:datatype = "xsd:string">INHIBITION_LEFT__TLR8-RIGHT__neurite_outgrouth-_re1352</bp:name>
 <bp:controller rdf:resource="#_TLR8_s3773_sa2679_" />
</bp:Control>

<bp:BiochemicalReaction rdf:ID="STATE_TRANSITION_LEFT__sphingomyelin-RIGHT__sphingomyelin-_re1128">
 <bp:participantStoichiometry rdf:resource="#PARTICIPANT_STOICHIOMETRY_re1128_1770" />
 <bp:participantStoichiometry rdf:resource="#PARTICIPANT_STOICHIOMETRY_re1128_1769" />
 <bp:conversionDirection rdf:datatype = "xsd:string">LEFT_TO_RIGHT</bp:conversionDirection>
 <bp:standardName rdf:datatype = "xsd:string">STATE_TRANSITION_LEFT__sphingomyelin-RIGHT__sphingomyelin-_re1128</bp:standardName>
 <bp:left rdf:resource="#_sphingomyelin_s3086_sa1829_" />
 <bp:interactionType rdf:resource="CELLDESIGNER_INTERACTION_VOCABULARY=STATE_TRANSITION" />
 <bp:right rdf:resource="#_sphingomyelin_s2350_sa2444_" />
 <bp:xref rdf:resource="STATE_TRANSITION" />
</bp:BiochemicalReaction>

<bp:Protein rdf:ID="_MT_ND_s186_sa281_">
 <bp:feature rdf:resource="#_MT_ND__MT_ND_s186_sa281__Active_" />
 <bp:standardName rdf:datatype = "xsd:string">MT-ND</bp:standardName>
 <bp:displayName rdf:datatype = "xsd:string">MT-ND</bp:displayName>
 <bp:cellularLocation rdf:resource="#_inner_membrane_c8_" />
</bp:Protein>

<bp:Stoichiometry rdf:ID="_unknown_NT_s1539_sa1185__STOICHIOMETRY_ID">
 <bp:physicalEntity rdf:resource="#_unknown_NT_s1539_sa1185_" />
 <bp:stoichiometricCoefficient rdf:datatype = "xsd:float">1.0</bp:stoichiometricCoefficient>
</bp:Stoichiometry>

<bp:SmallMolecule rdf:ID="_homo_Cys_s1519_sa1164_">
 <bp:standardName rdf:datatype = "xsd:string">homo-Cys</bp:standardName>
 <bp:displayName rdf:datatype = "xsd:string">homo-Cys</bp:displayName>
 <bp:cellularLocation rdf:resource="#_neuron_c1_" />
</bp:SmallMolecule>

<bp:Stoichiometry rdf:ID="_ST8SIA1_s2076_sa1594__STOICHIOMETRY_ID">
 <bp:physicalEntity rdf:resource="#_ST8SIA1_s2076_sa1594_" />
 <bp:stoichiometricCoefficient rdf:datatype = "xsd:float">1.0</bp:stoichiometricCoefficient>
</bp:Stoichiometry>

<bp:Protein rdf:ID="_ATP_s193_sa300_">
 <bp:feature rdf:resource="#_ATP__ATP_s193_sa300__Active_" />
 <bp:standardName rdf:datatype = "xsd:string">ATP</bp:standardName>
 <bp:displayName rdf:datatype = "xsd:string">ATP</bp:displayName>
 <bp:cellularLocation rdf:resource="#_inner_membrane_c8_" />
</bp:Protein>

<bp:Catalysis rdf:about="re277_s3881_sa2799_417">
 <bp:xref rdf:resource="CATALYSIS" />
 <bp:controlled rdf:resource="#STATE_TRANSITION_LEFT__PIK3-RIGHT__PIK3-_re277" />
 <bp:controller rdf:resource="#_IRS1_s3881_sa2799_" />
</bp:Catalysis>

<bp:Stoichiometry rdf:ID="_FTI_s2403_sa2284__STOICHIOMETRY_ID">
 <bp:physicalEntity rdf:resource="#_FTI_s2403_sa2284_" />
 <bp:stoichiometricCoefficient rdf:datatype = "xsd:float">1.0</bp:stoichiometricCoefficient>
</bp:Stoichiometry>

<bp:Control rdf:ID="KNOWN_TRANSITION_OMITTED_LEFT__LIN7-RIGHT__protein_trafficking-_re985">
 <bp:xref rdf:resource="KNOWN_TRANSITION_OMITTED" />
 <bp:standardName rdf:datatype = "xsd:string">KNOWN_TRANSITION_OMITTED_LEFT__LIN7-RIGHT__protein_trafficking-_re985</bp:standardName>
 <bp:controlled rdf:resource="#_protein_trafficking_s2751_sa2219_" />
 <bp:controller rdf:resource="#_LIN7_s2750_sa2218_" />
</bp:Control>

<bp:Stoichiometry rdf:ID="PARTICIPANT_STOICHIOMETRY_re252_363">
 <bp:physicalEntity rdf:resource="#_gro_LEF1_HDAC_TCF_s3284_csa59_" />
 <bp:stoichiometricCoefficient rdf:datatype = "xsd:float">1.0</bp:stoichiometricCoefficient>
</bp:Stoichiometry>

<bp:Stoichiometry rdf:ID="PARTICIPANT_STOICHIOMETRY_re252_365">
 <bp:physicalEntity rdf:resource="#_gro_s1753_sa1291_" />
 <bp:stoichiometricCoefficient rdf:datatype = "xsd:float">1.0</bp:stoichiometricCoefficient>
</bp:Stoichiometry>

<bp:Stoichiometry rdf:ID="PARTICIPANT_STOICHIOMETRY_re252_364">
 <bp:physicalEntity rdf:resource="#_CTNNB1_s323_sa467_" />
 <bp:stoichiometricCoefficient rdf:datatype = "xsd:float">1.0</bp:stoichiometricCoefficient>
</bp:Stoichiometry>

<bp:Stoichiometry rdf:ID="PARTICIPANT_STOICHIOMETRY_re252_367">
 <bp:physicalEntity rdf:resource="#_HDAC_s2548_sa2010_" />
 <bp:stoichiometricCoefficient rdf:datatype = "xsd:float">1.0</bp:stoichiometricCoefficient>
</bp:Stoichiometry>

<bp:Stoichiometry rdf:ID="PARTICIPANT_STOICHIOMETRY_re252_366">
 <bp:physicalEntity rdf:resource="#_TCF_LEF1_CTNNB1_s3300_csa62_" />
 <bp:stoichiometricCoefficient rdf:datatype = "xsd:float">1.0</bp:stoichiometricCoefficient>
</bp:Stoichiometry>

<bp:EntityFeature rdf:ID="_NFKB__NFKB_s3084_sa2441__Active_">
</bp:EntityFeature>

<bp:Stoichiometry rdf:about="STOICHIOMETRY_ID_s3183_csa104">
 <bp:physicalEntity rdf:resource="#_GABA_GABR_s3183_csa104_" />
 <bp:stoichiometricCoefficient rdf:datatype = "xsd:float">1.0</bp:stoichiometricCoefficient>
</bp:Stoichiometry>

<bp:Stoichiometry rdf:ID="_PGK_s3488_sa250__STOICHIOMETRY_ID">
 <bp:physicalEntity rdf:resource="#_PGK_s3488_sa250_" />
 <bp:stoichiometricCoefficient rdf:datatype = "xsd:float">1.0</bp:stoichiometricCoefficient>
</bp:Stoichiometry>

<bp:SmallMolecule rdf:ID="_pyruvate_s1327_sa252_">
 <bp:standardName rdf:datatype = "xsd:string">pyruvate</bp:standardName>
 <bp:displayName rdf:datatype = "xsd:string">pyruvate</bp:displayName>
 <bp:cellularLocation rdf:resource="#_neuron_c1_" />
</bp:SmallMolecule>

<bp:Stoichiometry rdf:ID="_GSK3B_s1431_sa1093__STOICHIOMETRY_ID">
 <bp:physicalEntity rdf:resource="#_GSK3B_s1431_sa1093_" />
 <bp:stoichiometricCoefficient rdf:datatype = "xsd:float">3.0</bp:stoichiometricCoefficient>
</bp:Stoichiometry>

<bp:ComplexAssembly rdf:ID="HETERODIMER_ASSOCIATION_LEFT__AmyloidB-_RAGE-RIGHT__RAGE_AmyloidB-_re1282">
 <bp:participantStoichiometry rdf:resource="#PARTICIPANT_STOICHIOMETRY_re1282_2023" />
 <bp:participantStoichiometry rdf:resource="#PARTICIPANT_STOICHIOMETRY_re1282_2024" />
 <bp:participantStoichiometry rdf:resource="#PARTICIPANT_STOICHIOMETRY_re1282_2022" />
 <bp:conversionDirection rdf:datatype = "xsd:string">LEFT_TO_RIGHT</bp:conversionDirection>
 <bp:standardName rdf:datatype = "xsd:string">HETERODIMER_ASSOCIATION_LEFT__AmyloidB-_RAGE-RIGHT__RAGE_AmyloidB-_re1282</bp:standardName>
 <bp:left rdf:resource="#_RAGE_s3803_sa2715_" />
 <bp:left rdf:resource="#_AmyloidB_s1137_sa837_" />
 <bp:interactionType rdf:resource="CELLDESIGNER_INTERACTION_VOCABULARY=HETERODIMER_ASSOCIATION" />
 <bp:right rdf:resource="#_RAGE_AmyloidB_s3804_csa310_" />
 <bp:spontaneous rdf:datatype = "xsd:null">true</bp:spontaneous>
 <bp:xref rdf:resource="HETERODIMER_ASSOCIATION" />
</bp:ComplexAssembly>

<bp:Protein rdf:ID="_MT_ND_s186_sa280_">
 <bp:standardName rdf:datatype = "xsd:string">MT-ND</bp:standardName>
 <bp:displayName rdf:datatype = "xsd:string">MT-ND</bp:displayName>
 <bp:cellularLocation rdf:resource="#_inner_membrane_c8_" />
</bp:Protein>

<bp:SmallMolecule rdf:ID="_cGMP_s2645_sa2102_">
 <bp:standardName rdf:datatype = "xsd:string">cGMP</bp:standardName>
 <bp:displayName rdf:datatype = "xsd:string">cGMP</bp:displayName>
 <bp:cellularLocation rdf:resource="#_neuron_c1_" />
</bp:SmallMolecule>

<bp:Stoichiometry rdf:ID="PARTICIPANT_STOICHIOMETRY_re1235_1947">
 <bp:physicalEntity rdf:resource="#_NALP3_s3721_sa2631_" />
 <bp:stoichiometricCoefficient rdf:datatype = "xsd:float">1.0</bp:stoichiometricCoefficient>
</bp:Stoichiometry>

<bp:Stoichiometry rdf:ID="PARTICIPANT_STOICHIOMETRY_re1235_1948">
 <bp:physicalEntity rdf:resource="#_NALP3_s3721_sa2630_" />
 <bp:stoichiometricCoefficient rdf:datatype = "xsd:float">1.0</bp:stoichiometricCoefficient>
</bp:Stoichiometry>

<bp:Protein rdf:ID="_LRP1_s2849_sa2265_">
 <bp:standardName rdf:datatype = "xsd:string">LRP1</bp:standardName>
 <bp:displayName rdf:datatype = "xsd:string">LRP1</bp:displayName>
 <bp:cellularLocation rdf:resource="#_sinusoid_c28_" />
</bp:Protein>

<bp:Stoichiometry rdf:ID="_ADDLs_s1920_sa1442__STOICHIOMETRY_ID">
 <bp:physicalEntity rdf:resource="#_ADDLs_s1920_sa1442_" />
 <bp:stoichiometricCoefficient rdf:datatype = "xsd:float">1.0</bp:stoichiometricCoefficient>
</bp:Stoichiometry>

<bp:Pathway rdf:ID="_MAPK_signaling_pathway_s3779_sa2685_">
 <bp:standardName rdf:datatype = "xsd:string">MAPK signaling pathway</bp:standardName>
 <bp:displayName rdf:datatype = "xsd:string">MAPK signaling pathway</bp:displayName>
</bp:Pathway>

<bp:Stoichiometry rdf:ID="_APP__s3655_sa2570__STOICHIOMETRY_ID">
 <bp:physicalEntity rdf:resource="#_APP__s3655_sa2570_" />
 <bp:stoichiometricCoefficient rdf:datatype = "xsd:float">2.0</bp:stoichiometricCoefficient>
</bp:Stoichiometry>

<bp:SmallMolecule rdf:ID="_NO_s1262_sa919_">
 <bp:standardName rdf:datatype = "xsd:string">NO</bp:standardName>
 <bp:displayName rdf:datatype = "xsd:string">NO</bp:displayName>
</bp:SmallMolecule>

<bp:SequenceModificationVocabulary rdf:about="MODIFICATION_FEATURE_phosphorylated">
</bp:SequenceModificationVocabulary>

<bp:EntityFeature rdf:ID="_inflammasome__inflammasome_s3724_sa2636__Active_">
</bp:EntityFeature>

<bp:RnaRegion rdf:ID="_CEX1_s3836_sa2745_">
 <bp:standardName rdf:datatype = "xsd:string">CEX1</bp:standardName>
 <bp:displayName rdf:datatype = "xsd:string">CEX1</bp:displayName>
 <bp:cellularLocation rdf:resource="#_neuron_c1_" />
</bp:RnaRegion>

<bp:Stoichiometry rdf:ID="_CASP2_s1761_sa1302__STOICHIOMETRY_ID">
 <bp:physicalEntity rdf:resource="#_CASP2_s1761_sa1302_" />
 <bp:stoichiometricCoefficient rdf:datatype = "xsd:float">1.0</bp:stoichiometricCoefficient>
</bp:Stoichiometry>

<bp:Catalysis rdf:about="re277_s1399_sa1064_413">
 <bp:xref rdf:resource="UNKNOWN_CATALYSIS" />
 <bp:controlled rdf:resource="#STATE_TRANSITION_LEFT__PIK3-RIGHT__PIK3-_re277" />
 <bp:controller rdf:resource="#_Cu_s1399_sa1064_" />
</bp:Catalysis>

<bp:Complex rdf:ID="_Insulin_NMDAR_s3892_csa323_">
 <bp:component rdf:resource="#_insulin_s3887_sa2807_" />
 <bp:component rdf:resource="#_NMDAR_s3894_sa2812_" />
 <bp:standardName rdf:datatype = "xsd:string">Insulin-NMDAR</bp:standardName>
 <bp:displayName rdf:datatype = "xsd:string">Insulin-NMDAR</bp:displayName>
 <bp:cellularLocation rdf:resource="#_neuron_c1_" />
</bp:Complex>

<bp:Stoichiometry rdf:ID="PARTICIPANT_STOICHIOMETRY_re301_461">
 <bp:physicalEntity rdf:resource="#_NOTCH_ectodomain_s2517_sa665_" />
 <bp:stoichiometricCoefficient rdf:datatype = "xsd:float">1.0</bp:stoichiometricCoefficient>
</bp:Stoichiometry>

<bp:Protein rdf:ID="_EIF2A_s2469_sa1931_">
 <bp:standardName rdf:datatype = "xsd:string">EIF2A</bp:standardName>
 <bp:displayName rdf:datatype = "xsd:string">EIF2A</bp:displayName>
 <bp:cellularLocation rdf:resource="#_neuron_c1_" />
</bp:Protein>

<bp:Stoichiometry rdf:ID="_H2O2_s1924_sa1447__STOICHIOMETRY_ID">
 <bp:physicalEntity rdf:resource="#_H2O2_s1924_sa1447_" />
 <bp:stoichiometricCoefficient rdf:datatype = "xsd:float">2.0</bp:stoichiometricCoefficient>
</bp:Stoichiometry>

<bp:Protein rdf:ID="_ALB_s2509_sa841_">
 <bp:standardName rdf:datatype = "xsd:string">ALB</bp:standardName>
 <bp:displayName rdf:datatype = "xsd:string">ALB</bp:displayName>
 <bp:cellularLocation rdf:resource="#_CSF_c16_" />
</bp:Protein>

<bp:ModificationFeature rdf:ID="_ATG13__ATG13_s2150_sa1661__rs1_">
 <bp:modificationType rdf:resource="MODIFICATION_FEATURE_phosphorylated" />
</bp:ModificationFeature>

<bp:Protein rdf:ID="_NFKB_s3632_sa2626_">
 <bp:feature rdf:resource="#_NFKB__NFKB_s3632_sa2626__Active_" />
 <bp:standardName rdf:datatype = "xsd:string">NFKB</bp:standardName>
 <bp:displayName rdf:datatype = "xsd:string">NFKB</bp:displayName>
 <bp:cellularLocation rdf:resource="#_microglia_c4_" />
</bp:Protein>

<bp:Protein rdf:ID="_HSD17B10_s2983_sa80_">
 <bp:standardName rdf:datatype = "xsd:string">HSD17B10</bp:standardName>
 <bp:displayName rdf:datatype = "xsd:string">HSD17B10</bp:displayName>
</bp:Protein>

<bp:Stoichiometry rdf:ID="_CASK_s2747_sa2212__STOICHIOMETRY_ID">
 <bp:physicalEntity rdf:resource="#_CASK_s2747_sa2212_" />
 <bp:stoichiometricCoefficient rdf:datatype = "xsd:float">1.0</bp:stoichiometricCoefficient>
</bp:Stoichiometry>

<bp:Protein rdf:ID="_RAS_s1418_sa1078_">
 <bp:feature rdf:resource="#_RAS__RAS_s1418_sa1078__Active_" />
 <bp:standardName rdf:datatype = "xsd:string">RAS</bp:standardName>
 <bp:displayName rdf:datatype = "xsd:string">RAS</bp:displayName>
 <bp:cellularLocation rdf:resource="#_neuron_c1_" />
</bp:Protein>

<bp:Protein rdf:ID="_MAPT_s146_sa86_">
 <bp:feature rdf:resource="#_MAPT__MAPT_s146_sa86__rs1_" />
 <bp:standardName rdf:datatype = "xsd:string">MAPT</bp:standardName>
 <bp:displayName rdf:datatype = "xsd:string">MAPT</bp:displayName>
 <bp:cellularLocation rdf:resource="#_neuron_c1_" />
</bp:Protein>

<bp:Stoichiometry rdf:ID="PARTICIPANT_STOICHIOMETRY_re1246_1980">
 <bp:physicalEntity rdf:resource="#_TLRs_PAMPs_s3738_csa304_" />
 <bp:stoichiometricCoefficient rdf:datatype = "xsd:float">1.0</bp:stoichiometricCoefficient>
</bp:Stoichiometry>

<bp:Protein rdf:ID="_NICD_s973_sa683_">
 <bp:standardName rdf:datatype = "xsd:string">NICD</bp:standardName>
 <bp:displayName rdf:datatype = "xsd:string">NICD</bp:displayName>
 <bp:cellularLocation rdf:resource="#_nucleus_c3_" />
</bp:Protein>

<bp:Protein rdf:ID="_S100_calgranulin_s3813_sa2723_">
 <bp:standardName rdf:datatype = "xsd:string">S100/calgranulin</bp:standardName>
 <bp:displayName rdf:datatype = "xsd:string">S100/calgranulin</bp:displayName>
</bp:Protein>

<bp:EntityFeature rdf:ID="_GRIA__GRIA_s3003_sa2358__Active_">
</bp:EntityFeature>

<bp:Stoichiometry rdf:ID="_LRP1__s3604_sa2507__STOICHIOMETRY_ID">
 <bp:physicalEntity rdf:resource="#_LRP1__s3604_sa2507_" />
 <bp:stoichiometricCoefficient rdf:datatype = "xsd:float">1.0</bp:stoichiometricCoefficient>
</bp:Stoichiometry>

<bp:Conversion rdf:ID="UNKNOWN_TRANSITION_LEFT__FOXO-RIGHT__TIMP1-_re281">
 <bp:participantStoichiometry rdf:resource="#PARTICIPANT_STOICHIOMETRY_re281_432" />
 <bp:participantStoichiometry rdf:resource="#PARTICIPANT_STOICHIOMETRY_re281_431" />
 <bp:conversionDirection rdf:datatype = "xsd:string">LEFT_TO_RIGHT</bp:conversionDirection>
 <bp:standardName rdf:datatype = "xsd:string">UNKNOWN_TRANSITION_LEFT__FOXO-RIGHT__TIMP1-_re281</bp:standardName>
 <bp:left rdf:resource="#_FOXO_s3457_sa1853_" />
 <bp:interactionType rdf:resource="CELLDESIGNER_INTERACTION_VOCABULARY=UNKNOWN_TRANSITION" />
 <bp:right rdf:resource="#_TIMP1_s456_sa173_" />
 <bp:xref rdf:resource="UNKNOWN_TRANSITION" />
</bp:Conversion>

<bp:Stoichiometry rdf:ID="PARTICIPANT_STOICHIOMETRY_re1246_1978">
 <bp:physicalEntity rdf:resource="#_TLRs_s3718_sa2627_" />
 <bp:stoichiometricCoefficient rdf:datatype = "xsd:float">1.0</bp:stoichiometricCoefficient>
</bp:Stoichiometry>

<bp:Stoichiometry rdf:ID="PARTICIPANT_STOICHIOMETRY_re1246_1979">
 <bp:physicalEntity rdf:resource="#_PAMPs_s3740_sa2655_" />
 <bp:stoichiometricCoefficient rdf:datatype = "xsd:float">1.0</bp:stoichiometricCoefficient>
</bp:Stoichiometry>

<bp:EntityFeature rdf:ID="_CHRFAM7A__CHRFAM7A_s770_sa2229__Active_">
</bp:EntityFeature>

<bp:Protein rdf:ID="_PP1_s3846_sa2756_">
 <bp:feature rdf:resource="#_PP1__PP1_s3846_sa2756__Active_" />
 <bp:standardName rdf:datatype = "xsd:string">PP1</bp:standardName>
 <bp:displayName rdf:datatype = "xsd:string">PP1</bp:displayName>
 <bp:cellularLocation rdf:resource="#_neuron_c1_" />
</bp:Protein>

<bp:Interaction rdf:ID="KNOWN_TRANSITION_OMITTED_LEFT__proinflammation-RIGHT__MAPK_signaling_pathway-_re1262">
 <bp:participant rdf:resource="#_proinflammation_s3715_sa2622_" />
 <bp:participant rdf:resource="#_MAPK_signaling_pathway_s3779_sa2685_" />
 <bp:xref rdf:resource="KNOWN_TRANSITION_OMITTED" />
 <bp:standardName rdf:datatype = "xsd:string">KNOWN_TRANSITION_OMITTED_LEFT__proinflammation-RIGHT__MAPK_signaling_pathway-_re1262</bp:standardName>
</bp:Interaction>

<bp:Complex rdf:ID="_APOE_SDC2_Lipoprotein_remnant_s3299_csa172_">
 <bp:component rdf:resource="#_Lipoprotein_remnant_s3035_sa2383_" />
 <bp:component rdf:resource="#_SDC2_s2846_sa1405_" />
 <bp:component rdf:resource="#_APOE_s470_sa315_" />
 <bp:standardName rdf:datatype = "xsd:string">APOE-SDC2-Lipoprotein remnant</bp:standardName>
 <bp:displayName rdf:datatype = "xsd:string">APOE-SDC2-Lipoprotein remnant</bp:displayName>
 <bp:cellularLocation rdf:resource="#_sinusoid_c28_" />
</bp:Complex>

<bp:Protein rdf:ID="_Kv3.4_s3785_sa2694_">
 <bp:feature rdf:resource="#_Kv3.4__Kv3.4_s3785_sa2694__Active_" />
 <bp:standardName rdf:datatype = "xsd:string">Kv3.4</bp:standardName>
 <bp:displayName rdf:datatype = "xsd:string">Kv3.4</bp:displayName>
 <bp:cellularLocation rdf:resource="#_neuron_c1_" />
</bp:Protein>

<bp:SmallMolecule rdf:ID="_H2O_s2696_sa2173_">
 <bp:standardName rdf:datatype = "xsd:string">H2O</bp:standardName>
 <bp:displayName rdf:datatype = "xsd:string">H2O</bp:displayName>
 <bp:cellularLocation rdf:resource="#_neuron_c1_" />
</bp:SmallMolecule>

<bp:Stoichiometry rdf:ID="PARTICIPANT_STOICHIOMETRY_re372_618">
 <bp:physicalEntity rdf:resource="#_TTR_s1142_sa840_" />
 <bp:stoichiometricCoefficient rdf:datatype = "xsd:float">1.0</bp:stoichiometricCoefficient>
</bp:Stoichiometry>

<bp:BiochemicalReaction rdf:ID="STATE_TRANSITION_LEFT__EGF_EGFR-_re491">
 <bp:participantStoichiometry rdf:resource="#PARTICIPANT_STOICHIOMETRY_re491_814" />
 <bp:conversionDirection rdf:datatype = "xsd:string">LEFT_TO_RIGHT</bp:conversionDirection>
 <bp:standardName rdf:datatype = "xsd:string">STATE_TRANSITION_LEFT__EGF_EGFR-_re491</bp:standardName>
 <bp:left rdf:resource="#_EGF_EGFR_s3226_csa127_" />
 <bp:interactionType rdf:resource="CELLDESIGNER_INTERACTION_VOCABULARY=STATE_TRANSITION" />
 <bp:xref rdf:resource="STATE_TRANSITION" />
</bp:BiochemicalReaction>

<bp:Interaction rdf:ID="KNOWN_TRANSITION_OMITTED_LEFT__apoptosis-RIGHT__Cell_Death-_re57">
 <bp:participant rdf:resource="#_apoptosis_s63_sa102_" />
 <bp:participant rdf:resource="#_Cell_Death_s119_sa77_" />
 <bp:xref rdf:resource="KNOWN_TRANSITION_OMITTED" />
 <bp:standardName rdf:datatype = "xsd:string">KNOWN_TRANSITION_OMITTED_LEFT__apoptosis-RIGHT__Cell_Death-_re57</bp:standardName>
</bp:Interaction>

<bp:Stoichiometry rdf:ID="PARTICIPANT_STOICHIOMETRY_re749_1205">
 <bp:physicalEntity rdf:resource="#_ATG13_s2157_sa1668_" />
 <bp:stoichiometricCoefficient rdf:datatype = "xsd:float">1.0</bp:stoichiometricCoefficient>
</bp:Stoichiometry>

<bp:Stoichiometry rdf:ID="PARTICIPANT_STOICHIOMETRY_re749_1204">
 <bp:physicalEntity rdf:resource="#_ATG13_s2150_sa1661_" />
 <bp:stoichiometricCoefficient rdf:datatype = "xsd:float">1.0</bp:stoichiometricCoefficient>
</bp:Stoichiometry>

<bp:Stoichiometry rdf:ID="_PSEN_s178_sa110__STOICHIOMETRY_ID">
 <bp:physicalEntity rdf:resource="#_PSEN_s178_sa110_" />
 <bp:stoichiometricCoefficient rdf:datatype = "xsd:float">1.0</bp:stoichiometricCoefficient>
</bp:Stoichiometry>

<bp:DnaRegion rdf:ID="_TNFA_s3646_sa2556_">
 <bp:standardName rdf:datatype = "xsd:string">TNFA</bp:standardName>
 <bp:displayName rdf:datatype = "xsd:string">TNFA</bp:displayName>
 <bp:cellularLocation rdf:resource="#_astrocyte_c2_" />
</bp:DnaRegion>

<bp:Stoichiometry rdf:ID="PARTICIPANT_STOICHIOMETRY_re372_619">
 <bp:physicalEntity rdf:resource="#_TTR_s2510_sa842_" />
 <bp:stoichiometricCoefficient rdf:datatype = "xsd:float">1.0</bp:stoichiometricCoefficient>
</bp:Stoichiometry>

<bp:Stoichiometry rdf:ID="_ACO1_s1478_sa1132__STOICHIOMETRY_ID">
 <bp:physicalEntity rdf:resource="#_ACO1_s1478_sa1132_" />
 <bp:stoichiometricCoefficient rdf:datatype = "xsd:float">2.0</bp:stoichiometricCoefficient>
</bp:Stoichiometry>

<bp:Pathway rdf:ID="_Neuronal_injury_s66_sa31_">
 <bp:standardName rdf:datatype = "xsd:string">Neuronal injury</bp:standardName>
 <bp:displayName rdf:datatype = "xsd:string">Neuronal injury</bp:displayName>
</bp:Pathway>

<bp:Stoichiometry rdf:ID="_LPL_s80_sa375__STOICHIOMETRY_ID">
 <bp:physicalEntity rdf:resource="#_LPL_s80_sa375_" />
 <bp:stoichiometricCoefficient rdf:datatype = "xsd:float">4.0</bp:stoichiometricCoefficient>
</bp:Stoichiometry>

<bp:Catalysis rdf:about="re204_s658_sa255_292">
 <bp:xref rdf:resource="CATALYSIS" />
 <bp:controlled rdf:resource="#STATE_TRANSITION_LEFT__PDH-RIGHT__PDH-_re204" />
 <bp:controller rdf:resource="#_PDP_s658_sa255_" />
</bp:Catalysis>

<bp:BiochemicalReaction rdf:ID="STATE_TRANSITION_LEFT__FNTA-RIGHT__FNTA-_re863">
 <bp:participantStoichiometry rdf:resource="#PARTICIPANT_STOICHIOMETRY_re863_1410" />
 <bp:participantStoichiometry rdf:resource="#PARTICIPANT_STOICHIOMETRY_re863_1409" />
 <bp:conversionDirection rdf:datatype = "xsd:string">LEFT_TO_RIGHT</bp:conversionDirection>
 <bp:standardName rdf:datatype = "xsd:string">STATE_TRANSITION_LEFT__FNTA-RIGHT__FNTA-_re863</bp:standardName>
 <bp:left rdf:resource="#_FNTA_s2401_sa1947_" />
 <bp:interactionType rdf:resource="CELLDESIGNER_INTERACTION_VOCABULARY=STATE_TRANSITION" />
 <bp:right rdf:resource="#_FNTA_s2401_sa1883_" />
 <bp:xref rdf:resource="STATE_TRANSITION" />
</bp:BiochemicalReaction>

<bp:EntityFeature rdf:ID="_IL6__IL6_s3509_sa1751__Active_">
</bp:EntityFeature>

<bp:Stoichiometry rdf:ID="_GGPP_s1102_sa806__STOICHIOMETRY_ID">
 <bp:physicalEntity rdf:resource="#_GGPP_s1102_sa806_" />
 <bp:stoichiometricCoefficient rdf:datatype = "xsd:float">1.0</bp:stoichiometricCoefficient>
</bp:Stoichiometry>

<bp:BiochemicalReaction rdf:ID="STATE_TRANSITION_LEFT__MAPK11-RIGHT__MAPK11-_re603">
 <bp:participantStoichiometry rdf:resource="#PARTICIPANT_STOICHIOMETRY_re603_1022" />
 <bp:participantStoichiometry rdf:resource="#PARTICIPANT_STOICHIOMETRY_re603_1023" />
 <bp:conversionDirection rdf:datatype = "xsd:string">LEFT_TO_RIGHT</bp:conversionDirection>
 <bp:standardName rdf:datatype = "xsd:string">STATE_TRANSITION_LEFT__MAPK11-RIGHT__MAPK11-_re603</bp:standardName>
 <bp:left rdf:resource="#_MAPK11_s1799_sa1335_" />
 <bp:interactionType rdf:resource="CELLDESIGNER_INTERACTION_VOCABULARY=STATE_TRANSITION" />
 <bp:right rdf:resource="#_MAPK11_s1797_sa1333_" />
 <bp:xref rdf:resource="STATE_TRANSITION" />
</bp:BiochemicalReaction>

<bp:Catalysis rdf:about="re747_s3458_sa2052_1197">
 <bp:xref rdf:resource="CATALYSIS" />
 <bp:controlled rdf:resource="#STATE_TRANSITION_LEFT__MTOR-RIGHT__MTOR-_re747" />
 <bp:controller rdf:resource="#_TSC_s3458_sa2052_" />
</bp:Catalysis>

<bp:Interaction rdf:ID="KNOWN_TRANSITION_OMITTED_LEFT__Microglia_Activation-RIGHT__Phagocytosis-_re432">
 <bp:participant rdf:resource="#_Microglia_Activation_s340_sa150_" />
 <bp:participant rdf:resource="#_Phagocytosis_s2782_sa959_" />
 <bp:xref rdf:resource="KNOWN_TRANSITION_OMITTED" />
 <bp:standardName rdf:datatype = "xsd:string">KNOWN_TRANSITION_OMITTED_LEFT__Microglia_Activation-RIGHT__Phagocytosis-_re432</bp:standardName>
</bp:Interaction>

<bp:Catalysis rdf:about="re1208_s3670_csa292_1900">
 <bp:xref rdf:resource="CATALYSIS" />
 <bp:controlled rdf:resource="#STATE_TRANSITION_LEFT__PPARG_ligand-RIGHT__PPARG_ligand-_re1208" />
 <bp:controller rdf:resource="#_IL4_IL4R_s3670_csa292_" />
</bp:Catalysis>

<bp:Stoichiometry rdf:ID="_STXBP1_s2746_sa2210__STOICHIOMETRY_ID">
 <bp:physicalEntity rdf:resource="#_STXBP1_s2746_sa2210_" />
 <bp:stoichiometricCoefficient rdf:datatype = "xsd:float">1.0</bp:stoichiometricCoefficient>
</bp:Stoichiometry>

<bp:Pathway rdf:ID="_AmyloidB_production_increase_s3933_sa2851_">
 <bp:standardName rdf:datatype = "xsd:string">AmyloidB production increase</bp:standardName>
 <bp:displayName rdf:datatype = "xsd:string">AmyloidB production increase</bp:displayName>
</bp:Pathway>

<bp:Stoichiometry rdf:ID="_AMPAR_s3850_sa2769__STOICHIOMETRY_ID">
 <bp:physicalEntity rdf:resource="#_AMPAR_s3850_sa2769_" />
 <bp:stoichiometricCoefficient rdf:datatype = "xsd:float">1.0</bp:stoichiometricCoefficient>
</bp:Stoichiometry>

<bp:Stoichiometry rdf:ID="_cGMP_s1181_sa872__STOICHIOMETRY_ID">
 <bp:physicalEntity rdf:resource="#_cGMP_s1181_sa872_" />
 <bp:stoichiometricCoefficient rdf:datatype = "xsd:float">1.0</bp:stoichiometricCoefficient>
</bp:Stoichiometry>

<bp:RnaRegion rdf:ID="_MMP_s1422_sa1086_">
 <bp:standardName rdf:datatype = "xsd:string">MMP</bp:standardName>
 <bp:displayName rdf:datatype = "xsd:string">MMP</bp:displayName>
 <bp:cellularLocation rdf:resource="#_neuron_c1_" />
</bp:RnaRegion>

<bp:Catalysis rdf:about="re553_s1585_sa1220_935">
 <bp:xref rdf:resource="CATALYSIS" />
 <bp:controlled rdf:resource="#TRANSPORT_LEFT__NFKB1-RIGHT__NFKB1-_re553" />
 <bp:controller rdf:resource="#_ROS_s1585_sa1220_" />
</bp:Catalysis>

<bp:Complex rdf:ID="_C1Q_AmyloidB1_42_C3B_s3219_csa122_">
 <bp:component rdf:resource="#_AmyloidB1_42_s1284_sa947_" />
 <bp:component rdf:resource="#_C3B_s1283_sa943_" />
 <bp:component rdf:resource="#_C1Q_s1282_sa945_" />
 <bp:standardName rdf:datatype = "xsd:string">C1Q-AmyloidB1-42-C3B</bp:standardName>
 <bp:displayName rdf:datatype = "xsd:string">C1Q-AmyloidB1-42-C3B</bp:displayName>
 <bp:cellularLocation rdf:resource="#__default_" />
</bp:Complex>

<bp:Protein rdf:ID="_PP1_s3846_sa2758_">
 <bp:standardName rdf:datatype = "xsd:string">PP1</bp:standardName>
 <bp:displayName rdf:datatype = "xsd:string">PP1</bp:displayName>
 <bp:cellularLocation rdf:resource="#_neuron_c1_" />
</bp:Protein>

<bp:Pathway rdf:ID="_differentiation_s1170_sa861_">
 <bp:standardName rdf:datatype = "xsd:string">differentiation</bp:standardName>
 <bp:displayName rdf:datatype = "xsd:string">differentiation</bp:displayName>
</bp:Pathway>

<bp:Control rdf:about="re747_s3460_sa2056_1195">
 <bp:xref rdf:resource="INHIBITION" />
 <bp:controlled rdf:resource="#STATE_TRANSITION_LEFT__MTOR-RIGHT__MTOR-_re747" />
 <bp:controlType rdf:datatype = "xsd:string">INHIBITION</bp:controlType>
 <bp:controller rdf:resource="#_FKBP8_s3460_sa2056_" />
</bp:Control>

<bp:Stoichiometry rdf:ID="PARTICIPANT_STOICHIOMETRY_re725_1174">
 <bp:physicalEntity rdf:resource="#_LRP8_s2094_sa1616_" />
 <bp:stoichiometricCoefficient rdf:datatype = "xsd:float">1.0</bp:stoichiometricCoefficient>
</bp:Stoichiometry>

<bp:Interaction rdf:ID="KNOWN_TRANSITION_OMITTED_LEFT__Microglia_Activation-RIGHT__TNF-_re1115">
 <bp:participant rdf:resource="#_Microglia_Activation_s340_sa150_" />
 <bp:participant rdf:resource="#_TNF_s2777_sa2240_" />
 <bp:xref rdf:resource="KNOWN_TRANSITION_OMITTED" />
 <bp:standardName rdf:datatype = "xsd:string">KNOWN_TRANSITION_OMITTED_LEFT__Microglia_Activation-RIGHT__TNF-_re1115</bp:standardName>
</bp:Interaction>

<bp:Stoichiometry rdf:ID="PARTICIPANT_STOICHIOMETRY_re648_1079">
 <bp:physicalEntity rdf:resource="#_APC_GSK3B_AXIN_CTNNB1_s3258_csa55_" />
 <bp:stoichiometricCoefficient rdf:datatype = "xsd:float">1.0</bp:stoichiometricCoefficient>
</bp:Stoichiometry>

<bp:Complex rdf:ID="_NCOA_RXR_RARA_ATRA_s3185_csa42_">
 <bp:component rdf:resource="#_ATRA_s732_sa418_" />
 <bp:component rdf:resource="#_RARA_s1693_sa412_" />
 <bp:component rdf:resource="#_NCOA_s728_sa417_" />
 <bp:component rdf:resource="#_RXR_s716_sa411_" />
 <bp:standardName rdf:datatype = "xsd:string">NCOA-RXR-RARA-ATRA</bp:standardName>
 <bp:displayName rdf:datatype = "xsd:string">NCOA-RXR-RARA-ATRA</bp:displayName>
 <bp:cellularLocation rdf:resource="#_nucleus_c3_" />
</bp:Complex>

<bp:Stoichiometry rdf:about="STOICHIOMETRY_ID_s3274_csa189">
 <bp:physicalEntity rdf:resource="#_VLDLR_RELN_s3274_csa189_" />
 <bp:stoichiometricCoefficient rdf:datatype = "xsd:float">1.0</bp:stoichiometricCoefficient>
</bp:Stoichiometry>

<bp:Stoichiometry rdf:ID="PARTICIPANT_STOICHIOMETRY_re1238_1955">
 <bp:physicalEntity rdf:resource="#_ASC_s3727_sa2640_" />
 <bp:stoichiometricCoefficient rdf:datatype = "xsd:float">1.0</bp:stoichiometricCoefficient>
</bp:Stoichiometry>

<bp:EntityFeature rdf:ID="_CASP2__CASP2_s1761_sa2327__Active_">
</bp:EntityFeature>

<bp:Stoichiometry rdf:ID="PARTICIPANT_STOICHIOMETRY_re1238_1956">
 <bp:physicalEntity rdf:resource="#_inflammasome_s3724_sa2635_" />
 <bp:stoichiometricCoefficient rdf:datatype = "xsd:float">1.0</bp:stoichiometricCoefficient>
</bp:Stoichiometry>

<bp:Stoichiometry rdf:ID="PARTICIPANT_STOICHIOMETRY_re1238_1953">
 <bp:physicalEntity rdf:resource="#_NALP__s3726_sa2639_" />
 <bp:stoichiometricCoefficient rdf:datatype = "xsd:float">1.0</bp:stoichiometricCoefficient>
</bp:Stoichiometry>

<bp:Stoichiometry rdf:ID="PARTICIPANT_STOICHIOMETRY_re1238_1954">
 <bp:physicalEntity rdf:resource="#_IPAF_s3725_sa2637_" />
 <bp:stoichiometricCoefficient rdf:datatype = "xsd:float">1.0</bp:stoichiometricCoefficient>
</bp:Stoichiometry>

<bp:Stoichiometry rdf:ID="_NOS_s157_sa95__STOICHIOMETRY_ID">
 <bp:physicalEntity rdf:resource="#_NOS_s157_sa95_" />
 <bp:stoichiometricCoefficient rdf:datatype = "xsd:float">1.0</bp:stoichiometricCoefficient>
</bp:Stoichiometry>

<bp:Stoichiometry rdf:ID="PARTICIPANT_STOICHIOMETRY_re725_1176">
 <bp:physicalEntity rdf:resource="#_LRP8_APOE_s3273_csa188_" />
 <bp:stoichiometricCoefficient rdf:datatype = "xsd:float">1.0</bp:stoichiometricCoefficient>
</bp:Stoichiometry>

<bp:Stoichiometry rdf:ID="PARTICIPANT_STOICHIOMETRY_re1238_1952">
 <bp:physicalEntity rdf:resource="#_CASP1_s3723_sa2633_" />
 <bp:stoichiometricCoefficient rdf:datatype = "xsd:float">1.0</bp:stoichiometricCoefficient>
</bp:Stoichiometry>

<bp:Stoichiometry rdf:ID="PARTICIPANT_STOICHIOMETRY_re725_1175">
 <bp:physicalEntity rdf:resource="#_APOE_s607_sa177_" />
 <bp:stoichiometricCoefficient rdf:datatype = "xsd:float">1.0</bp:stoichiometricCoefficient>
</bp:Stoichiometry>

<bp:Stoichiometry rdf:ID="PARTICIPANT_STOICHIOMETRY_re7_5">
 <bp:physicalEntity rdf:resource="#_NAC_s61_sa56_" />
 <bp:stoichiometricCoefficient rdf:datatype = "xsd:float">1.0</bp:stoichiometricCoefficient>
</bp:Stoichiometry>

<bp:EntityFeature rdf:ID="_NF1__NF1_s2605_sa2067__Active_">
</bp:EntityFeature>

<bp:BiochemicalReaction rdf:ID="STATE_TRANSITION_LEFT__PI_4,5_P2-RIGHT__DAG_IP3-_re590">
 <bp:participantStoichiometry rdf:resource="#PARTICIPANT_STOICHIOMETRY_re590_980" />
 <bp:participantStoichiometry rdf:resource="#PARTICIPANT_STOICHIOMETRY_re590_979" />
 <bp:conversionDirection rdf:datatype = "xsd:string">LEFT_TO_RIGHT</bp:conversionDirection>
 <bp:standardName rdf:datatype = "xsd:string">STATE_TRANSITION_LEFT__PI_4,5_P2-RIGHT__DAG_IP3-_re590</bp:standardName>
 <bp:left rdf:resource="#_PI_4,5_P2_s170_sa106_" />
 <bp:interactionType rdf:resource="CELLDESIGNER_INTERACTION_VOCABULARY=STATE_TRANSITION" />
 <bp:right rdf:resource="#_DAG_IP3_s3257_csa158_" />
 <bp:xref rdf:resource="STATE_TRANSITION" />
</bp:BiochemicalReaction>

<bp:EntityFeature rdf:ID="_MAPK13__MAPK13_s1803_sa1341__Active_">
</bp:EntityFeature>

<bp:Control rdf:ID="KNOWN_TRANSITION_OMITTED_LEFT__EIF2A-RIGHT__selective_chaperone_translation-_re853">
 <bp:xref rdf:resource="KNOWN_TRANSITION_OMITTED" />
 <bp:standardName rdf:datatype = "xsd:string">KNOWN_TRANSITION_OMITTED_LEFT__EIF2A-RIGHT__selective_chaperone_translation-_re853</bp:standardName>
 <bp:controlled rdf:resource="#_selective_chaperone_translation_s2471_sa1933_" />
 <bp:controller rdf:resource="#_EIF2A_s2470_sa1932_" />
</bp:Control>

<bp:Catalysis rdf:about="re722_s3273_csa188_1164">
 <bp:xref rdf:resource="CATALYSIS" />
 <bp:controlled rdf:resource="#STATE_TRANSITION_LEFT__DAB1-RIGHT__DAB1-_re722" />
 <bp:controller rdf:resource="#_LRP8_APOE_s3273_csa188_" />
</bp:Catalysis>

<bp:Stoichiometry rdf:ID="PARTICIPANT_STOICHIOMETRY_re322_496">
 <bp:physicalEntity rdf:resource="#_ACh_s1025_sa734_" />
 <bp:stoichiometricCoefficient rdf:datatype = "xsd:float">1.0</bp:stoichiometricCoefficient>
</bp:Stoichiometry>

<bp:Stoichiometry rdf:ID="PARTICIPANT_STOICHIOMETRY_re7_4">
 <bp:physicalEntity rdf:resource="#_SNCA_s50_sa51_" />
 <bp:stoichiometricCoefficient rdf:datatype = "xsd:float">1.0</bp:stoichiometricCoefficient>
</bp:Stoichiometry>

<bp:Stoichiometry rdf:ID="PARTICIPANT_STOICHIOMETRY_re322_497">
 <bp:physicalEntity rdf:resource="#_ACh_CHRM_s3177_csa103_" />
 <bp:stoichiometricCoefficient rdf:datatype = "xsd:float">1.0</bp:stoichiometricCoefficient>
</bp:Stoichiometry>

<bp:Stoichiometry rdf:ID="PARTICIPANT_STOICHIOMETRY_re322_495">
 <bp:physicalEntity rdf:resource="#_CHRM_s1018_sa729_" />
 <bp:stoichiometricCoefficient rdf:datatype = "xsd:float">1.0</bp:stoichiometricCoefficient>
</bp:Stoichiometry>

<bp:EntityFeature rdf:ID="_MAP2K3__MAP2K3_s2819_sa1334__Active_">
</bp:EntityFeature>

<bp:Protein rdf:ID="_CD3D_s2463_sa2370_">
 <bp:feature rdf:resource="#_CD3D__CD3D_s2463_sa2370__rs1_" />
 <bp:standardName rdf:datatype = "xsd:string">CD3D</bp:standardName>
 <bp:displayName rdf:datatype = "xsd:string">CD3D</bp:displayName>
</bp:Protein>

<bp:Stoichiometry rdf:ID="PARTICIPANT_STOICHIOMETRY_re827_1331">
 <bp:physicalEntity rdf:resource="#_IRS_s2367_sa1851_" />
 <bp:stoichiometricCoefficient rdf:datatype = "xsd:float">1.0</bp:stoichiometricCoefficient>
</bp:Stoichiometry>

<bp:Stoichiometry rdf:ID="PARTICIPANT_STOICHIOMETRY_re827_1330">
 <bp:physicalEntity rdf:resource="#_IRS_s2367_sa1850_" />
 <bp:stoichiometricCoefficient rdf:datatype = "xsd:float">1.0</bp:stoichiometricCoefficient>
</bp:Stoichiometry>

<bp:Control rdf:about="re867_s2487_sa1955_1414">
 <bp:xref rdf:resource="INHIBITION" />
 <bp:controlled rdf:resource="#STATE_TRANSITION_LEFT__GDI-RIGHT__GDI-_re867" />
 <bp:controlType rdf:datatype = "xsd:string">INHIBITION</bp:controlType>
 <bp:controller rdf:resource="#_GDF_s2487_sa1955_" />
</bp:Control>

<bp:Catalysis rdf:about="re277_s2367_sa1851_411">
 <bp:xref rdf:resource="CATALYSIS" />
 <bp:controlled rdf:resource="#STATE_TRANSITION_LEFT__PIK3-RIGHT__PIK3-_re277" />
 <bp:controller rdf:resource="#_IRS_s2367_sa1851_" />
</bp:Catalysis>

<bp:Protein rdf:ID="_NGF_s1015_sa726_">
 <bp:standardName rdf:datatype = "xsd:string">NGF</bp:standardName>
 <bp:displayName rdf:datatype = "xsd:string">NGF</bp:displayName>
 <bp:cellularLocation rdf:resource="#__default_" />
</bp:Protein>

<bp:Pathway rdf:ID="_G1_s288_sa349_">
 <bp:standardName rdf:datatype = "xsd:string">G1</bp:standardName>
 <bp:displayName rdf:datatype = "xsd:string">G1</bp:displayName>
</bp:Pathway>

<bp:Protein rdf:ID="_MAPK12_s1800_sa1337_">
 <bp:feature rdf:resource="#_MAPK12__MAPK12_s1800_sa1337__Active_" />
 <bp:feature rdf:resource="#_MAPK12__MAPK12_s1800_sa1337__rs1_" />
 <bp:standardName rdf:datatype = "xsd:string">MAPK12</bp:standardName>
 <bp:displayName rdf:datatype = "xsd:string">MAPK12</bp:displayName>
 <bp:cellularLocation rdf:resource="#_MAPK_cascade_c6_" />
</bp:Protein>

<bp:Protein rdf:ID="_BID_s43_sa27_">
 <bp:feature rdf:resource="#_BID__BID_s43_sa27__Active_" />
 <bp:standardName rdf:datatype = "xsd:string">BID</bp:standardName>
 <bp:displayName rdf:datatype = "xsd:string">BID</bp:displayName>
 <bp:cellularLocation rdf:resource="#_neuron_c1_" />
</bp:Protein>

<bp:Stoichiometry rdf:ID="_O2_s1320_sa983__STOICHIOMETRY_ID">
 <bp:physicalEntity rdf:resource="#_O2_s1320_sa983_" />
 <bp:stoichiometricCoefficient rdf:datatype = "xsd:float">2.0</bp:stoichiometricCoefficient>
</bp:Stoichiometry>

<bp:Stoichiometry rdf:ID="_NTRK2_s2595_sa1803__STOICHIOMETRY_ID">
 <bp:physicalEntity rdf:resource="#_NTRK2_s2595_sa1803_" />
 <bp:stoichiometricCoefficient rdf:datatype = "xsd:float">2.0</bp:stoichiometricCoefficient>
</bp:Stoichiometry>

<bp:ModificationFeature rdf:ID="_ATG13__ATG13_s2150_sa1661__rs3_">
 <bp:modificationType rdf:resource="MODIFICATION_FEATURE_phosphorylated" />
</bp:ModificationFeature>

<bp:BiochemicalReaction rdf:ID="STATE_TRANSITION_LEFT__Met-RIGHT__Met_sulfide_radical_cation-_re363">
 <bp:participantStoichiometry rdf:resource="#PARTICIPANT_STOICHIOMETRY_re363_591" />
 <bp:participantStoichiometry rdf:resource="#PARTICIPANT_STOICHIOMETRY_re363_590" />
 <bp:conversionDirection rdf:datatype = "xsd:string">LEFT_TO_RIGHT</bp:conversionDirection>
 <bp:standardName rdf:datatype = "xsd:string">STATE_TRANSITION_LEFT__Met-RIGHT__Met_sulfide_radical_cation-_re363</bp:standardName>
 <bp:left rdf:resource="#_Met_s1121_sa822_" />
 <bp:interactionType rdf:resource="CELLDESIGNER_INTERACTION_VOCABULARY=STATE_TRANSITION" />
 <bp:right rdf:resource="#_Met_sulfide_radical_cation_s1126_sa827_" />
 <bp:xref rdf:resource="STATE_TRANSITION" />
</bp:BiochemicalReaction>

<bp:Catalysis rdf:about="re1142_s3586_sa2494_1791">
 <bp:xref rdf:resource="CATALYSIS" />
 <bp:controlled rdf:resource="#KNOWN_TRANSITION_OMITTED_LEFT__AA-RIGHT__Eicosanoid-_re1142" />
 <bp:controller rdf:resource="#_LOX_s3586_sa2494_" />
</bp:Catalysis>

<bp:Protein rdf:ID="_SRA1_s3701_sa2615_">
 <bp:standardName rdf:datatype = "xsd:string">SRA1</bp:standardName>
 <bp:displayName rdf:datatype = "xsd:string">SRA1</bp:displayName>
 <bp:cellularLocation rdf:resource="#_microglia_c4_" />
</bp:Protein>

<bp:TemplateReactionRegulation rdf:about="re420_s1274_sa937_700">
 <bp:xref rdf:resource="INHIBITION" />
 <bp:controlled rdf:resource="#TRANSCRIPTION_LEFT__BACE1-RIGHT__BACE1-_re420" />
 <bp:controlType rdf:datatype = "xsd:string">INHIBITION</bp:controlType>
 <bp:controller rdf:resource="#_PPARG_s1274_sa937_" />
</bp:TemplateReactionRegulation>

<bp:Catalysis rdf:about="re1157_s3607_sa2510_1799">
 <bp:xref rdf:resource="CATALYSIS" />
 <bp:controlled rdf:resource="#STATE_TRANSITION_LEFT__not_written-RIGHT__NO-_re1157" />
 <bp:controller rdf:resource="#_iNOS_s3607_sa2510_" />
</bp:Catalysis>

<bp:Stoichiometry rdf:ID="PARTICIPANT_STOICHIOMETRY_re1171_1835">
 <bp:physicalEntity rdf:resource="#_AP1_s3631_sa2535_" />
 <bp:stoichiometricCoefficient rdf:datatype = "xsd:float">1.0</bp:stoichiometricCoefficient>
</bp:Stoichiometry>

<bp:ModificationFeature rdf:ID="_MAPK13__MAPK13_s1803_sa1341__rs1_">
 <bp:modificationType rdf:resource="MODIFICATION_FEATURE_phosphorylated" />
</bp:ModificationFeature>

<bp:Stoichiometry rdf:ID="PARTICIPANT_STOICHIOMETRY_re1171_1836">
 <bp:physicalEntity rdf:resource="#_AP1_s3631_sa2535_" />
 <bp:stoichiometricCoefficient rdf:datatype = "xsd:float">1.0</bp:stoichiometricCoefficient>
</bp:Stoichiometry>

<bp:Control rdf:ID="STATE_TRANSITION_LEFT__MAC:_membrane_attack_complex-RIGHT__activate_microglia_inflammatory_processes-_re996">
 <bp:xref rdf:resource="STATE_TRANSITION" />
 <bp:standardName rdf:datatype = "xsd:string">STATE_TRANSITION_LEFT__MAC:_membrane_attack_complex-RIGHT__activate_microglia_inflammatory_processes-_re996</bp:standardName>
 <bp:controlled rdf:resource="#_activate_microglia_inflammatory_processes_s280_sa136_" />
 <bp:controller rdf:resource="#_MAC:_membrane_attack_complex_s364_csa19_" />
</bp:Control>

<bp:SmallMolecule rdf:ID="_estrogen_s907_sa630_">
 <bp:standardName rdf:datatype = "xsd:string">estrogen</bp:standardName>
 <bp:displayName rdf:datatype = "xsd:string">estrogen</bp:displayName>
 <bp:cellularLocation rdf:resource="#_inner_membrane_c8_" />
</bp:SmallMolecule>

<bp:Protein rdf:ID="_HRK_s1905_sa1427_">
 <bp:standardName rdf:datatype = "xsd:string">HRK</bp:standardName>
 <bp:displayName rdf:datatype = "xsd:string">HRK</bp:displayName>
 <bp:cellularLocation rdf:resource="#_MAPK_cascade_c6_" />
</bp:Protein>

<bp:Stoichiometry rdf:ID="_unknown_protein_s3762_sa2672__STOICHIOMETRY_ID">
 <bp:physicalEntity rdf:resource="#_unknown_protein_s3762_sa2672_" />
 <bp:stoichiometricCoefficient rdf:datatype = "xsd:float">1.0</bp:stoichiometricCoefficient>
</bp:Stoichiometry>

<bp:Protein rdf:ID="_BID_s43_sa26_">
 <bp:standardName rdf:datatype = "xsd:string">BID</bp:standardName>
 <bp:displayName rdf:datatype = "xsd:string">BID</bp:displayName>
 <bp:cellularLocation rdf:resource="#_neuron_c1_" />
</bp:Protein>

<bp:Stoichiometry rdf:about="STOICHIOMETRY_ID_s3220_csa123">
 <bp:physicalEntity rdf:resource="#_C3A_AmyloidB1_42_s3220_csa123_" />
 <bp:stoichiometricCoefficient rdf:datatype = "xsd:float">1.0</bp:stoichiometricCoefficient>
</bp:Stoichiometry>

<bp:Protein rdf:ID="_PLG_s1009_sa719_">
 <bp:standardName rdf:datatype = "xsd:string">PLG</bp:standardName>
 <bp:displayName rdf:datatype = "xsd:string">PLG</bp:displayName>
 <bp:cellularLocation rdf:resource="#__default_" />
</bp:Protein>

<bp:Protein rdf:ID="_TXN_s1123_sa824_">
 <bp:standardName rdf:datatype = "xsd:string">TXN</bp:standardName>
 <bp:displayName rdf:datatype = "xsd:string">TXN</bp:displayName>
 <bp:cellularLocation rdf:resource="#_neuron_c1_" />
</bp:Protein>

<bp:SmallMolecule rdf:ID="_Na_PLUS__s1381_sa1050_">
 <bp:standardName rdf:datatype = "xsd:string">Na+</bp:standardName>
 <bp:displayName rdf:datatype = "xsd:string">Na+</bp:displayName>
 <bp:cellularLocation rdf:resource="#__default_" />
</bp:SmallMolecule>

<bp:BiochemicalReaction rdf:ID="STATE_TRANSITION_LEFT__TNFA-RIGHT__TNFA-_re1203">
 <bp:participantStoichiometry rdf:resource="#PARTICIPANT_STOICHIOMETRY_re1203_1892" />
 <bp:participantStoichiometry rdf:resource="#PARTICIPANT_STOICHIOMETRY_re1203_1891" />
 <bp:conversionDirection rdf:datatype = "xsd:string">LEFT_TO_RIGHT</bp:conversionDirection>
 <bp:standardName rdf:datatype = "xsd:string">STATE_TRANSITION_LEFT__TNFA-RIGHT__TNFA-_re1203</bp:standardName>
 <bp:left rdf:resource="#_TNFA_s3648_sa2558_" />
 <bp:interactionType rdf:resource="CELLDESIGNER_INTERACTION_VOCABULARY=STATE_TRANSITION" />
 <bp:right rdf:resource="#_TNFA_s3657_sa2574_" />
 <bp:xref rdf:resource="STATE_TRANSITION" />
</bp:BiochemicalReaction>

<bp:BiochemicalReaction rdf:ID="STATE_TRANSITION_LEFT__TNF-RIGHT__TNF-_re778">
 <bp:participantStoichiometry rdf:resource="#PARTICIPANT_STOICHIOMETRY_re778_1250" />
 <bp:participantStoichiometry rdf:resource="#PARTICIPANT_STOICHIOMETRY_re778_1249" />
 <bp:conversionDirection rdf:datatype = "xsd:string">LEFT_TO_RIGHT</bp:conversionDirection>
 <bp:standardName rdf:datatype = "xsd:string">STATE_TRANSITION_LEFT__TNF-RIGHT__TNF-_re778</bp:standardName>
 <bp:left rdf:resource="#_TNF_s2777_sa2240_" />
 <bp:interactionType rdf:resource="CELLDESIGNER_INTERACTION_VOCABULARY=STATE_TRANSITION" />
 <bp:right rdf:resource="#_TNF_s2777_sa2241_" />
 <bp:xref rdf:resource="STATE_TRANSITION" />
</bp:BiochemicalReaction>

<bp:BiochemicalReaction rdf:ID="STATE_TRANSITION_LEFT__TNFA-RIGHT__TNFA-_re1202">
 <bp:participantStoichiometry rdf:resource="#PARTICIPANT_STOICHIOMETRY_re1202_1889" />
 <bp:participantStoichiometry rdf:resource="#PARTICIPANT_STOICHIOMETRY_re1202_1890" />
 <bp:conversionDirection rdf:datatype = "xsd:string">LEFT_TO_RIGHT</bp:conversionDirection>
 <bp:standardName rdf:datatype = "xsd:string">STATE_TRANSITION_LEFT__TNFA-RIGHT__TNFA-_re1202</bp:standardName>
 <bp:left rdf:resource="#_TNFA_s3630_sa2534_" />
 <bp:interactionType rdf:resource="CELLDESIGNER_INTERACTION_VOCABULARY=STATE_TRANSITION" />
 <bp:right rdf:resource="#_TNFA_s3657_sa2574_" />
 <bp:xref rdf:resource="STATE_TRANSITION" />
</bp:BiochemicalReaction>

<bp:Stoichiometry rdf:about="STOICHIOMETRY_ID_s3711_csa300">
 <bp:physicalEntity rdf:resource="#_TLR4_DAMPs_s3711_csa300_" />
 <bp:stoichiometricCoefficient rdf:datatype = "xsd:float">1.0</bp:stoichiometricCoefficient>
</bp:Stoichiometry>

<bp:Stoichiometry rdf:ID="_estrogen_s904_sa621__STOICHIOMETRY_ID">
 <bp:physicalEntity rdf:resource="#_estrogen_s904_sa621_" />
 <bp:stoichiometricCoefficient rdf:datatype = "xsd:float">2.0</bp:stoichiometricCoefficient>
</bp:Stoichiometry>

<bp:ModificationFeature rdf:ID="_ATG13__ATG13_s2150_sa1661__rs2_">
 <bp:modificationType rdf:resource="MODIFICATION_FEATURE_phosphorylated" />
</bp:ModificationFeature>

<bp:Protein rdf:ID="_FADD_s1689_sa316_">
 <bp:standardName rdf:datatype = "xsd:string">FADD</bp:standardName>
 <bp:displayName rdf:datatype = "xsd:string">FADD</bp:displayName>
</bp:Protein>

<bp:Stoichiometry rdf:ID="_LRP8_s2109_sa1624__STOICHIOMETRY_ID">
 <bp:physicalEntity rdf:resource="#_LRP8_s2109_sa1624_" />
 <bp:stoichiometricCoefficient rdf:datatype = "xsd:float">2.0</bp:stoichiometricCoefficient>
</bp:Stoichiometry>

<bp:Stoichiometry rdf:about="STOICHIOMETRY_ID_s3275_csa13">
 <bp:physicalEntity rdf:resource="#_APP_SORL1_s3275_csa13_" />
 <bp:stoichiometricCoefficient rdf:datatype = "xsd:float">1.0</bp:stoichiometricCoefficient>
</bp:Stoichiometry>

<bp:Control rdf:ID="KNOWN_TRANSITION_OMITTED_LEFT__G_Secretase-RIGHT__Microglia_Activation-_re625">
 <bp:xref rdf:resource="KNOWN_TRANSITION_OMITTED" />
 <bp:standardName rdf:datatype = "xsd:string">KNOWN_TRANSITION_OMITTED_LEFT__G_Secretase-RIGHT__Microglia_Activation-_re625</bp:standardName>
 <bp:controlled rdf:resource="#_Microglia_Activation_s340_sa150_" />
 <bp:controller rdf:resource="#_G_Secretase_s2835_csa3_" />
</bp:Control>

<bp:Protein rdf:ID="_C3A_s3490_sa950_">
 <bp:standardName rdf:datatype = "xsd:string">C3A</bp:standardName>
 <bp:displayName rdf:datatype = "xsd:string">C3A</bp:displayName>
 <bp:cellularLocation rdf:resource="#__default_" />
</bp:Protein>

<bp:Stoichiometry rdf:ID="PARTICIPANT_STOICHIOMETRY_re495_821">
 <bp:physicalEntity rdf:resource="#_RAS_s1418_sa1078_" />
 <bp:stoichiometricCoefficient rdf:datatype = "xsd:float">1.0</bp:stoichiometricCoefficient>
</bp:Stoichiometry>

<bp:Stoichiometry rdf:ID="PARTICIPANT_STOICHIOMETRY_re698_1127">
 <bp:physicalEntity rdf:resource="#_WIF1_s2028_sa1548_" />
 <bp:stoichiometricCoefficient rdf:datatype = "xsd:float">1.0</bp:stoichiometricCoefficient>
</bp:Stoichiometry>

<bp:SmallMolecule rdf:ID="_ACh_s1025_sa734_">
 <bp:standardName rdf:datatype = "xsd:string">ACh</bp:standardName>
 <bp:displayName rdf:datatype = "xsd:string">ACh</bp:displayName>
 <bp:cellularLocation rdf:resource="#__default_" />
</bp:SmallMolecule>

<bp:Stoichiometry rdf:ID="PARTICIPANT_STOICHIOMETRY_re495_820">
 <bp:physicalEntity rdf:resource="#_RAS_s1418_sa1080_" />
 <bp:stoichiometricCoefficient rdf:datatype = "xsd:float">1.0</bp:stoichiometricCoefficient>
</bp:Stoichiometry>

<bp:Stoichiometry rdf:ID="PARTICIPANT_STOICHIOMETRY_re698_1128">
 <bp:physicalEntity rdf:resource="#_WNT_s255_sa459_" />
 <bp:stoichiometricCoefficient rdf:datatype = "xsd:float">1.0</bp:stoichiometricCoefficient>
</bp:Stoichiometry>

<bp:Stoichiometry rdf:ID="PARTICIPANT_STOICHIOMETRY_re698_1129">
 <bp:physicalEntity rdf:resource="#_WIF_WNT_s3268_csa183_" />
 <bp:stoichiometricCoefficient rdf:datatype = "xsd:float">1.0</bp:stoichiometricCoefficient>
</bp:Stoichiometry>

<bp:Complex rdf:ID="_s78_s291_csa38_">
 <bp:component rdf:resource="#_LPL_s80_sa375_" />
 <bp:component rdf:resource="#_APOE_s470_sa315_" />
 <bp:standardName rdf:datatype = "xsd:string">s78</bp:standardName>
 <bp:displayName rdf:datatype = "xsd:string">s78</bp:displayName>
</bp:Complex>

<bp:Stoichiometry rdf:ID="_SDC2_s2863_sa2268__STOICHIOMETRY_ID">
 <bp:physicalEntity rdf:resource="#_SDC2_s2863_sa2268_" />
 <bp:stoichiometricCoefficient rdf:datatype = "xsd:float">1.0</bp:stoichiometricCoefficient>
</bp:Stoichiometry>

<bp:Interaction rdf:ID="KNOWN_TRANSITION_OMITTED_LEFT__neuronal_stem_cell-RIGHT__differentiation-_re790">
 <bp:participant rdf:resource="#_differentiation_s1170_sa861_" />
 <bp:participant rdf:resource="#_neuronal_stem_cell_s2276_sa1770_" />
 <bp:xref rdf:resource="KNOWN_TRANSITION_OMITTED" />
 <bp:standardName rdf:datatype = "xsd:string">KNOWN_TRANSITION_OMITTED_LEFT__neuronal_stem_cell-RIGHT__differentiation-_re790</bp:standardName>
</bp:Interaction>

<bp:Stoichiometry rdf:ID="PARTICIPANT_STOICHIOMETRY_re723_1170">
 <bp:physicalEntity rdf:resource="#_VLDLR_APOE_s3271_csa185_" />
 <bp:stoichiometricCoefficient rdf:datatype = "xsd:float">1.0</bp:stoichiometricCoefficient>
</bp:Stoichiometry>

<bp:Stoichiometry rdf:ID="PARTICIPANT_STOICHIOMETRY_re1187_1873">
 <bp:physicalEntity rdf:resource="#_NO_s1246_sa916_" />
 <bp:stoichiometricCoefficient rdf:datatype = "xsd:float">1.0</bp:stoichiometricCoefficient>
</bp:Stoichiometry>

<bp:Stoichiometry rdf:ID="PARTICIPANT_STOICHIOMETRY_re1187_1874">
 <bp:physicalEntity rdf:resource="#_NO_s159_sa97_" />
 <bp:stoichiometricCoefficient rdf:datatype = "xsd:float">1.0</bp:stoichiometricCoefficient>
</bp:Stoichiometry>

<bp:EntityFeature rdf:ID="_DVL__DVL_s2834_sa463__Active_">
</bp:EntityFeature>

<bp:Catalysis rdf:about="re841_s2401_sa1883_1366">
 <bp:xref rdf:resource="CATALYSIS" />
 <bp:controlled rdf:resource="#HETERODIMER_ASSOCIATION_LEFT__RAS-_Farnesyl_PP-RIGHT__RAS_Farnesyl_PP-_re841" />
 <bp:controller rdf:resource="#_FNTA_s2401_sa1883_" />
</bp:Catalysis>

<bp:Stoichiometry rdf:ID="_3_mercaptopyruvate_s1349_sa1013__STOICHIOMETRY_ID">
 <bp:physicalEntity rdf:resource="#_3_mercaptopyruvate_s1349_sa1013_" />
 <bp:stoichiometricCoefficient rdf:datatype = "xsd:float">1.0</bp:stoichiometricCoefficient>
</bp:Stoichiometry>

<bp:Stoichiometry rdf:ID="_STX_s2748_sa2214__STOICHIOMETRY_ID">
 <bp:physicalEntity rdf:resource="#_STX_s2748_sa2214_" />
 <bp:stoichiometricCoefficient rdf:datatype = "xsd:float">1.0</bp:stoichiometricCoefficient>
</bp:Stoichiometry>

<bp:BiochemicalReaction rdf:ID="STATE_TRANSITION_LEFT__GTP-_GTPase-RIGHT__GDP-_GTPase-_re869">
 <bp:participantStoichiometry rdf:resource="#PARTICIPANT_STOICHIOMETRY_re869_1421" />
 <bp:participantStoichiometry rdf:resource="#PARTICIPANT_STOICHIOMETRY_re869_1423" />
 <bp:participantStoichiometry rdf:resource="#PARTICIPANT_STOICHIOMETRY_re869_1422" />
 <bp:participantStoichiometry rdf:resource="#PARTICIPANT_STOICHIOMETRY_re869_1424" />
 <bp:conversionDirection rdf:datatype = "xsd:string">LEFT_TO_RIGHT</bp:conversionDirection>
 <bp:standardName rdf:datatype = "xsd:string">STATE_TRANSITION_LEFT__GTP-_GTPase-RIGHT__GDP-_GTPase-_re869</bp:standardName>
 <bp:left rdf:resource="#_GTP_s2495_sa1965_" />
 <bp:left rdf:resource="#_GTPase_s2864_sa2269_" />
 <bp:interactionType rdf:resource="CELLDESIGNER_INTERACTION_VOCABULARY=STATE_TRANSITION" />
 <bp:right rdf:resource="#_GTPase_s2865_sa2270_" />
 <bp:right rdf:resource="#_GDP_s2496_sa1966_" />
 <bp:xref rdf:resource="STATE_TRANSITION" />
</bp:BiochemicalReaction>

<bp:Stoichiometry rdf:ID="PARTICIPANT_STOICHIOMETRY_re723_1169">
 <bp:physicalEntity rdf:resource="#_APOE_s607_sa177_" />
 <bp:stoichiometricCoefficient rdf:datatype = "xsd:float">1.0</bp:stoichiometricCoefficient>
</bp:Stoichiometry>

<bp:Catalysis rdf:about="re1311_s58_sa2764_2071">
 <bp:xref rdf:resource="CATALYSIS" />
 <bp:controlled rdf:resource="#STATE_TRANSITION_LEFT__CN-RIGHT__CN-_re1311" />
 <bp:controller rdf:resource="#_Ca2_PLUS__s58_sa74_" />
</bp:Catalysis>

<bp:Stoichiometry rdf:about="STOICHIOMETRY_ID_s3375_csa255">
 <bp:physicalEntity rdf:resource="#_APBB1_AICD_LBP_1_TFCP2_PCBP2_s3375_csa255_" />
 <bp:stoichiometricCoefficient rdf:datatype = "xsd:float">1.0</bp:stoichiometricCoefficient>
</bp:Stoichiometry>

<bp:Stoichiometry rdf:ID="PARTICIPANT_STOICHIOMETRY_re723_1168">
 <bp:physicalEntity rdf:resource="#_VLDLR_s2093_sa1615_" />
 <bp:stoichiometricCoefficient rdf:datatype = "xsd:float">1.0</bp:stoichiometricCoefficient>
</bp:Stoichiometry>

<bp:Pathway rdf:ID="_increase_NFKBIA_NFKBIB_s2260_sa1758_">
 <bp:standardName rdf:datatype = "xsd:string">increase NFKBIA NFKBIB</bp:standardName>
 <bp:displayName rdf:datatype = "xsd:string">increase NFKBIA NFKBIB</bp:displayName>
</bp:Pathway>

<bp:Protein rdf:ID="_C7_s371_sa361_">
 <bp:standardName rdf:datatype = "xsd:string">C7</bp:standardName>
 <bp:displayName rdf:datatype = "xsd:string">C7</bp:displayName>
</bp:Protein>

<bp:Stoichiometry rdf:ID="_VLDLR_s2093_sa1615__STOICHIOMETRY_ID">
 <bp:physicalEntity rdf:resource="#_VLDLR_s2093_sa1615_" />
 <bp:stoichiometricCoefficient rdf:datatype = "xsd:float">1.0</bp:stoichiometricCoefficient>
</bp:Stoichiometry>

<bp:Stoichiometry rdf:ID="PARTICIPANT_STOICHIOMETRY_re743_1183">
 <bp:physicalEntity rdf:resource="#_ADRBK1_s2140_sa1654_" />
 <bp:stoichiometricCoefficient rdf:datatype = "xsd:float">1.0</bp:stoichiometricCoefficient>
</bp:Stoichiometry>

<bp:Protein rdf:ID="_Oligomeric_AmyloidB_s57_sa71_">
 <bp:standardName rdf:datatype = "xsd:string">Oligomeric AmyloidB</bp:standardName>
 <bp:displayName rdf:datatype = "xsd:string">Oligomeric AmyloidB</bp:displayName>
 <bp:cellularLocation rdf:resource="#_neuron_c1_" />
</bp:Protein>

<bp:Stoichiometry rdf:ID="_C5B_s363_sa7__STOICHIOMETRY_ID">
 <bp:physicalEntity rdf:resource="#_C5B_s363_sa7_" />
 <bp:stoichiometricCoefficient rdf:datatype = "xsd:float">1.0</bp:stoichiometricCoefficient>
</bp:Stoichiometry>

<bp:Stoichiometry rdf:ID="PARTICIPANT_STOICHIOMETRY_re743_1185">
 <bp:physicalEntity rdf:resource="#_ADRBK1_PEBP1_s3204_csa193_" />
 <bp:stoichiometricCoefficient rdf:datatype = "xsd:float">1.0</bp:stoichiometricCoefficient>
</bp:Stoichiometry>

<bp:Stoichiometry rdf:ID="PARTICIPANT_STOICHIOMETRY_re743_1184">
 <bp:physicalEntity rdf:resource="#_PEBP1_s2139_sa1653_" />
 <bp:stoichiometricCoefficient rdf:datatype = "xsd:float">1.0</bp:stoichiometricCoefficient>
</bp:Stoichiometry>

<bp:ComplexAssembly rdf:ID="HETERODIMER_ASSOCIATION_LEFT__ATG16-_ATG12_ATG6-RIGHT__ATG12_ATG5_ATG16-_re759">
 <bp:participantStoichiometry rdf:resource="#PARTICIPANT_STOICHIOMETRY_re759_1228" />
 <bp:participantStoichiometry rdf:resource="#PARTICIPANT_STOICHIOMETRY_re759_1227" />
 <bp:participantStoichiometry rdf:resource="#PARTICIPANT_STOICHIOMETRY_re759_1226" />
 <bp:conversionDirection rdf:datatype = "xsd:string">LEFT_TO_RIGHT</bp:conversionDirection>
 <bp:standardName rdf:datatype = "xsd:string">HETERODIMER_ASSOCIATION_LEFT__ATG16-_ATG12_ATG6-RIGHT__ATG12_ATG5_ATG16-_re759</bp:standardName>
 <bp:left rdf:resource="#_ATG12_ATG6_s3207_csa198_" />
 <bp:left rdf:resource="#_ATG16_s2184_sa1694_" />
 <bp:interactionType rdf:resource="CELLDESIGNER_INTERACTION_VOCABULARY=HETERODIMER_ASSOCIATION" />
 <bp:right rdf:resource="#_ATG12_ATG5_ATG16_s3208_csa199_" />
 <bp:spontaneous rdf:datatype = "xsd:null">true</bp:spontaneous>
 <bp:xref rdf:resource="HETERODIMER_ASSOCIATION" />
</bp:ComplexAssembly>

<bp:Stoichiometry rdf:ID="_steroid_hormones_s1109_sa813__STOICHIOMETRY_ID">
 <bp:physicalEntity rdf:resource="#_steroid_hormones_s1109_sa813_" />
 <bp:stoichiometricCoefficient rdf:datatype = "xsd:float">1.0</bp:stoichiometricCoefficient>
</bp:Stoichiometry>

<bp:BiochemicalReaction rdf:ID="STATE_TRANSITION_LEFT__IKBK-RIGHT__IKBK-_re651">
 <bp:participantStoichiometry rdf:resource="#PARTICIPANT_STOICHIOMETRY_re651_1088" />
 <bp:participantStoichiometry rdf:resource="#PARTICIPANT_STOICHIOMETRY_re651_1089" />
 <bp:conversionDirection rdf:datatype = "xsd:string">LEFT_TO_RIGHT</bp:conversionDirection>
 <bp:standardName rdf:datatype = "xsd:string">STATE_TRANSITION_LEFT__IKBK-RIGHT__IKBK-_re651</bp:standardName>
 <bp:left rdf:resource="#_IKBK_s1963_sa1450_" />
 <bp:interactionType rdf:resource="CELLDESIGNER_INTERACTION_VOCABULARY=STATE_TRANSITION" />
 <bp:right rdf:resource="#_IKBK_s2081_sa1452_" />
 <bp:xref rdf:resource="STATE_TRANSITION" />
</bp:BiochemicalReaction>

<bp:Catalysis rdf:about="re744_s1419_sa1081_1186">
 <bp:xref rdf:resource="CATALYSIS" />
 <bp:controlled rdf:resource="#STATE_TRANSITION_LEFT__MAP2K1-RIGHT__MAP2K1-_re744" />
 <bp:controller rdf:resource="#_RAF1_s1419_sa1081_" />
</bp:Catalysis>

<bp:ComplexAssembly rdf:ID="HETERODIMER_ASSOCIATION_LEFT__LDLR-_APOE_Lipoprotein_remnant-RIGHT__LDLR_APOE_Lipoprotein_remnant-_re617">
 <bp:participantStoichiometry rdf:resource="#PARTICIPANT_STOICHIOMETRY_re617_1037" />
 <bp:participantStoichiometry rdf:resource="#PARTICIPANT_STOICHIOMETRY_re617_1038" />
 <bp:participantStoichiometry rdf:resource="#PARTICIPANT_STOICHIOMETRY_re617_1039" />
 <bp:conversionDirection rdf:datatype = "xsd:string">LEFT_TO_RIGHT</bp:conversionDirection>
 <bp:standardName rdf:datatype = "xsd:string">HETERODIMER_ASSOCIATION_LEFT__LDLR-_APOE_Lipoprotein_remnant-RIGHT__LDLR_APOE_Lipoprotein_remnant-_re617</bp:standardName>
 <bp:left rdf:resource="#_APOE_Lipoprotein_remnant_s3361_csa166_" />
 <bp:left rdf:resource="#_LDLR_s1847_sa1378_" />
 <bp:interactionType rdf:resource="CELLDESIGNER_INTERACTION_VOCABULARY=HETERODIMER_ASSOCIATION" />
 <bp:right rdf:resource="#_LDLR_APOE_Lipoprotein_remnant_s3359_csa167_" />
 <bp:spontaneous rdf:datatype = "xsd:null">true</bp:spontaneous>
 <bp:xref rdf:resource="HETERODIMER_ASSOCIATION" />
</bp:ComplexAssembly>

<bp:Stoichiometry rdf:ID="_CIB1_s2427_sa1901__STOICHIOMETRY_ID">
 <bp:physicalEntity rdf:resource="#_CIB1_s2427_sa1901_" />
 <bp:stoichiometricCoefficient rdf:datatype = "xsd:float">1.0</bp:stoichiometricCoefficient>
</bp:Stoichiometry>

<bp:Stoichiometry rdf:ID="_DVL_s2834_sa463__STOICHIOMETRY_ID">
 <bp:physicalEntity rdf:resource="#_DVL_s2834_sa463_" />
 <bp:stoichiometricCoefficient rdf:datatype = "xsd:float">1.0</bp:stoichiometricCoefficient>
</bp:Stoichiometry>

<bp:Stoichiometry rdf:ID="_GABARAPL2_s2225_sa1709__STOICHIOMETRY_ID">
 <bp:physicalEntity rdf:resource="#_GABARAPL2_s2225_sa1709_" />
 <bp:stoichiometricCoefficient rdf:datatype = "xsd:float">2.0</bp:stoichiometricCoefficient>
</bp:Stoichiometry>

<bp:Stoichiometry rdf:ID="_N_APP_s3656_sa2571__STOICHIOMETRY_ID">
 <bp:physicalEntity rdf:resource="#_N_APP_s3656_sa2571_" />
 <bp:stoichiometricCoefficient rdf:datatype = "xsd:float">1.0</bp:stoichiometricCoefficient>
</bp:Stoichiometry>

<bp:Stoichiometry rdf:ID="PARTICIPANT_STOICHIOMETRY_re428_714">
 <bp:physicalEntity rdf:resource="#_C3A_s3490_sa950_" />
 <bp:stoichiometricCoefficient rdf:datatype = "xsd:float">1.0</bp:stoichiometricCoefficient>
</bp:Stoichiometry>

<bp:Stoichiometry rdf:ID="PARTICIPANT_STOICHIOMETRY_re428_715">
 <bp:physicalEntity rdf:resource="#_C1Q_AmyloidB1_42_C3B_s3219_csa122_" />
 <bp:stoichiometricCoefficient rdf:datatype = "xsd:float">1.0</bp:stoichiometricCoefficient>
</bp:Stoichiometry>

<bp:Stoichiometry rdf:ID="PARTICIPANT_STOICHIOMETRY_re428_716">
 <bp:physicalEntity rdf:resource="#_C1Q_s3485_sa24_" />
 <bp:stoichiometricCoefficient rdf:datatype = "xsd:float">1.0</bp:stoichiometricCoefficient>
</bp:Stoichiometry>

<bp:Stoichiometry rdf:ID="PARTICIPANT_STOICHIOMETRY_re428_717">
 <bp:physicalEntity rdf:resource="#_C3A_AmyloidB1_42_s3220_csa123_" />
 <bp:stoichiometricCoefficient rdf:datatype = "xsd:float">1.0</bp:stoichiometricCoefficient>
</bp:Stoichiometry>

<bp:Stoichiometry rdf:ID="PARTICIPANT_STOICHIOMETRY_re428_718">
 <bp:physicalEntity rdf:resource="#_C3B_s3489_sa946_" />
 <bp:stoichiometricCoefficient rdf:datatype = "xsd:float">1.0</bp:stoichiometricCoefficient>
</bp:Stoichiometry>

<bp:Stoichiometry rdf:ID="PARTICIPANT_STOICHIOMETRY_re340_537">
 <bp:physicalEntity rdf:resource="#_AcetoacetylCoA_s1084_sa788_" />
 <bp:stoichiometricCoefficient rdf:datatype = "xsd:float">1.0</bp:stoichiometricCoefficient>
</bp:Stoichiometry>

<bp:Stoichiometry rdf:ID="PARTICIPANT_STOICHIOMETRY_re340_538">
 <bp:physicalEntity rdf:resource="#_HMG_CoA_s1085_sa789_" />
 <bp:stoichiometricCoefficient rdf:datatype = "xsd:float">1.0</bp:stoichiometricCoefficient>
</bp:Stoichiometry>

<bp:Conversion rdf:ID="KNOWN_TRANSITION_OMITTED_LEFT__cholesterol-RIGHT__steroid_hormones-_re356">
 <bp:participantStoichiometry rdf:resource="#PARTICIPANT_STOICHIOMETRY_re356_577" />
 <bp:participantStoichiometry rdf:resource="#PARTICIPANT_STOICHIOMETRY_re356_576" />
 <bp:conversionDirection rdf:datatype = "xsd:string">LEFT_TO_RIGHT</bp:conversionDirection>
 <bp:standardName rdf:datatype = "xsd:string">KNOWN_TRANSITION_OMITTED_LEFT__cholesterol-RIGHT__steroid_hormones-_re356</bp:standardName>
 <bp:left rdf:resource="#_cholesterol_s87_sa190_" />
 <bp:interactionType rdf:resource="CELLDESIGNER_INTERACTION_VOCABULARY=KNOWN_TRANSITION_OMITTED" />
 <bp:right rdf:resource="#_steroid_hormones_s1109_sa813_" />
 <bp:xref rdf:resource="KNOWN_TRANSITION_OMITTED" />
</bp:Conversion>

<bp:PhysicalEntity rdf:ID="_unknown_s3687_sa2601_">
 <bp:standardName rdf:datatype = "xsd:string">unknown</bp:standardName>
 <bp:displayName rdf:datatype = "xsd:string">unknown</bp:displayName>
 <bp:cellularLocation rdf:resource="#_microglia_c4_" />
</bp:PhysicalEntity>

<bp:Stoichiometry rdf:ID="PARTICIPANT_STOICHIOMETRY_re340_536">
 <bp:physicalEntity rdf:resource="#_acetylcholine_s106_sa220_" />
 <bp:stoichiometricCoefficient rdf:datatype = "xsd:float">1.0</bp:stoichiometricCoefficient>
</bp:Stoichiometry>

<bp:BiochemicalReaction rdf:ID="STATE_TRANSITION_LEFT__MAPK1_3-RIGHT__MAPK1_3-_re72">
 <bp:participantStoichiometry rdf:resource="#PARTICIPANT_STOICHIOMETRY_re72_135" />
 <bp:participantStoichiometry rdf:resource="#PARTICIPANT_STOICHIOMETRY_re72_136" />
 <bp:conversionDirection rdf:datatype = "xsd:string">LEFT_TO_RIGHT</bp:conversionDirection>
 <bp:standardName rdf:datatype = "xsd:string">STATE_TRANSITION_LEFT__MAPK1_3-RIGHT__MAPK1_3-_re72</bp:standardName>
 <bp:left rdf:resource="#_MAPK1_3_s194_sa125_" />
 <bp:interactionType rdf:resource="CELLDESIGNER_INTERACTION_VOCABULARY=STATE_TRANSITION" />
 <bp:right rdf:resource="#_MAPK1_3_s197_sa126_" />
 <bp:xref rdf:resource="STATE_TRANSITION" />
</bp:BiochemicalReaction>

<bp:Protein rdf:ID="_ADCY10_s1999_sa908_">
 <bp:feature rdf:resource="#_ADCY10__ADCY10_s1999_sa908__Active_" />
 <bp:standardName rdf:datatype = "xsd:string">ADCY10</bp:standardName>
 <bp:displayName rdf:datatype = "xsd:string">ADCY10</bp:displayName>
</bp:Protein>

<bp:Catalysis rdf:about="re1142_s3585_sa2493_1790">
 <bp:xref rdf:resource="CATALYSIS" />
 <bp:controlled rdf:resource="#KNOWN_TRANSITION_OMITTED_LEFT__AA-RIGHT__Eicosanoid-_re1142" />
 <bp:controller rdf:resource="#_COX__s3585_sa2493_" />
</bp:Catalysis>

<bp:Catalysis rdf:about="re1239_s3740_sa2655_1958">
 <bp:xref rdf:resource="CATALYSIS" />
 <bp:controlled rdf:resource="#STATE_TRANSITION_LEFT__inflammasome-RIGHT__inflammasome-_re1239" />
 <bp:controller rdf:resource="#_PAMPs_s3740_sa2655_" />
</bp:Catalysis>

<bp:ComplexAssembly rdf:ID="HETERODIMER_ASSOCIATION_LEFT__PPARG_RXR_unkown_repressor-_unknown_PPARG_ligand-RIGHT__unknown_repressor-_PPARG_RXR_unkown_PPARG_ligand-_re785">
 <bp:participantStoichiometry rdf:resource="#PARTICIPANT_STOICHIOMETRY_re785_1261" />
 <bp:participantStoichiometry rdf:resource="#PARTICIPANT_STOICHIOMETRY_re785_1262" />
 <bp:participantStoichiometry rdf:resource="#PARTICIPANT_STOICHIOMETRY_re785_1263" />
 <bp:participantStoichiometry rdf:resource="#PARTICIPANT_STOICHIOMETRY_re785_1264" />
 <bp:conversionDirection rdf:datatype = "xsd:string">LEFT_TO_RIGHT</bp:conversionDirection>
 <bp:standardName rdf:datatype = "xsd:string">HETERODIMER_ASSOCIATION_LEFT__PPARG_RXR_unkown_repressor-_unknown_PPARG_ligand-RIGHT__unknown_repressor-_PPARG_RXR_unkown_PPARG_ligand-_re785</bp:standardName>
 <bp:left rdf:resource="#_unknown_PPARG_ligand_s2259_sa1757_" />
 <bp:left rdf:resource="#_PPARG_RXR_unkown_repressor_s3296_csa210_" />
 <bp:interactionType rdf:resource="CELLDESIGNER_INTERACTION_VOCABULARY=HETERODIMER_ASSOCIATION" />
 <bp:right rdf:resource="#_unknown_repressor_s2258_sa1756_" />
 <bp:right rdf:resource="#_PPARG_RXR_unkown_PPARG_ligand_s3295_csa209_" />
 <bp:spontaneous rdf:datatype = "xsd:null">true</bp:spontaneous>
 <bp:xref rdf:resource="HETERODIMER_ASSOCIATION" />
</bp:ComplexAssembly>

<bp:Protein rdf:ID="_APBB1_s413_sa368_">
 <bp:standardName rdf:datatype = "xsd:string">APBB1</bp:standardName>
 <bp:displayName rdf:datatype = "xsd:string">APBB1</bp:displayName>
</bp:Protein>

<bp:Stoichiometry rdf:ID="PARTICIPANT_STOICHIOMETRY_re785_1261">
 <bp:physicalEntity rdf:resource="#_PPARG_RXR_unkown_repressor_s3296_csa210_" />
 <bp:stoichiometricCoefficient rdf:datatype = "xsd:float">1.0</bp:stoichiometricCoefficient>
</bp:Stoichiometry>

<bp:Stoichiometry rdf:ID="PARTICIPANT_STOICHIOMETRY_re785_1262">
 <bp:physicalEntity rdf:resource="#_unknown_PPARG_ligand_s2259_sa1757_" />
 <bp:stoichiometricCoefficient rdf:datatype = "xsd:float">1.0</bp:stoichiometricCoefficient>
</bp:Stoichiometry>

<bp:Stoichiometry rdf:ID="PARTICIPANT_STOICHIOMETRY_re785_1263">
 <bp:physicalEntity rdf:resource="#_unknown_repressor_s2258_sa1756_" />
 <bp:stoichiometricCoefficient rdf:datatype = "xsd:float">1.0</bp:stoichiometricCoefficient>
</bp:Stoichiometry>

<bp:Stoichiometry rdf:ID="PARTICIPANT_STOICHIOMETRY_re785_1264">
 <bp:physicalEntity rdf:resource="#_PPARG_RXR_unkown_PPARG_ligand_s3295_csa209_" />
 <bp:stoichiometricCoefficient rdf:datatype = "xsd:float">1.0</bp:stoichiometricCoefficient>
</bp:Stoichiometry>

<bp:Stoichiometry rdf:ID="_TNF_s3796_sa2708__STOICHIOMETRY_ID">
 <bp:physicalEntity rdf:resource="#_TNF_s3796_sa2708_" />
 <bp:stoichiometricCoefficient rdf:datatype = "xsd:float">1.0</bp:stoichiometricCoefficient>
</bp:Stoichiometry>

<bp:Control rdf:ID="KNOWN_TRANSITION_OMITTED_LEFT__NAC-RIGHT__Senile_plaque-_re8">
 <bp:xref rdf:resource="KNOWN_TRANSITION_OMITTED" />
 <bp:standardName rdf:datatype = "xsd:string">KNOWN_TRANSITION_OMITTED_LEFT__NAC-RIGHT__Senile_plaque-_re8</bp:standardName>
 <bp:controlled rdf:resource="#_Senile_plaque_s47_sa50_" />
 <bp:controller rdf:resource="#_NAC_s61_sa56_" />
</bp:Control>

<bp:EntityFeature rdf:ID="_AKT1__AKT1_s2090_sa1608__Active_">
</bp:EntityFeature>

<bp:Interaction rdf:ID="KNOWN_TRANSITION_OMITTED_LEFT__Generation_of_reactive_oxygen_species-RIGHT__Lipid_peroxidation-_re121">
 <bp:participant rdf:resource="#_Generation_of_reactive_oxygen_species_s406_sa168_" />
 <bp:participant rdf:resource="#_Lipid_peroxidation_s168_sa105_" />
 <bp:xref rdf:resource="KNOWN_TRANSITION_OMITTED" />
 <bp:standardName rdf:datatype = "xsd:string">KNOWN_TRANSITION_OMITTED_LEFT__Generation_of_reactive_oxygen_species-RIGHT__Lipid_peroxidation-_re121</bp:standardName>
</bp:Interaction>

<bp:Protein rdf:ID="_ATG13_s2150_sa1661_">
 <bp:feature rdf:resource="#_ATG13__ATG13_s2150_sa1661__rs1_" />
 <bp:feature rdf:resource="#_ATG13__ATG13_s2150_sa1661__rs3_" />
 <bp:feature rdf:resource="#_ATG13__ATG13_s2150_sa1661__rs2_" />
 <bp:standardName rdf:datatype = "xsd:string">ATG13</bp:standardName>
 <bp:displayName rdf:datatype = "xsd:string">ATG13</bp:displayName>
 <bp:cellularLocation rdf:resource="#_neuron_c1_" />
</bp:Protein>

<bp:Stoichiometry rdf:ID="_IREB2_s1473_sa1134__STOICHIOMETRY_ID">
 <bp:physicalEntity rdf:resource="#_IREB2_s1473_sa1134_" />
 <bp:stoichiometricCoefficient rdf:datatype = "xsd:float">1.0</bp:stoichiometricCoefficient>
</bp:Stoichiometry>

<bp:Stoichiometry rdf:ID="_HMG_CoA_s1085_sa789__STOICHIOMETRY_ID">
 <bp:physicalEntity rdf:resource="#_HMG_CoA_s1085_sa789_" />
 <bp:stoichiometricCoefficient rdf:datatype = "xsd:float">1.0</bp:stoichiometricCoefficient>
</bp:Stoichiometry>

<bp:Stoichiometry rdf:ID="PARTICIPANT_STOICHIOMETRY_re1130_1773">
 <bp:physicalEntity rdf:resource="#_IL6_s3468_sa2447_" />
 <bp:stoichiometricCoefficient rdf:datatype = "xsd:float">1.0</bp:stoichiometricCoefficient>
</bp:Stoichiometry>

<bp:Protein rdf:ID="_ATG13_s2157_sa1668_">
 <bp:feature rdf:resource="#_ATG13__ATG13_s2157_sa1668__rs2_" />
 <bp:standardName rdf:datatype = "xsd:string">ATG13</bp:standardName>
 <bp:displayName rdf:datatype = "xsd:string">ATG13</bp:displayName>
 <bp:cellularLocation rdf:resource="#_neuron_c1_" />
</bp:Protein>

<bp:Stoichiometry rdf:ID="PARTICIPANT_STOICHIOMETRY_re760_1229">
 <bp:physicalEntity rdf:resource="#_ATG12_ATG5_ATG16_s3208_csa199_" />
 <bp:stoichiometricCoefficient rdf:datatype = "xsd:float">1.0</bp:stoichiometricCoefficient>
</bp:Stoichiometry>

<bp:DnaRegion rdf:ID="_NFKB_responsive_genes_s994_sa710_">
 <bp:standardName rdf:datatype = "xsd:string">NFKB responsive genes</bp:standardName>
 <bp:displayName rdf:datatype = "xsd:string">NFKB responsive genes</bp:displayName>
 <bp:cellularLocation rdf:resource="#_nucleus_c3_" />
</bp:DnaRegion>

<bp:Complex rdf:ID="_PRKG1_cGMP_s3218_csa121_">
 <bp:component rdf:resource="#_PRKG1_s3540_sa935_" />
 <bp:component rdf:resource="#_cGMP_s1272_sa936_" />
 <bp:standardName rdf:datatype = "xsd:string">PRKG1-cGMP</bp:standardName>
 <bp:displayName rdf:datatype = "xsd:string">PRKG1-cGMP</bp:displayName>
 <bp:cellularLocation rdf:resource="#_postsynaptic_density_c12_" />
</bp:Complex>

<bp:Protein rdf:ID="_PLA2G1B_s3465_sa2170_">
 <bp:feature rdf:resource="#_PLA2G1B__PLA2G1B_s3465_sa2170__Active_" />
 <bp:standardName rdf:datatype = "xsd:string">PLA2G1B</bp:standardName>
 <bp:displayName rdf:datatype = "xsd:string">PLA2G1B</bp:displayName>
 <bp:cellularLocation rdf:resource="#_neuron_c1_" />
</bp:Protein>

<bp:Interaction rdf:ID="KNOWN_TRANSITION_OMITTED_LEFT__Unknown_transportation-RIGHT__LRP1_AmyloidB-_re1020">
 <bp:participant rdf:resource="#_Unknown_transportation_s2960_sa2332_" />
 <bp:participant rdf:resource="#_LRP1_AmyloidB_s3387_csa262_" />
 <bp:xref rdf:resource="KNOWN_TRANSITION_OMITTED" />
 <bp:standardName rdf:datatype = "xsd:string">KNOWN_TRANSITION_OMITTED_LEFT__Unknown_transportation-RIGHT__LRP1_AmyloidB-_re1020</bp:standardName>
</bp:Interaction>

<bp:Catalysis rdf:about="re984_s2747_sa2213_1622">
 <bp:xref rdf:resource="CATALYSIS" />
 <bp:controlled rdf:resource="#STATE_TRANSITION_LEFT__LIN7-RIGHT__LIN7-_re984" />
 <bp:controller rdf:resource="#_CASK_s2747_sa2213_" />
</bp:Catalysis>

<bp:TemplateReactionRegulation rdf:about="re656_s3310_csa270_1096">
 <bp:xref rdf:resource="CATALYSIS" />
 <bp:controlled rdf:resource="#TRANSCRIPTION_LEFT__NFKB_responsive_genes-RIGHT__NFKB_responsive_genes-_re656" />
 <bp:controller rdf:resource="#_NFKB1_RELA_s3310_csa270_" />
</bp:TemplateReactionRegulation>

<bp:EntityFeature rdf:ID="_PRNP__PRNP_s510_sa386__Active_">
</bp:EntityFeature>

<bp:Stoichiometry rdf:ID="_VLDLR_s2103_sa1620__STOICHIOMETRY_ID">
 <bp:physicalEntity rdf:resource="#_VLDLR_s2103_sa1620_" />
 <bp:stoichiometricCoefficient rdf:datatype = "xsd:float">2.0</bp:stoichiometricCoefficient>
</bp:Stoichiometry>

<bp:Stoichiometry rdf:ID="PARTICIPANT_STOICHIOMETRY_re982_1620">
 <bp:physicalEntity rdf:resource="#_STX_s2748_sa2214_" />
 <bp:stoichiometricCoefficient rdf:datatype = "xsd:float">1.0</bp:stoichiometricCoefficient>
</bp:Stoichiometry>

<bp:Stoichiometry rdf:ID="PARTICIPANT_STOICHIOMETRY_re982_1621">
 <bp:physicalEntity rdf:resource="#_STX_s2748_sa2215_" />
 <bp:stoichiometricCoefficient rdf:datatype = "xsd:float">1.0</bp:stoichiometricCoefficient>
</bp:Stoichiometry>

<bp:RnaRegion rdf:ID="_IL1_s3795_sa2707_">
 <bp:standardName rdf:datatype = "xsd:string">IL1</bp:standardName>
 <bp:displayName rdf:datatype = "xsd:string">IL1</bp:displayName>
 <bp:cellularLocation rdf:resource="#_nucleus_c3_" />
</bp:RnaRegion>

<bp:PhysicalEntity rdf:ID="_unknown_s1561_sa1204_">
 <bp:standardName rdf:datatype = "xsd:string">unknown</bp:standardName>
 <bp:displayName rdf:datatype = "xsd:string">unknown</bp:displayName>
 <bp:cellularLocation rdf:resource="#_blood_brain_barrier__BBB__c22_" />
</bp:PhysicalEntity>

<bp:EntityFeature rdf:ID="_MAPK11__MAPK11_s1797_sa1333__Active_">
</bp:EntityFeature>

<bp:ModificationFeature rdf:ID="_ATG13__ATG13_s2168_sa1678__rs2_">
 <bp:modificationType rdf:resource="MODIFICATION_FEATURE_phosphorylated" />
</bp:ModificationFeature>

<bp:Stoichiometry rdf:ID="PARTICIPANT_STOICHIOMETRY_re1091_1724">
 <bp:physicalEntity rdf:resource="#_GluR_s3048_sa2395_" />
 <bp:stoichiometricCoefficient rdf:datatype = "xsd:float">1.0</bp:stoichiometricCoefficient>
</bp:Stoichiometry>

<bp:Protein rdf:ID="_LPL_s80_sa375_">
 <bp:standardName rdf:datatype = "xsd:string">LPL</bp:standardName>
 <bp:displayName rdf:datatype = "xsd:string">LPL</bp:displayName>
</bp:Protein>

<bp:Stoichiometry rdf:ID="PARTICIPANT_STOICHIOMETRY_re28_43">
 <bp:physicalEntity rdf:resource="#_Oligomeric_AmyloidB_s597_sa47_" />
 <bp:stoichiometricCoefficient rdf:datatype = "xsd:float">10.0</bp:stoichiometricCoefficient>
</bp:Stoichiometry>

<bp:Stoichiometry rdf:ID="PARTICIPANT_STOICHIOMETRY_re1091_1726">
 <bp:physicalEntity rdf:resource="#_GluR_glutamate_s3316_csa277_" />
 <bp:stoichiometricCoefficient rdf:datatype = "xsd:float">1.0</bp:stoichiometricCoefficient>
</bp:Stoichiometry>

<bp:Stoichiometry rdf:ID="PARTICIPANT_STOICHIOMETRY_re28_44">
 <bp:physicalEntity rdf:resource="#_TIMP1_s456_sa173_" />
 <bp:stoichiometricCoefficient rdf:datatype = "xsd:float">1.0</bp:stoichiometricCoefficient>
</bp:Stoichiometry>

<bp:Stoichiometry rdf:ID="PARTICIPANT_STOICHIOMETRY_re156_245">
 <bp:physicalEntity rdf:resource="#_PRIM1_PCLB_APEX1_POLD1_replication_origin_s3341_csa33_" />
 <bp:stoichiometricCoefficient rdf:datatype = "xsd:float">1.0</bp:stoichiometricCoefficient>
</bp:Stoichiometry>

<bp:Stoichiometry rdf:ID="PARTICIPANT_STOICHIOMETRY_re1091_1725">
 <bp:physicalEntity rdf:resource="#_glutamate_s1192_sa882_" />
 <bp:stoichiometricCoefficient rdf:datatype = "xsd:float">1.0</bp:stoichiometricCoefficient>
</bp:Stoichiometry>

<bp:Stoichiometry rdf:ID="PARTICIPANT_STOICHIOMETRY_re28_45">
 <bp:physicalEntity rdf:resource="#_H2O2_s53_sa54_" />
 <bp:stoichiometricCoefficient rdf:datatype = "xsd:float">1.0</bp:stoichiometricCoefficient>
</bp:Stoichiometry>

<bp:Control rdf:ID="KNOWN_TRANSITION_OMITTED_LEFT__G_Secretase-RIGHT__Phagocytosis-_re638">
 <bp:xref rdf:resource="KNOWN_TRANSITION_OMITTED" />
 <bp:standardName rdf:datatype = "xsd:string">KNOWN_TRANSITION_OMITTED_LEFT__G_Secretase-RIGHT__Phagocytosis-_re638</bp:standardName>
 <bp:controlled rdf:resource="#_Phagocytosis_s2782_sa959_" />
 <bp:controller rdf:resource="#_G_Secretase_s2835_csa3_" />
</bp:Control>

<bp:Stoichiometry rdf:ID="PARTICIPANT_STOICHIOMETRY_re156_246">
 <bp:physicalEntity rdf:resource="#_PRIM1_PCLB_APEX1_POLD1_s3335_csa32_" />
 <bp:stoichiometricCoefficient rdf:datatype = "xsd:float">1.0</bp:stoichiometricCoefficient>
</bp:Stoichiometry>

<bp:TemplateReactionRegulation rdf:about="re312_s3375_csa255_476">
 <bp:xref rdf:resource="CATALYSIS" />
 <bp:controlled rdf:resource="#TRANSCRIPTION_LEFT__NFKB_responsive_genes-RIGHT__NFKB_responsive_genes-_re312" />
 <bp:controller rdf:resource="#_APBB1_AICD_LBP_1_TFCP2_PCBP2_s3375_csa255_" />
</bp:TemplateReactionRegulation>

<bp:Stoichiometry rdf:ID="PARTICIPANT_STOICHIOMETRY_re1130_1774">
 <bp:physicalEntity rdf:resource="#_IL6_s3468_sa2452_" />
 <bp:stoichiometricCoefficient rdf:datatype = "xsd:float">1.0</bp:stoichiometricCoefficient>
</bp:Stoichiometry>

<bp:Stoichiometry rdf:ID="PARTICIPANT_STOICHIOMETRY_re293_456">
 <bp:physicalEntity rdf:resource="#_26S_Proteasome_s3112_csa89_" />
 <bp:stoichiometricCoefficient rdf:datatype = "xsd:float">1.0</bp:stoichiometricCoefficient>
</bp:Stoichiometry>

<bp:Stoichiometry rdf:ID="PARTICIPANT_STOICHIOMETRY_re293_455">
 <bp:physicalEntity rdf:resource="#_ATP_s890_sa613_" />
 <bp:stoichiometricCoefficient rdf:datatype = "xsd:float">1.0</bp:stoichiometricCoefficient>
</bp:Stoichiometry>

<bp:Stoichiometry rdf:ID="PARTICIPANT_STOICHIOMETRY_re293_457">
 <bp:physicalEntity rdf:resource="#_ADP_s934_sa655_" />
 <bp:stoichiometricCoefficient rdf:datatype = "xsd:float">1.0</bp:stoichiometricCoefficient>
</bp:Stoichiometry>

<bp:Interaction rdf:ID="UNKNOWN_TRANSITION_LEFT__Phagocytosis-RIGHT__IL1B-_re11">
 <bp:participant rdf:resource="#_IL1B_s49_sa29_" />
 <bp:participant rdf:resource="#_Phagocytosis_s2782_sa959_" />
 <bp:xref rdf:resource="UNKNOWN_TRANSITION" />
 <bp:standardName rdf:datatype = "xsd:string">UNKNOWN_TRANSITION_LEFT__Phagocytosis-RIGHT__IL1B-_re11</bp:standardName>
</bp:Interaction>

<bp:Stoichiometry rdf:ID="_Kv3.4_s3785_sa2694__STOICHIOMETRY_ID">
 <bp:physicalEntity rdf:resource="#_Kv3.4_s3785_sa2694_" />
 <bp:stoichiometricCoefficient rdf:datatype = "xsd:float">1.0</bp:stoichiometricCoefficient>
</bp:Stoichiometry>

<bp:Control rdf:ID="KNOWN_TRANSITION_OMITTED_LEFT__Oligomeric_AmyloidB-RIGHT__Senile_plaque-_re639">
 <bp:xref rdf:resource="KNOWN_TRANSITION_OMITTED" />
 <bp:standardName rdf:datatype = "xsd:string">KNOWN_TRANSITION_OMITTED_LEFT__Oligomeric_AmyloidB-RIGHT__Senile_plaque-_re639</bp:standardName>
 <bp:controlled rdf:resource="#_Senile_plaque_s47_sa50_" />
 <bp:controller rdf:resource="#_Oligomeric_AmyloidB_s597_sa47_" />
</bp:Control>

<bp:Pathway rdf:ID="_aldehydes_s2364_sa1847_">
 <bp:standardName rdf:datatype = "xsd:string">aldehydes</bp:standardName>
 <bp:displayName rdf:datatype = "xsd:string">aldehydes</bp:displayName>
</bp:Pathway>

<bp:Stoichiometry rdf:ID="PARTICIPANT_STOICHIOMETRY_re1058_1665">
 <bp:physicalEntity rdf:resource="#_C31_s3009_sa2362_" />
 <bp:stoichiometricCoefficient rdf:datatype = "xsd:float">1.0</bp:stoichiometricCoefficient>
</bp:Stoichiometry>

<bp:Stoichiometry rdf:ID="_COX_s2814_sa2255__STOICHIOMETRY_ID">
 <bp:physicalEntity rdf:resource="#_COX_s2814_sa2255_" />
 <bp:stoichiometricCoefficient rdf:datatype = "xsd:float">1.0</bp:stoichiometricCoefficient>
</bp:Stoichiometry>

<bp:EntityFeature rdf:ID="_IRS__IRS_s2367_sa1851__Active_">
</bp:EntityFeature>

<bp:Stoichiometry rdf:ID="_MAP2K3_s2819_sa1334__STOICHIOMETRY_ID">
 <bp:physicalEntity rdf:resource="#_MAP2K3_s2819_sa1334_" />
 <bp:stoichiometricCoefficient rdf:datatype = "xsd:float">1.0</bp:stoichiometricCoefficient>
</bp:Stoichiometry>

<bp:Stoichiometry rdf:ID="PARTICIPANT_STOICHIOMETRY_re24_39">
 <bp:physicalEntity rdf:resource="#_FADD_s2810_sa2248_" />
 <bp:stoichiometricCoefficient rdf:datatype = "xsd:float">1.0</bp:stoichiometricCoefficient>
</bp:Stoichiometry>

<bp:Stoichiometry rdf:ID="PARTICIPANT_STOICHIOMETRY_re1058_1664">
 <bp:physicalEntity rdf:resource="#_APP_s1_sa32_" />
 <bp:stoichiometricCoefficient rdf:datatype = "xsd:float">1.0</bp:stoichiometricCoefficient>
</bp:Stoichiometry>

<bp:Protein rdf:ID="_A2M_s1557_sa1200_">
 <bp:standardName rdf:datatype = "xsd:string">A2M</bp:standardName>
 <bp:displayName rdf:datatype = "xsd:string">A2M</bp:displayName>
 <bp:cellularLocation rdf:resource="#_Brain_c26_" />
</bp:Protein>

<bp:Stoichiometry rdf:ID="_ATG16_s2187_sa1705__STOICHIOMETRY_ID">
 <bp:physicalEntity rdf:resource="#_ATG16_s2187_sa1705_" />
 <bp:stoichiometricCoefficient rdf:datatype = "xsd:float">2.0</bp:stoichiometricCoefficient>
</bp:Stoichiometry>

<bp:EntityFeature rdf:ID="_RHEB__RHEB_s3459_sa2054__Active_">
</bp:EntityFeature>

<bp:BiochemicalReaction rdf:ID="STATE_TRANSITION_LEFT__HDAC-_NCOR2-_INPP5K-_NICD_LAG3_CSHL1-RIGHT__INPP5K_CSHL1_HDAC_NCOR2-_LAG3-_NICD-_re885">
 <bp:participantStoichiometry rdf:resource="#PARTICIPANT_STOICHIOMETRY_re885_1450" />
 <bp:participantStoichiometry rdf:resource="#PARTICIPANT_STOICHIOMETRY_re885_1451" />
 <bp:participantStoichiometry rdf:resource="#PARTICIPANT_STOICHIOMETRY_re885_1452" />
 <bp:participantStoichiometry rdf:resource="#PARTICIPANT_STOICHIOMETRY_re885_1448" />
 <bp:participantStoichiometry rdf:resource="#PARTICIPANT_STOICHIOMETRY_re885_1449" />
 <bp:participantStoichiometry rdf:resource="#PARTICIPANT_STOICHIOMETRY_re885_1446" />
 <bp:participantStoichiometry rdf:resource="#PARTICIPANT_STOICHIOMETRY_re885_1447" />
 <bp:conversionDirection rdf:datatype = "xsd:string">LEFT_TO_RIGHT</bp:conversionDirection>
 <bp:standardName rdf:datatype = "xsd:string">STATE_TRANSITION_LEFT__HDAC-_NCOR2-_INPP5K-_NICD_LAG3_CSHL1-RIGHT__INPP5K_CSHL1_HDAC_NCOR2-_LAG3-_NICD-_re885</bp:standardName>
 <bp:left rdf:resource="#_NCOR2_s2549_sa2011_" />
 <bp:left rdf:resource="#_NICD_LAG3_CSHL1_s3184_csa241_" />
 <bp:left rdf:resource="#_HDAC_s2548_sa2010_" />
 <bp:left rdf:resource="#_INPP5K_s2547_sa2009_" />
 <bp:interactionType rdf:resource="CELLDESIGNER_INTERACTION_VOCABULARY=STATE_TRANSITION" />
 <bp:right rdf:resource="#_NICD_s973_sa683_" />
 <bp:right rdf:resource="#_LAG3_s2554_sa2017_" />
 <bp:right rdf:resource="#_INPP5K_CSHL1_HDAC_NCOR2_s3189_csa239_" />
 <bp:xref rdf:resource="STATE_TRANSITION" />
</bp:BiochemicalReaction>

<bp:TransportWithBiochemicalReaction rdf:ID="TRANSPORT_LEFT__PSEN-RIGHT__G_Secretase-_re1121">
 <bp:participantStoichiometry rdf:resource="#PARTICIPANT_STOICHIOMETRY_re1121_1761" />
 <bp:participantStoichiometry rdf:resource="#PARTICIPANT_STOICHIOMETRY_re1121_1762" />
 <bp:conversionDirection rdf:datatype = "xsd:string">LEFT_TO_RIGHT</bp:conversionDirection>
 <bp:standardName rdf:datatype = "xsd:string">TRANSPORT_LEFT__PSEN-RIGHT__G_Secretase-_re1121</bp:standardName>
 <bp:left rdf:resource="#_PSEN_s1890_sa1412_" />
 <bp:interactionType rdf:resource="CELLDESIGNER_INTERACTION_VOCABULARY=TRANSPORT" />
 <bp:right rdf:resource="#_G_Secretase_s2835_csa3_" />
 <bp:xref rdf:resource="TRANSPORT" />
</bp:TransportWithBiochemicalReaction>

<bp:Stoichiometry rdf:ID="_RPS6KB_s2613_sa2082__STOICHIOMETRY_ID">
 <bp:physicalEntity rdf:resource="#_RPS6KB_s2613_sa2082_" />
 <bp:stoichiometricCoefficient rdf:datatype = "xsd:float">1.0</bp:stoichiometricCoefficient>
</bp:Stoichiometry>

<bp:Protein rdf:ID="_APP_s3104_sa1206_">
 <bp:standardName rdf:datatype = "xsd:string">APP</bp:standardName>
 <bp:displayName rdf:datatype = "xsd:string">APP</bp:displayName>
 <bp:cellularLocation rdf:resource="#_blood_brain_barrier__BBB__c22_" />
</bp:Protein>

<bp:TemplateReaction rdf:ID="TRANSLATION_LEFT__FPRL1-RIGHT__FPRL1-_re1217">
 <bp:participant rdf:resource="#_FPRL1_s3693_sa2606_" />
 <bp:participant rdf:resource="#_FPRL1_s3676_sa2590_" />
 <bp:product rdf:resource="#_FPRL1_s3676_sa2590_" />
 <bp:standardName rdf:datatype = "xsd:string">TRANSLATION_LEFT__FPRL1-RIGHT__FPRL1-_re1217</bp:standardName>
 <bp:interactionType rdf:resource="CELLDESIGNER_INTERACTION_VOCABULARY=TRANSLATION" />
 <bp:xref rdf:resource="TRANSLATION" />
</bp:TemplateReaction>

<bp:TemplateReaction rdf:ID="TRANSLATION_LEFT__FPRL1-RIGHT__FPRL1-_re1218">
 <bp:participant rdf:resource="#_FPRL1_s3693_sa2606_" />
 <bp:participant rdf:resource="#_FPRL1_s3694_sa2607_" />
 <bp:product rdf:resource="#_FPRL1_s3693_sa2606_" />
 <bp:standardName rdf:datatype = "xsd:string">TRANSLATION_LEFT__FPRL1-RIGHT__FPRL1-_re1218</bp:standardName>
 <bp:interactionType rdf:resource="CELLDESIGNER_INTERACTION_VOCABULARY=TRANSLATION" />
 <bp:xref rdf:resource="TRANSLATION" />
</bp:TemplateReaction>

<bp:Complex rdf:ID="_RAF1_PEBP1_s3356_csa192_">
 <bp:component rdf:resource="#_RAF1_s2145_sa1657_" />
 <bp:component rdf:resource="#_PEBP1_s2148_sa1658_" />
 <bp:standardName rdf:datatype = "xsd:string">RAF1-PEBP1</bp:standardName>
 <bp:displayName rdf:datatype = "xsd:string">RAF1-PEBP1</bp:displayName>
 <bp:cellularLocation rdf:resource="#_neuron_c1_" />
</bp:Complex>

<bp:Stoichiometry rdf:ID="PARTICIPANT_STOICHIOMETRY_re24_40">
 <bp:physicalEntity rdf:resource="#_TNFRSF1A_s2237_sa63_" />
 <bp:stoichiometricCoefficient rdf:datatype = "xsd:float">1.0</bp:stoichiometricCoefficient>
</bp:Stoichiometry>

<bp:Stoichiometry rdf:ID="_csa30_degraded_s498_sa180__STOICHIOMETRY_ID">
 <bp:physicalEntity rdf:resource="#_csa30_degraded_s498_sa180_" />
 <bp:stoichiometricCoefficient rdf:datatype = "xsd:float">1.0</bp:stoichiometricCoefficient>
</bp:Stoichiometry>

<bp:Stoichiometry rdf:ID="PARTICIPANT_STOICHIOMETRY_re379_634">
 <bp:physicalEntity rdf:resource="#_NGFR_NGF_s3198_csa109_" />
 <bp:stoichiometricCoefficient rdf:datatype = "xsd:float">1.0</bp:stoichiometricCoefficient>
</bp:Stoichiometry>

<bp:Stoichiometry rdf:ID="_MAPK1_3_s194_sa125__STOICHIOMETRY_ID">
 <bp:physicalEntity rdf:resource="#_MAPK1_3_s194_sa125_" />
 <bp:stoichiometricCoefficient rdf:datatype = "xsd:float">1.0</bp:stoichiometricCoefficient>
</bp:Stoichiometry>

<bp:EntityFeature rdf:ID="_KREMEN2__KREMEN2_s3551_sa1281__Active_">
</bp:EntityFeature>

<bp:Catalysis rdf:about="re47_s58_sa74_89">
 <bp:xref rdf:resource="CATALYSIS" />
 <bp:controlled rdf:resource="#STATE_TRANSITION_LEFT__NOS-RIGHT__NOS-_re47" />
 <bp:controller rdf:resource="#_Ca2_PLUS__s58_sa74_" />
</bp:Catalysis>

<bp:Protein rdf:ID="_PLA2G1B_s3465_sa2171_">
 <bp:standardName rdf:datatype = "xsd:string">PLA2G1B</bp:standardName>
 <bp:displayName rdf:datatype = "xsd:string">PLA2G1B</bp:displayName>
 <bp:cellularLocation rdf:resource="#_neuron_c1_" />
</bp:Protein>

<bp:Stoichiometry rdf:ID="PARTICIPANT_STOICHIOMETRY_re379_633">
 <bp:physicalEntity rdf:resource="#_NGFR_s1163_sa856_" />
 <bp:stoichiometricCoefficient rdf:datatype = "xsd:float">1.0</bp:stoichiometricCoefficient>
</bp:Stoichiometry>

<bp:Stoichiometry rdf:ID="PARTICIPANT_STOICHIOMETRY_re379_632">
 <bp:physicalEntity rdf:resource="#_NGF_s1162_sa860_" />
 <bp:stoichiometricCoefficient rdf:datatype = "xsd:float">2.0</bp:stoichiometricCoefficient>
</bp:Stoichiometry>

<bp:Protein rdf:ID="_NFKB1_s3474_sa1472_">
 <bp:standardName rdf:datatype = "xsd:string">NFKB1</bp:standardName>
 <bp:displayName rdf:datatype = "xsd:string">NFKB1</bp:displayName>
</bp:Protein>

<bp:TemplateReaction rdf:ID="TRANSCRIPTION_LEFT__PTGS2-RIGHT__PTGS2-_re108">
 <bp:participant rdf:resource="#_PTGS2_s394_sa154_" />
 <bp:participant rdf:resource="#_PTGS2_s395_sa155_" />
 <bp:product rdf:resource="#_PTGS2_s395_sa155_" />
 <bp:standardName rdf:datatype = "xsd:string">TRANSCRIPTION_LEFT__PTGS2-RIGHT__PTGS2-_re108</bp:standardName>
 <bp:interactionType rdf:resource="CELLDESIGNER_INTERACTION_VOCABULARY=TRANSCRIPTION" />
 <bp:xref rdf:resource="TRANSCRIPTION" />
</bp:TemplateReaction>

<bp:Pathway rdf:ID="_activate_astrocyte_s3651_sa2561_">
 <bp:standardName rdf:datatype = "xsd:string">activate astrocyte</bp:standardName>
 <bp:displayName rdf:datatype = "xsd:string">activate astrocyte</bp:displayName>
</bp:Pathway>

<bp:Stoichiometry rdf:ID="_MY_s2045_sa1560__STOICHIOMETRY_ID">
 <bp:physicalEntity rdf:resource="#_MY_s2045_sa1560_" />
 <bp:stoichiometricCoefficient rdf:datatype = "xsd:float">1.0</bp:stoichiometricCoefficient>
</bp:Stoichiometry>

<bp:Complex rdf:ID="_IL6_IL6R_s3225_csa208_">
 <bp:component rdf:resource="#_IL6_s2331_sa1745_" />
 <bp:component rdf:resource="#_IL6R_s3546_sa1746_" />
 <bp:standardName rdf:datatype = "xsd:string">IL6-IL6R</bp:standardName>
 <bp:displayName rdf:datatype = "xsd:string">IL6-IL6R</bp:displayName>
 <bp:cellularLocation rdf:resource="#_neuron_c1_" />
</bp:Complex>

<bp:Protein rdf:ID="_IL1B_s3645_sa2555_">
 <bp:standardName rdf:datatype = "xsd:string">IL1B</bp:standardName>
 <bp:displayName rdf:datatype = "xsd:string">IL1B</bp:displayName>
 <bp:cellularLocation rdf:resource="#_astrocyte_c2_" />
</bp:Protein>

<bp:ComplexAssembly rdf:ID="HETERODIMER_ASSOCIATION_LEFT__cholesterol-_NPC-RIGHT__NPC_cholesterol-_re1137">
 <bp:participantStoichiometry rdf:resource="#PARTICIPANT_STOICHIOMETRY_re1137_1785" />
 <bp:participantStoichiometry rdf:resource="#PARTICIPANT_STOICHIOMETRY_re1137_1784" />
 <bp:participantStoichiometry rdf:resource="#PARTICIPANT_STOICHIOMETRY_re1137_1786" />
 <bp:conversionDirection rdf:datatype = "xsd:string">LEFT_TO_RIGHT</bp:conversionDirection>
 <bp:standardName rdf:datatype = "xsd:string">HETERODIMER_ASSOCIATION_LEFT__cholesterol-_NPC-RIGHT__NPC_cholesterol-_re1137</bp:standardName>
 <bp:left rdf:resource="#_NPC_s513_sa187_" />
 <bp:left rdf:resource="#_cholesterol_s3164_sa188_" />
 <bp:interactionType rdf:resource="CELLDESIGNER_INTERACTION_VOCABULARY=HETERODIMER_ASSOCIATION" />
 <bp:right rdf:resource="#_NPC_cholesterol_s3382_csa282_" />
 <bp:spontaneous rdf:datatype = "xsd:null">true</bp:spontaneous>
 <bp:xref rdf:resource="HETERODIMER_ASSOCIATION" />
</bp:ComplexAssembly>

<bp:Stoichiometry rdf:ID="_ATP_s193_sa300__STOICHIOMETRY_ID">
 <bp:physicalEntity rdf:resource="#_ATP_s193_sa300_" />
 <bp:stoichiometricCoefficient rdf:datatype = "xsd:float">1.0</bp:stoichiometricCoefficient>
</bp:Stoichiometry>

<bp:Protein rdf:ID="_PSEN1_s971_sa311_">
 <bp:standardName rdf:datatype = "xsd:string">PSEN1</bp:standardName>
 <bp:displayName rdf:datatype = "xsd:string">PSEN1</bp:displayName>
</bp:Protein>

<bp:DnaRegion rdf:ID="_APP_s1311_sa973_">
 <bp:standardName rdf:datatype = "xsd:string">APP</bp:standardName>
 <bp:displayName rdf:datatype = "xsd:string">APP</bp:displayName>
 <bp:cellularLocation rdf:resource="#_neuron_c1_" />
</bp:DnaRegion>

<bp:Catalysis rdf:about="re328_s1051_sa758_505">
 <bp:xref rdf:resource="CATALYSIS" />
 <bp:controlled rdf:resource="#STATE_TRANSITION_LEFT__ALLOP-_NAD_PLUS_-RIGHT__5ADHP-_NADH-_re328" />
 <bp:controller rdf:resource="#_HSD17B10_s1051_sa758_" />
</bp:Catalysis>

<bp:Protein rdf:ID="_MMP9_s1013_sa723_">
 <bp:feature rdf:resource="#_MMP9__MMP9_s1013_sa723__Active_" />
 <bp:standardName rdf:datatype = "xsd:string">MMP9</bp:standardName>
 <bp:displayName rdf:datatype = "xsd:string">MMP9</bp:displayName>
 <bp:cellularLocation rdf:resource="#__default_" />
</bp:Protein>

<bp:Complex rdf:ID="_AGER_AmyloidB_fibril_s3346_csa279_">
 <bp:component rdf:resource="#_AmyloidB_fibril_s2683_sa2426_" />
 <bp:component rdf:resource="#_AGER_s2682_sa2425_" />
 <bp:standardName rdf:datatype = "xsd:string">AGER-AmyloidB fibril</bp:standardName>
 <bp:displayName rdf:datatype = "xsd:string">AGER-AmyloidB fibril</bp:displayName>
 <bp:cellularLocation rdf:resource="#_microglia_c4_" />
</bp:Complex>

<bp:Stoichiometry rdf:ID="_WNT_s2065_sa1583__STOICHIOMETRY_ID">
 <bp:physicalEntity rdf:resource="#_WNT_s2065_sa1583_" />
 <bp:stoichiometricCoefficient rdf:datatype = "xsd:float">1.0</bp:stoichiometricCoefficient>
</bp:Stoichiometry>

<bp:Stoichiometry rdf:ID="_20S_s3113_sa586__STOICHIOMETRY_ID">
 <bp:physicalEntity rdf:resource="#_20S_s3113_sa586_" />
 <bp:stoichiometricCoefficient rdf:datatype = "xsd:float">2.0</bp:stoichiometricCoefficient>
</bp:Stoichiometry>

<bp:ComplexAssembly rdf:ID="HETERODIMER_ASSOCIATION_LEFT__GluR-_glutamate-RIGHT__GluR_glutamate-_re1091">
 <bp:participantStoichiometry rdf:resource="#PARTICIPANT_STOICHIOMETRY_re1091_1724" />
 <bp:participantStoichiometry rdf:resource="#PARTICIPANT_STOICHIOMETRY_re1091_1726" />
 <bp:participantStoichiometry rdf:resource="#PARTICIPANT_STOICHIOMETRY_re1091_1725" />
 <bp:conversionDirection rdf:datatype = "xsd:string">LEFT_TO_RIGHT</bp:conversionDirection>
 <bp:standardName rdf:datatype = "xsd:string">HETERODIMER_ASSOCIATION_LEFT__GluR-_glutamate-RIGHT__GluR_glutamate-_re1091</bp:standardName>
 <bp:left rdf:resource="#_glutamate_s1192_sa882_" />
 <bp:left rdf:resource="#_GluR_s3048_sa2395_" />
 <bp:interactionType rdf:resource="CELLDESIGNER_INTERACTION_VOCABULARY=HETERODIMER_ASSOCIATION" />
 <bp:right rdf:resource="#_GluR_glutamate_s3316_csa277_" />
 <bp:spontaneous rdf:datatype = "xsd:null">true</bp:spontaneous>
 <bp:xref rdf:resource="HETERODIMER_ASSOCIATION" />
</bp:ComplexAssembly>

<bp:Conversion rdf:ID="UNKNOWN_TRANSITION_LEFT__TNFRSF1A-RIGHT__TNFRSF1A-_re16">
 <bp:participantStoichiometry rdf:resource="#PARTICIPANT_STOICHIOMETRY_re16_15" />
 <bp:participantStoichiometry rdf:resource="#PARTICIPANT_STOICHIOMETRY_re16_16" />
 <bp:conversionDirection rdf:datatype = "xsd:string">LEFT_TO_RIGHT</bp:conversionDirection>
 <bp:standardName rdf:datatype = "xsd:string">UNKNOWN_TRANSITION_LEFT__TNFRSF1A-RIGHT__TNFRSF1A-_re16</bp:standardName>
 <bp:left rdf:resource="#_TNFRSF1A_s2237_sa67_" />
 <bp:interactionType rdf:resource="CELLDESIGNER_INTERACTION_VOCABULARY=UNKNOWN_TRANSITION" />
 <bp:right rdf:resource="#_TNFRSF1A_s2237_sa63_" />
 <bp:xref rdf:resource="UNKNOWN_TRANSITION" />
</bp:Conversion>

<bp:TransportWithBiochemicalReaction rdf:ID="TRANSPORT_LEFT__H_PLUS_-RIGHT__H_PLUS_-_re220">
 <bp:participantStoichiometry rdf:resource="#PARTICIPANT_STOICHIOMETRY_re220_314" />
 <bp:participantStoichiometry rdf:resource="#PARTICIPANT_STOICHIOMETRY_re220_315" />
 <bp:conversionDirection rdf:datatype = "xsd:string">LEFT_TO_RIGHT</bp:conversionDirection>
 <bp:standardName rdf:datatype = "xsd:string">TRANSPORT_LEFT__H_PLUS_-RIGHT__H_PLUS_-_re220</bp:standardName>
 <bp:left rdf:resource="#_H_PLUS__s188_sa288_" />
 <bp:interactionType rdf:resource="CELLDESIGNER_INTERACTION_VOCABULARY=TRANSPORT" />
 <bp:right rdf:resource="#_H_PLUS__s165_sa287_" />
 <bp:xref rdf:resource="TRANSPORT" />
</bp:TransportWithBiochemicalReaction>

<bp:Complex rdf:ID="_APP_ACO1_Fe_s3231_csa133_">
 <bp:component rdf:resource="#_ACO1_s1478_sa1132_" />
 <bp:component rdf:resource="#_Fe_s1455_sa1110_" />
 <bp:component rdf:resource="#_APP_s1736_sa1116_" />
 <bp:standardName rdf:datatype = "xsd:string">APP-ACO1-Fe</bp:standardName>
 <bp:displayName rdf:datatype = "xsd:string">APP-ACO1-Fe</bp:displayName>
 <bp:cellularLocation rdf:resource="#_neuron_c1_" />
</bp:Complex>

<bp:ComplexAssembly rdf:ID="HETERODIMER_ASSOCIATION_LEFT__CASP8-RIGHT__TNFRSF1A_FADD_CASP8-_re23">
 <bp:participantStoichiometry rdf:resource="#PARTICIPANT_STOICHIOMETRY_re23_38" />
 <bp:participantStoichiometry rdf:resource="#PARTICIPANT_STOICHIOMETRY_re23_37" />
 <bp:conversionDirection rdf:datatype = "xsd:string">LEFT_TO_RIGHT</bp:conversionDirection>
 <bp:standardName rdf:datatype = "xsd:string">HETERODIMER_ASSOCIATION_LEFT__CASP8-RIGHT__TNFRSF1A_FADD_CASP8-_re23</bp:standardName>
 <bp:left rdf:resource="#_CASP8_s55_sa65_" />
 <bp:interactionType rdf:resource="CELLDESIGNER_INTERACTION_VOCABULARY=HETERODIMER_ASSOCIATION" />
 <bp:right rdf:resource="#_TNFRSF1A_FADD_CASP8_s3179_csa5_" />
 <bp:spontaneous rdf:datatype = "xsd:null">true</bp:spontaneous>
 <bp:xref rdf:resource="HETERODIMER_ASSOCIATION" />
</bp:ComplexAssembly>

<bp:Complex rdf:ID="_NTRK2_NTF4_s3238_csa216_">
 <bp:component rdf:resource="#_NTRK2_s2595_sa1803_" />
 <bp:component rdf:resource="#_NTF4_s2304_sa1800_" />
 <bp:standardName rdf:datatype = "xsd:string">NTRK2-NTF4</bp:standardName>
 <bp:displayName rdf:datatype = "xsd:string">NTRK2-NTF4</bp:displayName>
 <bp:cellularLocation rdf:resource="#_neuron_c1_" />
</bp:Complex>

<bp:Stoichiometry rdf:about="STOICHIOMETRY_ID_s3293_csa259">
 <bp:physicalEntity rdf:resource="#_APP_SHC1_s3293_csa259_" />
 <bp:stoichiometricCoefficient rdf:datatype = "xsd:float">1.0</bp:stoichiometricCoefficient>
</bp:Stoichiometry>

<bp:Stoichiometry rdf:ID="_Uridine_di_phospho_N_acetylglucosamine_pyrophosphorylase_s3923_sa2840__STOICHIOMETRY_ID">
 <bp:physicalEntity rdf:resource="#_Uridine_di_phospho_N_acetylglucosamine_pyrophosphorylase_s3923_sa2840_" />
 <bp:stoichiometricCoefficient rdf:datatype = "xsd:float">1.0</bp:stoichiometricCoefficient>
</bp:Stoichiometry>

<bp:Protein rdf:ID="_TLR4_s3598_sa2503_">
 <bp:standardName rdf:datatype = "xsd:string">TLR4</bp:standardName>
 <bp:displayName rdf:datatype = "xsd:string">TLR4</bp:displayName>
 <bp:cellularLocation rdf:resource="#_microglia_c4_" />
</bp:Protein>

<bp:BiochemicalReaction rdf:ID="HETERODIMER_ASSOCIATION_LEFT__TLR_AmyloidB-_AmyloidB-RIGHT__TLR-_re1160">
 <bp:participantStoichiometry rdf:resource="#PARTICIPANT_STOICHIOMETRY_re1160_1808" />
 <bp:participantStoichiometry rdf:resource="#PARTICIPANT_STOICHIOMETRY_re1160_1809" />
 <bp:participantStoichiometry rdf:resource="#PARTICIPANT_STOICHIOMETRY_re1160_1810" />
 <bp:conversionDirection rdf:datatype = "xsd:string">LEFT_TO_RIGHT</bp:conversionDirection>
 <bp:standardName rdf:datatype = "xsd:string">HETERODIMER_ASSOCIATION_LEFT__TLR_AmyloidB-_AmyloidB-RIGHT__TLR-_re1160</bp:standardName>
 <bp:left rdf:resource="#_TLR_AmyloidB_s3587_csa283_" />
 <bp:left rdf:resource="#_AmyloidB_s1137_sa837_" />
 <bp:interactionType rdf:resource="CELLDESIGNER_INTERACTION_VOCABULARY=HETERODIMER_ASSOCIATION" />
 <bp:right rdf:resource="#_TLR_s3596_sa2501_" />
 <bp:xref rdf:resource="HETERODIMER_ASSOCIATION" />
</bp:BiochemicalReaction>

<bp:Control rdf:about="re371_s48_sa844_612">
 <bp:xref rdf:resource="INHIBITION" />
 <bp:controlled rdf:resource="#TRANSPORT_LEFT__ALB-RIGHT__ALB-_re371" />
 <bp:controlType rdf:datatype = "xsd:string">INHIBITION</bp:controlType>
 <bp:controller rdf:resource="#_TNF_s48_sa28_" />
</bp:Control>

<bp:Protein rdf:ID="_CD3G_s2455_sa1918_">
 <bp:standardName rdf:datatype = "xsd:string">CD3G</bp:standardName>
 <bp:displayName rdf:datatype = "xsd:string">CD3G</bp:displayName>
</bp:Protein>

<bp:Stoichiometry rdf:ID="_GluR_s3050_sa2396__STOICHIOMETRY_ID">
 <bp:physicalEntity rdf:resource="#_GluR_s3050_sa2396_" />
 <bp:stoichiometricCoefficient rdf:datatype = "xsd:float">1.0</bp:stoichiometricCoefficient>
</bp:Stoichiometry>

<bp:DnaRegion rdf:ID="_replication_origin_s1675_sa404_">
 <bp:standardName rdf:datatype = "xsd:string">replication origin</bp:standardName>
 <bp:displayName rdf:datatype = "xsd:string">replication origin</bp:displayName>
</bp:DnaRegion>

<bp:ComplexAssembly rdf:ID="HETERODIMER_ASSOCIATION_LEFT__NTF4-_NGFR-RIGHT__NGFR_NTF4-_re799">
 <bp:participantStoichiometry rdf:resource="#PARTICIPANT_STOICHIOMETRY_re799_1287" />
 <bp:participantStoichiometry rdf:resource="#PARTICIPANT_STOICHIOMETRY_re799_1289" />
 <bp:participantStoichiometry rdf:resource="#PARTICIPANT_STOICHIOMETRY_re799_1288" />
 <bp:conversionDirection rdf:datatype = "xsd:string">LEFT_TO_RIGHT</bp:conversionDirection>
 <bp:standardName rdf:datatype = "xsd:string">HETERODIMER_ASSOCIATION_LEFT__NTF4-_NGFR-RIGHT__NGFR_NTF4-_re799</bp:standardName>
 <bp:left rdf:resource="#_NGFR_s1163_sa856_" />
 <bp:left rdf:resource="#_NTF4_s2298_sa1791_" />
 <bp:interactionType rdf:resource="CELLDESIGNER_INTERACTION_VOCABULARY=HETERODIMER_ASSOCIATION" />
 <bp:right rdf:resource="#_NGFR_NTF4_s3278_csa215_" />
 <bp:spontaneous rdf:datatype = "xsd:null">true</bp:spontaneous>
 <bp:xref rdf:resource="HETERODIMER_ASSOCIATION" />
</bp:ComplexAssembly>

<bp:Stoichiometry rdf:ID="_PP1_s3846_sa2758__STOICHIOMETRY_ID">
 <bp:physicalEntity rdf:resource="#_PP1_s3846_sa2758_" />
 <bp:stoichiometricCoefficient rdf:datatype = "xsd:float">1.0</bp:stoichiometricCoefficient>
</bp:Stoichiometry>

<bp:Stoichiometry rdf:about="STOICHIOMETRY_ID_s3590_csa284">
 <bp:physicalEntity rdf:resource="#_TLR4_AmyloidB_s3590_csa284_" />
 <bp:stoichiometricCoefficient rdf:datatype = "xsd:float">2.0</bp:stoichiometricCoefficient>
</bp:Stoichiometry>

<bp:Catalysis rdf:about="re224_s43_sa27_319">
 <bp:xref rdf:resource="CATALYSIS" />
 <bp:controlled rdf:resource="#TRANSPORT_LEFT__CYC-RIGHT__CYC-_re224" />
 <bp:controller rdf:resource="#_BID_s43_sa27_" />
</bp:Catalysis>

<bp:BiochemicalReaction rdf:ID="STATE_TRANSITION_LEFT__Mevalonate_PP-RIGHT__IPP-_re344">
 <bp:participantStoichiometry rdf:resource="#PARTICIPANT_STOICHIOMETRY_re344_550" />
 <bp:participantStoichiometry rdf:resource="#PARTICIPANT_STOICHIOMETRY_re344_549" />
 <bp:conversionDirection rdf:datatype = "xsd:string">LEFT_TO_RIGHT</bp:conversionDirection>
 <bp:standardName rdf:datatype = "xsd:string">STATE_TRANSITION_LEFT__Mevalonate_PP-RIGHT__IPP-_re344</bp:standardName>
 <bp:left rdf:resource="#_Mevalonate_PP_s1090_sa794_" />
 <bp:interactionType rdf:resource="CELLDESIGNER_INTERACTION_VOCABULARY=STATE_TRANSITION" />
 <bp:right rdf:resource="#_IPP_s1092_sa796_" />
 <bp:xref rdf:resource="STATE_TRANSITION" />
</bp:BiochemicalReaction>

<bp:Protein rdf:ID="_AXIN_s1697_sa471_">
 <bp:standardName rdf:datatype = "xsd:string">AXIN</bp:standardName>
 <bp:displayName rdf:datatype = "xsd:string">AXIN</bp:displayName>
</bp:Protein>

<bp:Stoichiometry rdf:ID="_ATG7_s2202_sa1698__STOICHIOMETRY_ID">
 <bp:physicalEntity rdf:resource="#_ATG7_s2202_sa1698_" />
 <bp:stoichiometricCoefficient rdf:datatype = "xsd:float">1.0</bp:stoichiometricCoefficient>
</bp:Stoichiometry>

<bp:Stoichiometry rdf:ID="_EDN1_s1642_sa1256__STOICHIOMETRY_ID">
 <bp:physicalEntity rdf:resource="#_EDN1_s1642_sa1256_" />
 <bp:stoichiometricCoefficient rdf:datatype = "xsd:float">1.0</bp:stoichiometricCoefficient>
</bp:Stoichiometry>

<bp:Protein rdf:ID="_CTNNB1_s323_sa467_">
 <bp:standardName rdf:datatype = "xsd:string">CTNNB1</bp:standardName>
 <bp:displayName rdf:datatype = "xsd:string">CTNNB1</bp:displayName>
 <bp:cellularLocation rdf:resource="#_nucleus_c3_" />
</bp:Protein>

<bp:Protein rdf:ID="_APOE_s2761_sa2228_">
 <bp:standardName rdf:datatype = "xsd:string">APOE</bp:standardName>
 <bp:displayName rdf:datatype = "xsd:string">APOE</bp:displayName>
 <bp:cellularLocation rdf:resource="#_Brain_c26_" />
</bp:Protein>

<bp:Stoichiometry rdf:about="STOICHIOMETRY_ID_s3243_csa148">
 <bp:physicalEntity rdf:resource="#_AmyloidB_CLU_s3243_csa148_" />
 <bp:stoichiometricCoefficient rdf:datatype = "xsd:float">1.0</bp:stoichiometricCoefficient>
</bp:Stoichiometry>

<bp:Stoichiometry rdf:ID="PARTICIPANT_STOICHIOMETRY_re100_169">
 <bp:physicalEntity rdf:resource="#_C6_s360_sa8_" />
 <bp:stoichiometricCoefficient rdf:datatype = "xsd:float">1.0</bp:stoichiometricCoefficient>
</bp:Stoichiometry>

<bp:Complex rdf:ID="_TR_LCK_CD4_s3282_csa226_">
 <bp:component rdf:resource="#_LCK_s2442_sa1917_" />
 <bp:component rdf:resource="#_TR_s2441_sa1916_" />
 <bp:component rdf:resource="#_CD4_s2440_sa1915_" />
 <bp:standardName rdf:datatype = "xsd:string">TR-LCK-CD4</bp:standardName>
 <bp:displayName rdf:datatype = "xsd:string">TR-LCK-CD4</bp:displayName>
 <bp:cellularLocation rdf:resource="#_neuron_c1_" />
</bp:Complex>

<bp:Stoichiometry rdf:ID="PARTICIPANT_STOICHIOMETRY_re100_168">
 <bp:physicalEntity rdf:resource="#_C7_s361_sa9_" />
 <bp:stoichiometricCoefficient rdf:datatype = "xsd:float">1.0</bp:stoichiometricCoefficient>
</bp:Stoichiometry>

<bp:Stoichiometry rdf:ID="PARTICIPANT_STOICHIOMETRY_re100_170">
 <bp:physicalEntity rdf:resource="#_C5B_s363_sa7_" />
 <bp:stoichiometricCoefficient rdf:datatype = "xsd:float">1.0</bp:stoichiometricCoefficient>
</bp:Stoichiometry>

<bp:Complex rdf:ID="_G_Secretase_s2835_csa3_">
 <bp:component rdf:resource="#_NCSTN_s969_sa309_" />
 <bp:component rdf:resource="#_PSEN1_s971_sa311_" />
 <bp:component rdf:resource="#_APH1_s970_sa310_" />
 <bp:component rdf:resource="#_PSENEN_s2941_sa2311_" />
 <bp:standardName rdf:datatype = "xsd:string">G-Secretase</bp:standardName>
 <bp:displayName rdf:datatype = "xsd:string">G-Secretase</bp:displayName>
 <bp:cellularLocation rdf:resource="#_neuron_c1_" />
</bp:Complex>

<bp:BiochemicalReaction rdf:ID="STATE_TRANSITION_RIGHT__APC_GSK3B_AXIN_CTNNB1-_re648">
 <bp:participantStoichiometry rdf:resource="#PARTICIPANT_STOICHIOMETRY_re648_1079" />
 <bp:conversionDirection rdf:datatype = "xsd:string">LEFT_TO_RIGHT</bp:conversionDirection>
 <bp:standardName rdf:datatype = "xsd:string">STATE_TRANSITION_RIGHT__APC_GSK3B_AXIN_CTNNB1-_re648</bp:standardName>
 <bp:interactionType rdf:resource="CELLDESIGNER_INTERACTION_VOCABULARY=STATE_TRANSITION" />
 <bp:right rdf:resource="#_APC_GSK3B_AXIN_CTNNB1_s3258_csa55_" />
 <bp:xref rdf:resource="STATE_TRANSITION" />
</bp:BiochemicalReaction>

<bp:BiochemicalReaction rdf:ID="STATE_TRANSITION_RIGHT__APC_GSK3B_AXIN_CTNNB1-_re649">
 <bp:participantStoichiometry rdf:resource="#PARTICIPANT_STOICHIOMETRY_re649_1080" />
 <bp:conversionDirection rdf:datatype = "xsd:string">LEFT_TO_RIGHT</bp:conversionDirection>
 <bp:standardName rdf:datatype = "xsd:string">STATE_TRANSITION_RIGHT__APC_GSK3B_AXIN_CTNNB1-_re649</bp:standardName>
 <bp:interactionType rdf:resource="CELLDESIGNER_INTERACTION_VOCABULARY=STATE_TRANSITION" />
 <bp:right rdf:resource="#_APC_GSK3B_AXIN_CTNNB1_s3258_csa55_" />
 <bp:xref rdf:resource="STATE_TRANSITION" />
</bp:BiochemicalReaction>

<bp:Protein rdf:ID="_ESR1_s2072_sa1590_">
 <bp:feature rdf:resource="#_ESR1__ESR1_s2072_sa1590__Active_" />
 <bp:standardName rdf:datatype = "xsd:string">ESR1</bp:standardName>
 <bp:displayName rdf:datatype = "xsd:string">ESR1</bp:displayName>
 <bp:cellularLocation rdf:resource="#_nucleus_c3_" />
</bp:Protein>

<bp:Protein rdf:ID="_TNF_s2652_sa2111_">
 <bp:standardName rdf:datatype = "xsd:string">TNF</bp:standardName>
 <bp:displayName rdf:datatype = "xsd:string">TNF</bp:displayName>
</bp:Protein>

<bp:Control rdf:ID="KNOWN_TRANSITION_OMITTED_LEFT__NO-RIGHT__neurotoxin-_re1105">
 <bp:xref rdf:resource="KNOWN_TRANSITION_OMITTED" />
 <bp:standardName rdf:datatype = "xsd:string">KNOWN_TRANSITION_OMITTED_LEFT__NO-RIGHT__neurotoxin-_re1105</bp:standardName>
 <bp:controlled rdf:resource="#_neurotoxin_s3062_sa2418_" />
 <bp:controller rdf:resource="#_NO_s3508_sa2411_" />
</bp:Control>

<bp:Stoichiometry rdf:ID="PARTICIPANT_STOICHIOMETRY_re218_306">
 <bp:physicalEntity rdf:resource="#_Ubiquinol_s3155_sa284_" />
 <bp:stoichiometricCoefficient rdf:datatype = "xsd:float">1.0</bp:stoichiometricCoefficient>
</bp:Stoichiometry>

<bp:Stoichiometry rdf:ID="PARTICIPANT_STOICHIOMETRY_re100_171">
 <bp:physicalEntity rdf:resource="#_MAC:_membrane_attack_complex_s364_csa19_" />
 <bp:stoichiometricCoefficient rdf:datatype = "xsd:float">1.0</bp:stoichiometricCoefficient>
</bp:Stoichiometry>

<bp:Stoichiometry rdf:ID="PARTICIPANT_STOICHIOMETRY_re218_305">
 <bp:physicalEntity rdf:resource="#_MT_ND_s186_sa281_" />
 <bp:stoichiometricCoefficient rdf:datatype = "xsd:float">1.0</bp:stoichiometricCoefficient>
</bp:Stoichiometry>

<bp:Stoichiometry rdf:ID="PARTICIPANT_STOICHIOMETRY_re218_304">
 <bp:physicalEntity rdf:resource="#_MT_ND_s186_sa280_" />
 <bp:stoichiometricCoefficient rdf:datatype = "xsd:float">1.0</bp:stoichiometricCoefficient>
</bp:Stoichiometry>

<bp:ComplexAssembly rdf:ID="HETERODIMER_ASSOCIATION_LEFT__RAGE-_AGE-RIGHT__AGE_RAGE-_re1322">
 <bp:participantStoichiometry rdf:resource="#PARTICIPANT_STOICHIOMETRY_re1322_2112" />
 <bp:participantStoichiometry rdf:resource="#PARTICIPANT_STOICHIOMETRY_re1322_2113" />
 <bp:participantStoichiometry rdf:resource="#PARTICIPANT_STOICHIOMETRY_re1322_2111" />
 <bp:conversionDirection rdf:datatype = "xsd:string">LEFT_TO_RIGHT</bp:conversionDirection>
 <bp:standardName rdf:datatype = "xsd:string">HETERODIMER_ASSOCIATION_LEFT__RAGE-_AGE-RIGHT__AGE_RAGE-_re1322</bp:standardName>
 <bp:left rdf:resource="#_AGE_s3873_sa2790_" />
 <bp:left rdf:resource="#_RAGE_s3872_sa2789_" />
 <bp:interactionType rdf:resource="CELLDESIGNER_INTERACTION_VOCABULARY=HETERODIMER_ASSOCIATION" />
 <bp:right rdf:resource="#_AGE_RAGE_s3870_csa318_" />
 <bp:spontaneous rdf:datatype = "xsd:null">true</bp:spontaneous>
 <bp:xref rdf:resource="HETERODIMER_ASSOCIATION" />
</bp:ComplexAssembly>

<bp:BiochemicalReaction rdf:ID="STATE_TRANSITION_LEFT__ceramide-RIGHT__DAG-_re832">
 <bp:participantStoichiometry rdf:resource="#PARTICIPANT_STOICHIOMETRY_re832_1341" />
 <bp:participantStoichiometry rdf:resource="#PARTICIPANT_STOICHIOMETRY_re832_1342" />
 <bp:conversionDirection rdf:datatype = "xsd:string">LEFT_TO_RIGHT</bp:conversionDirection>
 <bp:standardName rdf:datatype = "xsd:string">STATE_TRANSITION_LEFT__ceramide-RIGHT__DAG-_re832</bp:standardName>
 <bp:left rdf:resource="#_ceramide_s2346_sa1825_" />
 <bp:interactionType rdf:resource="CELLDESIGNER_INTERACTION_VOCABULARY=STATE_TRANSITION" />
 <bp:right rdf:resource="#_DAG_s2374_sa2281_" />
 <bp:xref rdf:resource="STATE_TRANSITION" />
</bp:BiochemicalReaction>

<bp:Pathway rdf:ID="_autophagosome_formation_s2189_sa1696_">
 <bp:standardName rdf:datatype = "xsd:string">autophagosome formation</bp:standardName>
 <bp:displayName rdf:datatype = "xsd:string">autophagosome formation</bp:displayName>
</bp:Pathway>

<bp:Control rdf:ID="KNOWN_TRANSITION_OMITTED_LEFT__Oligomeric_AmyloidB-RIGHT__neuronal_cell_death-_re640">
 <bp:xref rdf:resource="KNOWN_TRANSITION_OMITTED" />
 <bp:standardName rdf:datatype = "xsd:string">KNOWN_TRANSITION_OMITTED_LEFT__Oligomeric_AmyloidB-RIGHT__neuronal_cell_death-_re640</bp:standardName>
 <bp:controlled rdf:resource="#_neuronal_cell_death_s1916_sa1438_" />
 <bp:controller rdf:resource="#_Oligomeric_AmyloidB_s597_sa47_" />
</bp:Control>

<bp:Stoichiometry rdf:ID="_TREM1_s3691_sa2604__STOICHIOMETRY_ID">
 <bp:physicalEntity rdf:resource="#_TREM1_s3691_sa2604_" />
 <bp:stoichiometricCoefficient rdf:datatype = "xsd:float">1.0</bp:stoichiometricCoefficient>
</bp:Stoichiometry>

<bp:BiochemicalReaction rdf:ID="STATE_TRANSITION_LEFT__SLC8A-RIGHT__SLC8A-_re934">
 <bp:participantStoichiometry rdf:resource="#PARTICIPANT_STOICHIOMETRY_re934_1556" />
 <bp:participantStoichiometry rdf:resource="#PARTICIPANT_STOICHIOMETRY_re934_1555" />
 <bp:conversionDirection rdf:datatype = "xsd:string">LEFT_TO_RIGHT</bp:conversionDirection>
 <bp:standardName rdf:datatype = "xsd:string">STATE_TRANSITION_LEFT__SLC8A-RIGHT__SLC8A-_re934</bp:standardName>
 <bp:left rdf:resource="#_SLC8A_s3484_sa2134_" />
 <bp:interactionType rdf:resource="CELLDESIGNER_INTERACTION_VOCABULARY=STATE_TRANSITION" />
 <bp:right rdf:resource="#_SLC8A_s3484_sa2135_" />
 <bp:xref rdf:resource="STATE_TRANSITION" />
</bp:BiochemicalReaction>

<bp:SmallMolecule rdf:ID="_cholesterol_s533_sa391_">
 <bp:standardName rdf:datatype = "xsd:string">cholesterol</bp:standardName>
 <bp:displayName rdf:datatype = "xsd:string">cholesterol</bp:displayName>
</bp:SmallMolecule>

<bp:Complex rdf:ID="_TLR2_AmyloidB_s3593_csa285_">
 <bp:component rdf:resource="#_TLR2_s3594_sa2499_" />
 <bp:component rdf:resource="#_AmyloidB_s293_sa313_" />
 <bp:standardName rdf:datatype = "xsd:string">TLR2-AmyloidB</bp:standardName>
 <bp:displayName rdf:datatype = "xsd:string">TLR2-AmyloidB</bp:displayName>
 <bp:cellularLocation rdf:resource="#_microglia_c4_" />
</bp:Complex>

<bp:Stoichiometry rdf:about="STOICHIOMETRY_ID_s3302_csa261">
 <bp:physicalEntity rdf:resource="#_NOTCH_ectodomain_Delta_s3302_csa261_" />
 <bp:stoichiometricCoefficient rdf:datatype = "xsd:float">1.0</bp:stoichiometricCoefficient>
</bp:Stoichiometry>

<bp:Catalysis rdf:about="re262_s3350_csa64_386">
 <bp:xref rdf:resource="CATALYSIS" />
 <bp:controlled rdf:resource="#STATE_TRANSITION_LEFT__NEDD8-RIGHT__NEDD8-_re262" />
 <bp:controller rdf:resource="#_UBA3_APPBP1_s3350_csa64_" />
</bp:Catalysis>

<bp:Protein rdf:ID="_USP17L2_s935_sa656_">
 <bp:standardName rdf:datatype = "xsd:string">USP17L2</bp:standardName>
 <bp:displayName rdf:datatype = "xsd:string">USP17L2</bp:displayName>
 <bp:cellularLocation rdf:resource="#_neuron_c1_" />
</bp:Protein>

<bp:Catalysis rdf:about="re704_s3321_csa57_1139">
 <bp:xref rdf:resource="CATALYSIS" />
 <bp:controlled rdf:resource="#STATE_TRANSITION_LEFT__GTPase-RIGHT__GTPase-_re704" />
 <bp:controller rdf:resource="#_FZD_WNT_LRP5_6_s3321_csa57_" />
</bp:Catalysis>

<bp:Complex rdf:ID="_FTH_ACO1_IREB2_s3237_csa140_">
 <bp:component rdf:resource="#_FTH_s1470_sa1127_" />
 <bp:component rdf:resource="#_IREB2_s1484_sa1138_" />
 <bp:component rdf:resource="#_ACO1_s1458_sa1114_" />
 <bp:standardName rdf:datatype = "xsd:string">FTH-ACO1-IREB2</bp:standardName>
 <bp:displayName rdf:datatype = "xsd:string">FTH-ACO1-IREB2</bp:displayName>
 <bp:cellularLocation rdf:resource="#_neuron_c1_" />
</bp:Complex>

<bp:Control rdf:ID="STATE_TRANSITION_LEFT__FYN-RIGHT__MAPK-_re1047">
 <bp:xref rdf:resource="STATE_TRANSITION" />
 <bp:standardName rdf:datatype = "xsd:string">STATE_TRANSITION_LEFT__FYN-RIGHT__MAPK-_re1047</bp:standardName>
 <bp:controlled rdf:resource="#_MAPK_s2015_sa1526_" />
 <bp:controller rdf:resource="#_FYN_s3455_sa1524_" />
</bp:Control>

<bp:Stoichiometry rdf:ID="_KCN_s2646_sa2105__STOICHIOMETRY_ID">
 <bp:physicalEntity rdf:resource="#_KCN_s2646_sa2105_" />
 <bp:stoichiometricCoefficient rdf:datatype = "xsd:float">1.0</bp:stoichiometricCoefficient>
</bp:Stoichiometry>

<bp:Stoichiometry rdf:ID="_PMVK_s1091_sa795__STOICHIOMETRY_ID">
 <bp:physicalEntity rdf:resource="#_PMVK_s1091_sa795_" />
 <bp:stoichiometricCoefficient rdf:datatype = "xsd:float">1.0</bp:stoichiometricCoefficient>
</bp:Stoichiometry>

<bp:Protein rdf:ID="_NMDAR_s3858_sa2779_">
 <bp:standardName rdf:datatype = "xsd:string">NMDAR</bp:standardName>
 <bp:displayName rdf:datatype = "xsd:string">NMDAR</bp:displayName>
</bp:Protein>

<bp:Stoichiometry rdf:ID="_DAB_s1647_sa1261__STOICHIOMETRY_ID">
 <bp:physicalEntity rdf:resource="#_DAB_s1647_sa1261_" />
 <bp:stoichiometricCoefficient rdf:datatype = "xsd:float">1.0</bp:stoichiometricCoefficient>
</bp:Stoichiometry>

<bp:Stoichiometry rdf:about="STOICHIOMETRY_ID_s3235_csa144">
 <bp:physicalEntity rdf:resource="#_FTH_PCBP2_40S_60S_s3235_csa144_" />
 <bp:stoichiometricCoefficient rdf:datatype = "xsd:float">1.0</bp:stoichiometricCoefficient>
</bp:Stoichiometry>

<bp:Stoichiometry rdf:ID="_C1Q_s3485_sa24__STOICHIOMETRY_ID">
 <bp:physicalEntity rdf:resource="#_C1Q_s3485_sa24_" />
 <bp:stoichiometricCoefficient rdf:datatype = "xsd:float">2.0</bp:stoichiometricCoefficient>
</bp:Stoichiometry>

<bp:BiochemicalReaction rdf:ID="STATE_TRANSITION_LEFT__ceramide-RIGHT__sphingosine-_re810">
 <bp:participantStoichiometry rdf:resource="#PARTICIPANT_STOICHIOMETRY_re810_1304" />
 <bp:participantStoichiometry rdf:resource="#PARTICIPANT_STOICHIOMETRY_re810_1305" />
 <bp:conversionDirection rdf:datatype = "xsd:string">LEFT_TO_RIGHT</bp:conversionDirection>
 <bp:standardName rdf:datatype = "xsd:string">STATE_TRANSITION_LEFT__ceramide-RIGHT__sphingosine-_re810</bp:standardName>
 <bp:left rdf:resource="#_ceramide_s2346_sa1825_" />
 <bp:interactionType rdf:resource="CELLDESIGNER_INTERACTION_VOCABULARY=STATE_TRANSITION" />
 <bp:right rdf:resource="#_sphingosine_s2345_sa1824_" />
 <bp:xref rdf:resource="STATE_TRANSITION" />
</bp:BiochemicalReaction>

<bp:BiochemicalReaction rdf:ID="STATE_TRANSITION_LEFT__PDH-RIGHT__PDH-_re204">
 <bp:participantStoichiometry rdf:resource="#PARTICIPANT_STOICHIOMETRY_re204_293" />
 <bp:participantStoichiometry rdf:resource="#PARTICIPANT_STOICHIOMETRY_re204_294" />
 <bp:conversionDirection rdf:datatype = "xsd:string">LEFT_TO_RIGHT</bp:conversionDirection>
 <bp:standardName rdf:datatype = "xsd:string">STATE_TRANSITION_LEFT__PDH-RIGHT__PDH-_re204</bp:standardName>
 <bp:left rdf:resource="#_PDH_s657_sa254_" />
 <bp:interactionType rdf:resource="CELLDESIGNER_INTERACTION_VOCABULARY=STATE_TRANSITION" />
 <bp:right rdf:resource="#_PDH_s655_sa253_" />
 <bp:xref rdf:resource="STATE_TRANSITION" />
</bp:BiochemicalReaction>

<bp:Catalysis rdf:about="re826_s2366_sa1849_1325">
 <bp:xref rdf:resource="CATALYSIS" />
 <bp:controlled rdf:resource="#STATE_TRANSITION_LEFT__IGF1R-RIGHT__IGF1R-_re826" />
 <bp:controller rdf:resource="#_IGF1_s2366_sa1849_" />
</bp:Catalysis>

<bp:BiochemicalReaction rdf:ID="STATE_TRANSITION_LEFT__PDH-RIGHT__PDH-_re205">
 <bp:participantStoichiometry rdf:resource="#PARTICIPANT_STOICHIOMETRY_re205_296" />
 <bp:participantStoichiometry rdf:resource="#PARTICIPANT_STOICHIOMETRY_re205_297" />
 <bp:conversionDirection rdf:datatype = "xsd:string">LEFT_TO_RIGHT</bp:conversionDirection>
 <bp:standardName rdf:datatype = "xsd:string">STATE_TRANSITION_LEFT__PDH-RIGHT__PDH-_re205</bp:standardName>
 <bp:left rdf:resource="#_PDH_s655_sa253_" />
 <bp:interactionType rdf:resource="CELLDESIGNER_INTERACTION_VOCABULARY=STATE_TRANSITION" />
 <bp:right rdf:resource="#_PDH_s657_sa254_" />
 <bp:xref rdf:resource="STATE_TRANSITION" />
</bp:BiochemicalReaction>

<bp:Stoichiometry rdf:ID="_PCBP1_s1493_sa1144__STOICHIOMETRY_ID">
 <bp:physicalEntity rdf:resource="#_PCBP1_s1493_sa1144_" />
 <bp:stoichiometricCoefficient rdf:datatype = "xsd:float">2.0</bp:stoichiometricCoefficient>
</bp:Stoichiometry>

<bp:BiochemicalReaction rdf:ID="STATE_TRANSITION_LEFT__FOXO-RIGHT__FOXO-_re828">
 <bp:participantStoichiometry rdf:resource="#PARTICIPANT_STOICHIOMETRY_re828_1334" />
 <bp:participantStoichiometry rdf:resource="#PARTICIPANT_STOICHIOMETRY_re828_1333" />
 <bp:conversionDirection rdf:datatype = "xsd:string">LEFT_TO_RIGHT</bp:conversionDirection>
 <bp:standardName rdf:datatype = "xsd:string">STATE_TRANSITION_LEFT__FOXO-RIGHT__FOXO-_re828</bp:standardName>
 <bp:left rdf:resource="#_FOXO_s3457_sa1852_" />
 <bp:interactionType rdf:resource="CELLDESIGNER_INTERACTION_VOCABULARY=STATE_TRANSITION" />
 <bp:right rdf:resource="#_FOXO_s3457_sa1853_" />
 <bp:xref rdf:resource="STATE_TRANSITION" />
</bp:BiochemicalReaction>

<bp:BiochemicalReaction rdf:ID="STATE_TRANSITION_LEFT__HMG_CoA-RIGHT__mevalonic_acid-_re341">
 <bp:participantStoichiometry rdf:resource="#PARTICIPANT_STOICHIOMETRY_re341_540" />
 <bp:participantStoichiometry rdf:resource="#PARTICIPANT_STOICHIOMETRY_re341_541" />
 <bp:conversionDirection rdf:datatype = "xsd:string">LEFT_TO_RIGHT</bp:conversionDirection>
 <bp:standardName rdf:datatype = "xsd:string">STATE_TRANSITION_LEFT__HMG_CoA-RIGHT__mevalonic_acid-_re341</bp:standardName>
 <bp:left rdf:resource="#_HMG_CoA_s1085_sa789_" />
 <bp:interactionType rdf:resource="CELLDESIGNER_INTERACTION_VOCABULARY=STATE_TRANSITION" />
 <bp:right rdf:resource="#_mevalonic_acid_s1086_sa790_" />
 <bp:xref rdf:resource="STATE_TRANSITION" />
</bp:BiochemicalReaction>

<bp:Stoichiometry rdf:ID="PARTICIPANT_STOICHIOMETRY_re799_1287">
 <bp:physicalEntity rdf:resource="#_NTF4_s2298_sa1791_" />
 <bp:stoichiometricCoefficient rdf:datatype = "xsd:float">1.0</bp:stoichiometricCoefficient>
</bp:Stoichiometry>

<bp:Stoichiometry rdf:ID="PARTICIPANT_STOICHIOMETRY_re592_985">
 <bp:physicalEntity rdf:resource="#_DAG_IP3_s3257_csa158_" />
 <bp:stoichiometricCoefficient rdf:datatype = "xsd:float">1.0</bp:stoichiometricCoefficient>
</bp:Stoichiometry>

<bp:Stoichiometry rdf:ID="PARTICIPANT_STOICHIOMETRY_re799_1289">
 <bp:physicalEntity rdf:resource="#_NGFR_NTF4_s3278_csa215_" />
 <bp:stoichiometricCoefficient rdf:datatype = "xsd:float">1.0</bp:stoichiometricCoefficient>
</bp:Stoichiometry>

<bp:Stoichiometry rdf:ID="PARTICIPANT_STOICHIOMETRY_re854_1396">
 <bp:physicalEntity rdf:resource="#_XBP1_s2472_sa1934_" />
 <bp:stoichiometricCoefficient rdf:datatype = "xsd:float">1.0</bp:stoichiometricCoefficient>
</bp:Stoichiometry>

<bp:Stoichiometry rdf:ID="PARTICIPANT_STOICHIOMETRY_re592_986">
 <bp:physicalEntity rdf:resource="#_DAG_s2374_sa2281_" />
 <bp:stoichiometricCoefficient rdf:datatype = "xsd:float">1.0</bp:stoichiometricCoefficient>
</bp:Stoichiometry>

<bp:Stoichiometry rdf:ID="PARTICIPANT_STOICHIOMETRY_re799_1288">
 <bp:physicalEntity rdf:resource="#_NGFR_s1163_sa856_" />
 <bp:stoichiometricCoefficient rdf:datatype = "xsd:float">1.0</bp:stoichiometricCoefficient>
</bp:Stoichiometry>

<bp:Stoichiometry rdf:ID="PARTICIPANT_STOICHIOMETRY_re854_1397">
 <bp:physicalEntity rdf:resource="#_XBP1_s2472_sa1935_" />
 <bp:stoichiometricCoefficient rdf:datatype = "xsd:float">1.0</bp:stoichiometricCoefficient>
</bp:Stoichiometry>

<bp:EntityFeature rdf:ID="_TNF__TNF_s2765_sa2234__Active_">
</bp:EntityFeature>

<bp:Stoichiometry rdf:ID="_PDH_s655_sa253__STOICHIOMETRY_ID">
 <bp:physicalEntity rdf:resource="#_PDH_s655_sa253_" />
 <bp:stoichiometricCoefficient rdf:datatype = "xsd:float">1.0</bp:stoichiometricCoefficient>
</bp:Stoichiometry>

<bp:RelationshipTypeVocabulary rdf:about="CELLDESIGNER_REACTION_TYPE=STATE_TRANSITION">
 <bp:term rdf:datatype = "xsd:string">STATE_TRANSITION</bp:term>
</bp:RelationshipTypeVocabulary>

<bp:Conversion rdf:ID="UNKNOWN_TRANSITION_LEFT__APBB1_AICD-RIGHT__APBB1_AICD-_re308">
 <bp:participantStoichiometry rdf:resource="#PARTICIPANT_STOICHIOMETRY_re308_467" />
 <bp:participantStoichiometry rdf:resource="#PARTICIPANT_STOICHIOMETRY_re308_466" />
 <bp:conversionDirection rdf:datatype = "xsd:string">LEFT_TO_RIGHT</bp:conversionDirection>
 <bp:standardName rdf:datatype = "xsd:string">UNKNOWN_TRANSITION_LEFT__APBB1_AICD-RIGHT__APBB1_AICD-_re308</bp:standardName>
 <bp:left rdf:resource="#_APBB1_AICD_s3372_csa97_" />
 <bp:interactionType rdf:resource="CELLDESIGNER_INTERACTION_VOCABULARY=UNKNOWN_TRANSITION" />
 <bp:right rdf:resource="#_APBB1_AICD_s3373_csa98_" />
 <bp:xref rdf:resource="UNKNOWN_TRANSITION" />
</bp:Conversion>

<bp:EntityFeature rdf:ID="_RPS6KA1__RPS6KA1_s2606_sa2069__Active_">
</bp:EntityFeature>

<bp:TransportWithBiochemicalReaction rdf:ID="TRANSPORT_LEFT__ACTA1-RIGHT__ACTA1-_re448">
 <bp:participantStoichiometry rdf:resource="#PARTICIPANT_STOICHIOMETRY_re448_734" />
 <bp:participantStoichiometry rdf:resource="#PARTICIPANT_STOICHIOMETRY_re448_735" />
 <bp:conversionDirection rdf:datatype = "xsd:string">LEFT_TO_RIGHT</bp:conversionDirection>
 <bp:standardName rdf:datatype = "xsd:string">TRANSPORT_LEFT__ACTA1-RIGHT__ACTA1-_re448</bp:standardName>
 <bp:left rdf:resource="#_ACTA1_s1317_sa980_" />
 <bp:interactionType rdf:resource="CELLDESIGNER_INTERACTION_VOCABULARY=TRANSPORT" />
 <bp:right rdf:resource="#_ACTA1_s1318_sa981_" />
 <bp:xref rdf:resource="TRANSPORT" />
</bp:TransportWithBiochemicalReaction>

<bp:Stoichiometry rdf:ID="PARTICIPANT_STOICHIOMETRY_re852_1390">
 <bp:physicalEntity rdf:resource="#_EIF2A_s2469_sa1931_" />
 <bp:stoichiometricCoefficient rdf:datatype = "xsd:float">1.0</bp:stoichiometricCoefficient>
</bp:Stoichiometry>

<bp:Stoichiometry rdf:ID="PARTICIPANT_STOICHIOMETRY_re852_1391">
 <bp:physicalEntity rdf:resource="#_EIF2A_s2470_sa1932_" />
 <bp:stoichiometricCoefficient rdf:datatype = "xsd:float">1.0</bp:stoichiometricCoefficient>
</bp:Stoichiometry>

<bp:Stoichiometry rdf:ID="_IREB2_s1492_sa1142__STOICHIOMETRY_ID">
 <bp:physicalEntity rdf:resource="#_IREB2_s1492_sa1142_" />
 <bp:stoichiometricCoefficient rdf:datatype = "xsd:float">1.0</bp:stoichiometricCoefficient>
</bp:Stoichiometry>

<bp:BiochemicalReaction rdf:ID="STATE_TRANSITION_LEFT__GSK3B-RIGHT__GSK3B-_re1120">
 <bp:participantStoichiometry rdf:resource="#PARTICIPANT_STOICHIOMETRY_re1120_1759" />
 <bp:participantStoichiometry rdf:resource="#PARTICIPANT_STOICHIOMETRY_re1120_1760" />
 <bp:conversionDirection rdf:datatype = "xsd:string">LEFT_TO_RIGHT</bp:conversionDirection>
 <bp:standardName rdf:datatype = "xsd:string">STATE_TRANSITION_LEFT__GSK3B-RIGHT__GSK3B-_re1120</bp:standardName>
 <bp:left rdf:resource="#_GSK3B_s62_sa88_" />
 <bp:interactionType rdf:resource="CELLDESIGNER_INTERACTION_VOCABULARY=STATE_TRANSITION" />
 <bp:right rdf:resource="#_GSK3B_s62_sa2435_" />
 <bp:xref rdf:resource="STATE_TRANSITION" />
</bp:BiochemicalReaction>

<bp:BiochemicalReaction rdf:ID="STATE_TRANSITION_LEFT__3_mercaptopyruvate-_sulfite-RIGHT__thiosulfate-_pyruvate-_re480">
 <bp:participantStoichiometry rdf:resource="#PARTICIPANT_STOICHIOMETRY_re480_785" />
 <bp:participantStoichiometry rdf:resource="#PARTICIPANT_STOICHIOMETRY_re480_786" />
 <bp:participantStoichiometry rdf:resource="#PARTICIPANT_STOICHIOMETRY_re480_787" />
 <bp:participantStoichiometry rdf:resource="#PARTICIPANT_STOICHIOMETRY_re480_784" />
 <bp:conversionDirection rdf:datatype = "xsd:string">LEFT_TO_RIGHT</bp:conversionDirection>
 <bp:standardName rdf:datatype = "xsd:string">STATE_TRANSITION_LEFT__3_mercaptopyruvate-_sulfite-RIGHT__thiosulfate-_pyruvate-_re480</bp:standardName>
 <bp:left rdf:resource="#_sulfite_s1346_sa1010_" />
 <bp:left rdf:resource="#_3_mercaptopyruvate_s1349_sa1013_" />
 <bp:interactionType rdf:resource="CELLDESIGNER_INTERACTION_VOCABULARY=STATE_TRANSITION" />
 <bp:right rdf:resource="#_pyruvate_s1354_sa1020_" />
 <bp:right rdf:resource="#_thiosulfate_s1350_sa1015_" />
 <bp:xref rdf:resource="STATE_TRANSITION" />
</bp:BiochemicalReaction>

<bp:Protein rdf:ID="_LRP1_s3390_sa1202_">
 <bp:standardName rdf:datatype = "xsd:string">LRP1</bp:standardName>
 <bp:displayName rdf:datatype = "xsd:string">LRP1</bp:displayName>
 <bp:cellularLocation rdf:resource="#_blood_brain_barrier__BBB__c22_" />
</bp:Protein>

<bp:Protein rdf:ID="_TUB_s930_sa649_">
 <bp:feature rdf:resource="#_TUB__TUB_s930_sa649__rs1_" />
 <bp:standardName rdf:datatype = "xsd:string">TUB</bp:standardName>
 <bp:displayName rdf:datatype = "xsd:string">TUB</bp:displayName>
 <bp:cellularLocation rdf:resource="#_neuron_c1_" />
</bp:Protein>

<bp:Complex rdf:ID="_GluR_glutamate_s3316_csa277_">
 <bp:component rdf:resource="#_GluR_s3050_sa2396_" />
 <bp:component rdf:resource="#_glutamate_s1206_sa1497_" />
 <bp:standardName rdf:datatype = "xsd:string">GluR-glutamate</bp:standardName>
 <bp:displayName rdf:datatype = "xsd:string">GluR-glutamate</bp:displayName>
 <bp:cellularLocation rdf:resource="#_astrocyte_c2_" />
</bp:Complex>

<bp:Control rdf:ID="KNOWN_TRANSITION_OMITTED_LEFT__APOE_AmyloidB-RIGHT__Unknown_transportation-_re1029">
 <bp:xref rdf:resource="KNOWN_TRANSITION_OMITTED" />
 <bp:standardName rdf:datatype = "xsd:string">KNOWN_TRANSITION_OMITTED_LEFT__APOE_AmyloidB-RIGHT__Unknown_transportation-_re1029</bp:standardName>
 <bp:controlled rdf:resource="#_Unknown_transportation_s2960_sa2332_" />
 <bp:controller rdf:resource="#_APOE_AmyloidB_s3303_csa264_" />
</bp:Control>

<bp:Pathway rdf:ID="_starvation_condition_s2158_sa1671_">
 <bp:standardName rdf:datatype = "xsd:string">starvation condition</bp:standardName>
 <bp:displayName rdf:datatype = "xsd:string">starvation condition</bp:displayName>
</bp:Pathway>

<bp:Control rdf:ID="KNOWN_TRANSITION_OMITTED_LEFT__SMPD2-RIGHT__Abnormal_ceramide_accumulation-_re1015">
 <bp:xref rdf:resource="KNOWN_TRANSITION_OMITTED" />
 <bp:standardName rdf:datatype = "xsd:string">KNOWN_TRANSITION_OMITTED_LEFT__SMPD2-RIGHT__Abnormal_ceramide_accumulation-_re1015</bp:standardName>
 <bp:controlled rdf:resource="#_Abnormal_ceramide_accumulation_s2959_sa2331_" />
 <bp:controller rdf:resource="#_SMPD2_s1515_sa1160_" />
</bp:Control>

<bp:Control rdf:ID="KNOWN_TRANSITION_OMITTED_LEFT__SMPD2-RIGHT__Abnormal_ceramide_accumulation-_re1016">
 <bp:xref rdf:resource="KNOWN_TRANSITION_OMITTED" />
 <bp:standardName rdf:datatype = "xsd:string">KNOWN_TRANSITION_OMITTED_LEFT__SMPD2-RIGHT__Abnormal_ceramide_accumulation-_re1016</bp:standardName>
 <bp:controlled rdf:resource="#_Abnormal_ceramide_accumulation_s2959_sa2331_" />
 <bp:controller rdf:resource="#_SMPD2_s1514_sa1159_" />
</bp:Control>

<bp:Stoichiometry rdf:ID="_VEGFA_s2611_sa2078__STOICHIOMETRY_ID">
 <bp:physicalEntity rdf:resource="#_VEGFA_s2611_sa2078_" />
 <bp:stoichiometricCoefficient rdf:datatype = "xsd:float">1.0</bp:stoichiometricCoefficient>
</bp:Stoichiometry>

<bp:Control rdf:ID="KNOWN_TRANSITION_OMITTED_LEFT__SMPD2-RIGHT__Abnormal_ceramide_accumulation-_re1012">
 <bp:xref rdf:resource="KNOWN_TRANSITION_OMITTED" />
 <bp:standardName rdf:datatype = "xsd:string">KNOWN_TRANSITION_OMITTED_LEFT__SMPD2-RIGHT__Abnormal_ceramide_accumulation-_re1012</bp:standardName>
 <bp:controlled rdf:resource="#_Abnormal_ceramide_accumulation_s2959_sa2331_" />
 <bp:controller rdf:resource="#_SMPD2_s1511_sa1156_" />
</bp:Control>

<bp:Protein rdf:ID="_GR_s3537_sa892_">
 <bp:feature rdf:resource="#_GR__GR_s3537_sa892__Active_" />
 <bp:standardName rdf:datatype = "xsd:string">GR</bp:standardName>
 <bp:displayName rdf:datatype = "xsd:string">GR</bp:displayName>
</bp:Protein>

<bp:Control rdf:ID="KNOWN_TRANSITION_OMITTED_LEFT__SMPD2-RIGHT__Abnormal_ceramide_accumulation-_re1013">
 <bp:xref rdf:resource="KNOWN_TRANSITION_OMITTED" />
 <bp:standardName rdf:datatype = "xsd:string">KNOWN_TRANSITION_OMITTED_LEFT__SMPD2-RIGHT__Abnormal_ceramide_accumulation-_re1013</bp:standardName>
 <bp:controlled rdf:resource="#_Abnormal_ceramide_accumulation_s2959_sa2331_" />
 <bp:controller rdf:resource="#_SMPD2_s1508_sa1155_" />
</bp:Control>

<bp:Control rdf:ID="KNOWN_TRANSITION_OMITTED_LEFT__SMPD2-RIGHT__Abnormal_ceramide_accumulation-_re1014">
 <bp:xref rdf:resource="KNOWN_TRANSITION_OMITTED" />
 <bp:standardName rdf:datatype = "xsd:string">KNOWN_TRANSITION_OMITTED_LEFT__SMPD2-RIGHT__Abnormal_ceramide_accumulation-_re1014</bp:standardName>
 <bp:controlled rdf:resource="#_Abnormal_ceramide_accumulation_s2959_sa2331_" />
 <bp:controller rdf:resource="#_SMPD2_s1510_sa1154_" />
</bp:Control>

<bp:Protein rdf:ID="_VLDLR_s2103_sa1620_">
 <bp:feature rdf:resource="#_VLDLR__VLDLR_s2103_sa1620__Active_" />
 <bp:standardName rdf:datatype = "xsd:string">VLDLR</bp:standardName>
 <bp:displayName rdf:datatype = "xsd:string">VLDLR</bp:displayName>
</bp:Protein>

<bp:Stoichiometry rdf:ID="PARTICIPANT_STOICHIOMETRY_re396_654">
 <bp:physicalEntity rdf:resource="#_glutamate_s1192_sa882_" />
 <bp:stoichiometricCoefficient rdf:datatype = "xsd:float">1.0</bp:stoichiometricCoefficient>
</bp:Stoichiometry>

<bp:Stoichiometry rdf:ID="PARTICIPANT_STOICHIOMETRY_re396_656">
 <bp:physicalEntity rdf:resource="#_glutamate_GRIN_Mg2_PLUS__s3200_csa112_" />
 <bp:stoichiometricCoefficient rdf:datatype = "xsd:float">1.0</bp:stoichiometricCoefficient>
</bp:Stoichiometry>

<bp:Stoichiometry rdf:ID="PARTICIPANT_STOICHIOMETRY_re396_655">
 <bp:physicalEntity rdf:resource="#_GRIN_Mg2_PLUS__s3211_csa114_" />
 <bp:stoichiometricCoefficient rdf:datatype = "xsd:float">1.0</bp:stoichiometricCoefficient>
</bp:Stoichiometry>

<bp:Stoichiometry rdf:ID="_APOE_s3450_sa200__STOICHIOMETRY_ID">
 <bp:physicalEntity rdf:resource="#_APOE_s3450_sa200_" />
 <bp:stoichiometricCoefficient rdf:datatype = "xsd:float">2.0</bp:stoichiometricCoefficient>
</bp:Stoichiometry>

<bp:Catalysis rdf:about="re248_s3261_csa58_354">
 <bp:xref rdf:resource="CATALYSIS" />
 <bp:controlled rdf:resource="#STATE_TRANSITION_LEFT__APC_AXIN_GSK3B_CTNNB1-RIGHT__CTNNB1-_re248" />
 <bp:controller rdf:resource="#_APC_AXIN_GSK3B_CTNNB1_s3261_csa58_" />
</bp:Catalysis>

<bp:Conversion rdf:ID="KNOWN_TRANSITION_OMITTED_LEFT__AmyloidB-RIGHT__AmyloidB-_re559">
 <bp:participantStoichiometry rdf:resource="#PARTICIPANT_STOICHIOMETRY_re559_942" />
 <bp:participantStoichiometry rdf:resource="#PARTICIPANT_STOICHIOMETRY_re559_943" />
 <bp:conversionDirection rdf:datatype = "xsd:string">LEFT_TO_RIGHT</bp:conversionDirection>
 <bp:standardName rdf:datatype = "xsd:string">KNOWN_TRANSITION_OMITTED_LEFT__AmyloidB-RIGHT__AmyloidB-_re559</bp:standardName>
 <bp:left rdf:resource="#_AmyloidB_s1546_sa1194_" />
 <bp:interactionType rdf:resource="CELLDESIGNER_INTERACTION_VOCABULARY=KNOWN_TRANSITION_OMITTED" />
 <bp:right rdf:resource="#_AmyloidB_s1595_sa1232_" />
 <bp:xref rdf:resource="KNOWN_TRANSITION_OMITTED" />
</bp:Conversion>

<bp:Stoichiometry rdf:about="STOICHIOMETRY_ID_s3285_csa247">
 <bp:physicalEntity rdf:resource="#_TF_Fe_s3285_csa247_" />
 <bp:stoichiometricCoefficient rdf:datatype = "xsd:float">1.0</bp:stoichiometricCoefficient>
</bp:Stoichiometry>

<bp:Protein rdf:ID="_SORL1_s223_sa131_">
 <bp:standardName rdf:datatype = "xsd:string">SORL1</bp:standardName>
 <bp:displayName rdf:datatype = "xsd:string">SORL1</bp:displayName>
 <bp:cellularLocation rdf:resource="#_neuron_c1_" />
</bp:Protein>

<bp:Stoichiometry rdf:ID="_FPRL1_s3817_sa2725__STOICHIOMETRY_ID">
 <bp:physicalEntity rdf:resource="#_FPRL1_s3817_sa2725_" />
 <bp:stoichiometricCoefficient rdf:datatype = "xsd:float">1.0</bp:stoichiometricCoefficient>
</bp:Stoichiometry>

<bp:EntityFeature rdf:ID="_STK11__STK11_s3462_sa2066__Active_">
</bp:EntityFeature>

<bp:Stoichiometry rdf:ID="_cholesterol_s3164_sa188__STOICHIOMETRY_ID">
 <bp:physicalEntity rdf:resource="#_cholesterol_s3164_sa188_" />
 <bp:stoichiometricCoefficient rdf:datatype = "xsd:float">1.0</bp:stoichiometricCoefficient>
</bp:Stoichiometry>

<bp:Pathway rdf:ID="_proliferation_s2279_sa1773_">
 <bp:standardName rdf:datatype = "xsd:string">proliferation</bp:standardName>
 <bp:displayName rdf:datatype = "xsd:string">proliferation</bp:displayName>
</bp:Pathway>

<bp:EntityFeature rdf:ID="_GRIA__GRIA_s3525_sa2137__Active_">
</bp:EntityFeature>

<bp:BiochemicalReaction rdf:ID="STATE_TRANSITION_LEFT__IRS1-RIGHT__IRS1-_re1324">
 <bp:participantStoichiometry rdf:resource="#PARTICIPANT_STOICHIOMETRY_re1324_2118" />
 <bp:participantStoichiometry rdf:resource="#PARTICIPANT_STOICHIOMETRY_re1324_2119" />
 <bp:conversionDirection rdf:datatype = "xsd:string">LEFT_TO_RIGHT</bp:conversionDirection>
 <bp:standardName rdf:datatype = "xsd:string">STATE_TRANSITION_LEFT__IRS1-RIGHT__IRS1-_re1324</bp:standardName>
 <bp:left rdf:resource="#_IRS1_s3881_sa2802_" />
 <bp:interactionType rdf:resource="CELLDESIGNER_INTERACTION_VOCABULARY=STATE_TRANSITION" />
 <bp:right rdf:resource="#_IRS1_s3881_sa2799_" />
 <bp:xref rdf:resource="STATE_TRANSITION" />
</bp:BiochemicalReaction>

<bp:Protein rdf:ID="_BCL2L1_s1171_sa864_">
 <bp:feature rdf:resource="#_BCL2L1__BCL2L1_s1171_sa864__Active_" />
 <bp:standardName rdf:datatype = "xsd:string">BCL2L1</bp:standardName>
 <bp:displayName rdf:datatype = "xsd:string">BCL2L1</bp:displayName>
 <bp:cellularLocation rdf:resource="#_inner_membrane_c8_" />
</bp:Protein>

<bp:ComplexAssembly rdf:ID="HETERODIMER_ASSOCIATION_LEFT__Fe-_FTH-RIGHT__FTH_ACO1_IREB2_Fe-_re914">
 <bp:participantStoichiometry rdf:resource="#PARTICIPANT_STOICHIOMETRY_re914_1514" />
 <bp:participantStoichiometry rdf:resource="#PARTICIPANT_STOICHIOMETRY_re914_1513" />
 <bp:participantStoichiometry rdf:resource="#PARTICIPANT_STOICHIOMETRY_re914_1515" />
 <bp:conversionDirection rdf:datatype = "xsd:string">LEFT_TO_RIGHT</bp:conversionDirection>
 <bp:standardName rdf:datatype = "xsd:string">HETERODIMER_ASSOCIATION_LEFT__Fe-_FTH-RIGHT__FTH_ACO1_IREB2_Fe-_re914</bp:standardName>
 <bp:left rdf:resource="#_FTH_s2633_sa2094_" />
 <bp:left rdf:resource="#_Fe_s1451_sa1109_" />
 <bp:interactionType rdf:resource="CELLDESIGNER_INTERACTION_VOCABULARY=HETERODIMER_ASSOCIATION" />
 <bp:right rdf:resource="#_FTH_ACO1_IREB2_Fe_s3234_csa139_" />
 <bp:spontaneous rdf:datatype = "xsd:null">true</bp:spontaneous>
 <bp:xref rdf:resource="HETERODIMER_ASSOCIATION" />
</bp:ComplexAssembly>

<bp:Stoichiometry rdf:ID="PARTICIPANT_STOICHIOMETRY_re491_814">
 <bp:physicalEntity rdf:resource="#_EGF_EGFR_s3226_csa127_" />
 <bp:stoichiometricCoefficient rdf:datatype = "xsd:float">1.0</bp:stoichiometricCoefficient>
</bp:Stoichiometry>

<bp:BiochemicalReaction rdf:ID="STATE_TRANSITION_LEFT__MAPK13-RIGHT__MAPK13-_re605">
 <bp:participantStoichiometry rdf:resource="#PARTICIPANT_STOICHIOMETRY_re605_1031" />
 <bp:participantStoichiometry rdf:resource="#PARTICIPANT_STOICHIOMETRY_re605_1030" />
 <bp:conversionDirection rdf:datatype = "xsd:string">LEFT_TO_RIGHT</bp:conversionDirection>
 <bp:standardName rdf:datatype = "xsd:string">STATE_TRANSITION_LEFT__MAPK13-RIGHT__MAPK13-_re605</bp:standardName>
 <bp:left rdf:resource="#_MAPK13_s1804_sa1342_" />
 <bp:interactionType rdf:resource="CELLDESIGNER_INTERACTION_VOCABULARY=STATE_TRANSITION" />
 <bp:right rdf:resource="#_MAPK13_s1803_sa1341_" />
 <bp:xref rdf:resource="STATE_TRANSITION" />
</bp:BiochemicalReaction>

<bp:Stoichiometry rdf:ID="_NAC_s61_sa56__STOICHIOMETRY_ID">
 <bp:physicalEntity rdf:resource="#_NAC_s61_sa56_" />
 <bp:stoichiometricCoefficient rdf:datatype = "xsd:float">1.0</bp:stoichiometricCoefficient>
</bp:Stoichiometry>

<bp:Protein rdf:ID="_PGK_s3488_sa249_">
 <bp:standardName rdf:datatype = "xsd:string">PGK</bp:standardName>
 <bp:displayName rdf:datatype = "xsd:string">PGK</bp:displayName>
 <bp:cellularLocation rdf:resource="#__default_" />
</bp:Protein>

<bp:Pathway rdf:ID="_inflammation_s3801_sa2713_">
 <bp:standardName rdf:datatype = "xsd:string">inflammation</bp:standardName>
 <bp:displayName rdf:datatype = "xsd:string">inflammation</bp:displayName>
</bp:Pathway>

<bp:Stoichiometry rdf:ID="_SHC1_s2737_sa2205__STOICHIOMETRY_ID">
 <bp:physicalEntity rdf:resource="#_SHC1_s2737_sa2205_" />
 <bp:stoichiometricCoefficient rdf:datatype = "xsd:float">1.0</bp:stoichiometricCoefficient>
</bp:Stoichiometry>

<bp:BiochemicalReaction rdf:ID="STATE_TRANSITION_LEFT__NFKBI_NFKB1_RELA-_re652">
 <bp:participantStoichiometry rdf:resource="#PARTICIPANT_STOICHIOMETRY_re652_1091" />
 <bp:conversionDirection rdf:datatype = "xsd:string">LEFT_TO_RIGHT</bp:conversionDirection>
 <bp:standardName rdf:datatype = "xsd:string">STATE_TRANSITION_LEFT__NFKBI_NFKB1_RELA-_re652</bp:standardName>
 <bp:left rdf:resource="#_NFKBI_NFKB1_RELA_s3472_csa174_" />
 <bp:interactionType rdf:resource="CELLDESIGNER_INTERACTION_VOCABULARY=STATE_TRANSITION" />
 <bp:xref rdf:resource="STATE_TRANSITION" />
</bp:BiochemicalReaction>

<bp:Control rdf:ID="KNOWN_TRANSITION_OMITTED_LEFT__peroxynitrite__ONOO__-RIGHT__DNA_damage-_re53">
 <bp:xref rdf:resource="KNOWN_TRANSITION_OMITTED" />
 <bp:standardName rdf:datatype = "xsd:string">KNOWN_TRANSITION_OMITTED_LEFT__peroxynitrite__ONOO__-RIGHT__DNA_damage-_re53</bp:standardName>
 <bp:controlled rdf:resource="#_DNA_damage_s166_sa103_" />
 <bp:controller rdf:resource="#_peroxynitrite__ONOO___s162_sa100_" />
</bp:Control>

<bp:Pathway rdf:ID="_nutrient_rich_condition_s2153_sa1664_">
 <bp:standardName rdf:datatype = "xsd:string">nutrient rich condition</bp:standardName>
 <bp:displayName rdf:datatype = "xsd:string">nutrient rich condition</bp:displayName>
</bp:Pathway>

<bp:Stoichiometry rdf:ID="_Mevalonate_PP_s1090_sa794__STOICHIOMETRY_ID">
 <bp:physicalEntity rdf:resource="#_Mevalonate_PP_s1090_sa794_" />
 <bp:stoichiometricCoefficient rdf:datatype = "xsd:float">1.0</bp:stoichiometricCoefficient>
</bp:Stoichiometry>

<bp:Stoichiometry rdf:ID="_thiocysteine_s1328_sa992__STOICHIOMETRY_ID">
 <bp:physicalEntity rdf:resource="#_thiocysteine_s1328_sa992_" />
 <bp:stoichiometricCoefficient rdf:datatype = "xsd:float">1.0</bp:stoichiometricCoefficient>
</bp:Stoichiometry>

<bp:Stoichiometry rdf:ID="_Lanosterol_s1108_sa812__STOICHIOMETRY_ID">
 <bp:physicalEntity rdf:resource="#_Lanosterol_s1108_sa812_" />
 <bp:stoichiometricCoefficient rdf:datatype = "xsd:float">1.0</bp:stoichiometricCoefficient>
</bp:Stoichiometry>

<bp:Stoichiometry rdf:ID="_CDK1_s3451_sa344__STOICHIOMETRY_ID">
 <bp:physicalEntity rdf:resource="#_CDK1_s3451_sa344_" />
 <bp:stoichiometricCoefficient rdf:datatype = "xsd:float">3.0</bp:stoichiometricCoefficient>
</bp:Stoichiometry>

<bp:Protein rdf:ID="_AKT1_s2090_sa1608_">
 <bp:feature rdf:resource="#_AKT1__AKT1_s2090_sa1608__Active_" />
 <bp:standardName rdf:datatype = "xsd:string">AKT1</bp:standardName>
 <bp:displayName rdf:datatype = "xsd:string">AKT1</bp:displayName>
 <bp:cellularLocation rdf:resource="#_neuron_c1_" />
</bp:Protein>

<bp:Stoichiometry rdf:ID="_p3_s2947_sa2324__STOICHIOMETRY_ID">
 <bp:physicalEntity rdf:resource="#_p3_s2947_sa2324_" />
 <bp:stoichiometricCoefficient rdf:datatype = "xsd:float">1.0</bp:stoichiometricCoefficient>
</bp:Stoichiometry>

<bp:Stoichiometry rdf:ID="_NADH_s3014_sa2366__STOICHIOMETRY_ID">
 <bp:physicalEntity rdf:resource="#_NADH_s3014_sa2366_" />
 <bp:stoichiometricCoefficient rdf:datatype = "xsd:float">1.0</bp:stoichiometricCoefficient>
</bp:Stoichiometry>

<bp:Pathway rdf:ID="_neurite_outgrouth_s3778_sa2684_">
 <bp:standardName rdf:datatype = "xsd:string">neurite outgrouth</bp:standardName>
 <bp:displayName rdf:datatype = "xsd:string">neurite outgrouth</bp:displayName>
</bp:Pathway>

<bp:Protein rdf:ID="_MIF_s3469_sa2448_">
 <bp:standardName rdf:datatype = "xsd:string">MIF</bp:standardName>
 <bp:displayName rdf:datatype = "xsd:string">MIF</bp:displayName>
 <bp:cellularLocation rdf:resource="#_neuron_c1_" />
</bp:Protein>

<bp:Stoichiometry rdf:ID="_Unknown_TF_s3467_sa2312__STOICHIOMETRY_ID">
 <bp:physicalEntity rdf:resource="#_Unknown_TF_s3467_sa2312_" />
 <bp:stoichiometricCoefficient rdf:datatype = "xsd:float">1.0</bp:stoichiometricCoefficient>
</bp:Stoichiometry>

<bp:Stoichiometry rdf:ID="PARTICIPANT_STOICHIOMETRY_re598_1006">
 <bp:physicalEntity rdf:resource="#_WISP1_s1790_sa1324_" />
 <bp:stoichiometricCoefficient rdf:datatype = "xsd:float">1.0</bp:stoichiometricCoefficient>
</bp:Stoichiometry>

<bp:Stoichiometry rdf:ID="PARTICIPANT_STOICHIOMETRY_re598_1007">
 <bp:physicalEntity rdf:resource="#_WISP1_s1790_sa1325_" />
 <bp:stoichiometricCoefficient rdf:datatype = "xsd:float">1.0</bp:stoichiometricCoefficient>
</bp:Stoichiometry>

<bp:Stoichiometry rdf:ID="PARTICIPANT_STOICHIOMETRY_re1340_2165">
 <bp:physicalEntity rdf:resource="#_PKC_s3911_sa2827_" />
 <bp:stoichiometricCoefficient rdf:datatype = "xsd:float">1.0</bp:stoichiometricCoefficient>
</bp:Stoichiometry>

<bp:Stoichiometry rdf:ID="PARTICIPANT_STOICHIOMETRY_re966_1586">
 <bp:physicalEntity rdf:resource="#_superoxide_anion_s2354_sa1836_" />
 <bp:stoichiometricCoefficient rdf:datatype = "xsd:float">1.0</bp:stoichiometricCoefficient>
</bp:Stoichiometry>

<bp:Stoichiometry rdf:ID="PARTICIPANT_STOICHIOMETRY_re966_1585">
 <bp:physicalEntity rdf:resource="#_superoxide_anion_s2702_sa2179_" />
 <bp:stoichiometricCoefficient rdf:datatype = "xsd:float">1.0</bp:stoichiometricCoefficient>
</bp:Stoichiometry>

<bp:Protein rdf:ID="_oxidase__s3642_sa2548_">
 <bp:standardName rdf:datatype = "xsd:string">oxidase </bp:standardName>
 <bp:displayName rdf:datatype = "xsd:string">oxidase </bp:displayName>
 <bp:cellularLocation rdf:resource="#_astrocyte_c2_" />
</bp:Protein>

<bp:Stoichiometry rdf:ID="PARTICIPANT_STOICHIOMETRY_re1340_2164">
 <bp:physicalEntity rdf:resource="#_PKC_s3911_sa2827_" />
 <bp:stoichiometricCoefficient rdf:datatype = "xsd:float">1.0</bp:stoichiometricCoefficient>
</bp:Stoichiometry>

<bp:Control rdf:about="re890_s197_sa126_1461">
 <bp:xref rdf:resource="INHIBITION" />
 <bp:controlled rdf:resource="#STATE_TRANSITION_LEFT__TSC-RIGHT__TSC-_re890" />
 <bp:controlType rdf:datatype = "xsd:string">INHIBITION</bp:controlType>
 <bp:controller rdf:resource="#_MAPK1_3_s197_sa126_" />
</bp:Control>

<bp:SmallMolecule rdf:ID="_PG_s397_sa166_">
 <bp:standardName rdf:datatype = "xsd:string">PG</bp:standardName>
 <bp:displayName rdf:datatype = "xsd:string">PG</bp:displayName>
 <bp:cellularLocation rdf:resource="#_microglia_c4_" />
</bp:SmallMolecule>

<bp:Stoichiometry rdf:ID="PARTICIPANT_STOICHIOMETRY_re557_938">
 <bp:physicalEntity rdf:resource="#_APP_s3499_sa1230_" />
 <bp:stoichiometricCoefficient rdf:datatype = "xsd:float">1.0</bp:stoichiometricCoefficient>
</bp:Stoichiometry>

<bp:Stoichiometry rdf:ID="PARTICIPANT_STOICHIOMETRY_re557_939">
 <bp:physicalEntity rdf:resource="#_AmyloidB_s1546_sa1194_" />
 <bp:stoichiometricCoefficient rdf:datatype = "xsd:float">1.0</bp:stoichiometricCoefficient>
</bp:Stoichiometry>

<bp:Protein rdf:ID="_APP_s3499_sa1230_">
 <bp:standardName rdf:datatype = "xsd:string">APP</bp:standardName>
 <bp:displayName rdf:datatype = "xsd:string">APP</bp:displayName>
 <bp:cellularLocation rdf:resource="#_Brain_c26_" />
</bp:Protein>

<bp:SmallMolecule rdf:ID="_5_HT_s1526_sa1171_">
 <bp:standardName rdf:datatype = "xsd:string">5-HT</bp:standardName>
 <bp:displayName rdf:datatype = "xsd:string">5-HT</bp:displayName>
 <bp:cellularLocation rdf:resource="#_neuron_c1_" />
</bp:SmallMolecule>

<bp:ModificationFeature rdf:ID="_LRP5_6__LRP5_6_s274_sa483__rs1_">
 <bp:modificationType rdf:resource="MODIFICATION_FEATURE_phosphorylated" />
</bp:ModificationFeature>

<bp:Complex rdf:ID="_LRP8_APOE_s3273_csa188_">
 <bp:component rdf:resource="#_LRP8_s2109_sa1624_" />
 <bp:component rdf:resource="#_APOE_s470_sa315_" />
 <bp:standardName rdf:datatype = "xsd:string">LRP8-APOE</bp:standardName>
 <bp:displayName rdf:datatype = "xsd:string">LRP8-APOE</bp:displayName>
 <bp:cellularLocation rdf:resource="#_neuron_c1_" />
</bp:Complex>

<bp:ModificationFeature rdf:ID="_EIF2A__EIF2A_s2470_sa1932__rs1_">
 <bp:modificationType rdf:resource="MODIFICATION_FEATURE_phosphorylated" />
</bp:ModificationFeature>

<bp:TransportWithBiochemicalReaction rdf:ID="TRANSPORT_LEFT__AmyloidB_TTR-RIGHT__AmyloidB_TTR-_re378">
 <bp:participantStoichiometry rdf:resource="#PARTICIPANT_STOICHIOMETRY_re378_631" />
 <bp:participantStoichiometry rdf:resource="#PARTICIPANT_STOICHIOMETRY_re378_630" />
 <bp:conversionDirection rdf:datatype = "xsd:string">LEFT_TO_RIGHT</bp:conversionDirection>
 <bp:standardName rdf:datatype = "xsd:string">TRANSPORT_LEFT__AmyloidB_TTR-RIGHT__AmyloidB_TTR-_re378</bp:standardName>
 <bp:left rdf:resource="#_AmyloidB_TTR_s3197_csa106_" />
 <bp:interactionType rdf:resource="CELLDESIGNER_INTERACTION_VOCABULARY=TRANSPORT" />
 <bp:right rdf:resource="#_AmyloidB_TTR_s3196_csa108_" />
 <bp:xref rdf:resource="TRANSPORT" />
</bp:TransportWithBiochemicalReaction>

<bp:Stoichiometry rdf:ID="_BACE_s3162_sa1889__STOICHIOMETRY_ID">
 <bp:physicalEntity rdf:resource="#_BACE_s3162_sa1889_" />
 <bp:stoichiometricCoefficient rdf:datatype = "xsd:float">1.0</bp:stoichiometricCoefficient>
</bp:Stoichiometry>

<bp:RelationshipTypeVocabulary rdf:about="CELLDESIGNER_REACTION_TYPE=UNKNOWN_CATALYSIS">
 <bp:term rdf:datatype = "xsd:string">UNKNOWN_CATALYSIS</bp:term>
</bp:RelationshipTypeVocabulary>

<bp:Catalysis rdf:about="re1210_s3682_sa2596_1907">
 <bp:xref rdf:resource="CATALYSIS" />
 <bp:controlled rdf:resource="#STATE_TRANSITION_LEFT__FPRL1-RIGHT__FPRL1-_re1210" />
 <bp:controller rdf:resource="#_phospholipase_C_s3682_sa2596_" />
</bp:Catalysis>

<bp:Stoichiometry rdf:ID="PARTICIPANT_STOICHIOMETRY_re763_1232">
 <bp:physicalEntity rdf:resource="#_ADP_s934_sa655_" />
 <bp:stoichiometricCoefficient rdf:datatype = "xsd:float">1.0</bp:stoichiometricCoefficient>
</bp:Stoichiometry>

<bp:Stoichiometry rdf:ID="PARTICIPANT_STOICHIOMETRY_re763_1233">
 <bp:physicalEntity rdf:resource="#_GABARAPL2_s2225_sa1709_" />
 <bp:stoichiometricCoefficient rdf:datatype = "xsd:float">1.0</bp:stoichiometricCoefficient>
</bp:Stoichiometry>

<bp:Stoichiometry rdf:ID="PARTICIPANT_STOICHIOMETRY_re527_878">
 <bp:physicalEntity rdf:resource="#_5_MTHF_s1518_sa1163_" />
 <bp:stoichiometricCoefficient rdf:datatype = "xsd:float">1.0</bp:stoichiometricCoefficient>
</bp:Stoichiometry>

<bp:Stoichiometry rdf:ID="PARTICIPANT_STOICHIOMETRY_re527_877">
 <bp:physicalEntity rdf:resource="#_folate_s1516_sa1161_" />
 <bp:stoichiometricCoefficient rdf:datatype = "xsd:float">1.0</bp:stoichiometricCoefficient>
</bp:Stoichiometry>

<bp:Protein rdf:ID="_MPST_s1337_sa1001_">
 <bp:standardName rdf:datatype = "xsd:string">MPST</bp:standardName>
 <bp:displayName rdf:datatype = "xsd:string">MPST</bp:displayName>
 <bp:cellularLocation rdf:resource="#_neuron_c1_" />
</bp:Protein>

<bp:Stoichiometry rdf:ID="_NOD1_s3663_sa2580__STOICHIOMETRY_ID">
 <bp:physicalEntity rdf:resource="#_NOD1_s3663_sa2580_" />
 <bp:stoichiometricCoefficient rdf:datatype = "xsd:float">1.0</bp:stoichiometricCoefficient>
</bp:Stoichiometry>

<bp:SmallMolecule rdf:ID="_NPD1_s3827_sa2736_">
 <bp:standardName rdf:datatype = "xsd:string">NPD1</bp:standardName>
 <bp:displayName rdf:datatype = "xsd:string">NPD1</bp:displayName>
 <bp:cellularLocation rdf:resource="#_neuron_c1_" />
</bp:SmallMolecule>

<bp:Catalysis rdf:about="re651_s3193_csa175_1084">
 <bp:xref rdf:resource="CATALYSIS" />
 <bp:controlled rdf:resource="#STATE_TRANSITION_LEFT__IKBK-RIGHT__IKBK-_re651" />
 <bp:controller rdf:resource="#_TNF_TNFRSF1A_TRADD_TRAF2_RIP_s3193_csa175_" />
</bp:Catalysis>

<bp:Interaction rdf:ID="STATE_TRANSITION_LEFT__Microglia_Activation-RIGHT__MAC:_membrane_attack_complex-_re995">
 <bp:participant rdf:resource="#_Microglia_Activation_s340_sa150_" />
 <bp:participant rdf:resource="#_MAC:_membrane_attack_complex_s364_csa19_" />
 <bp:xref rdf:resource="STATE_TRANSITION" />
 <bp:standardName rdf:datatype = "xsd:string">STATE_TRANSITION_LEFT__Microglia_Activation-RIGHT__MAC:_membrane_attack_complex-_re995</bp:standardName>
</bp:Interaction>

<bp:Stoichiometry rdf:about="STOICHIOMETRY_ID_s3322_csa54">
 <bp:physicalEntity rdf:resource="#_FZD_LRP5_6_CSNK1A1_s3322_csa54_" />
 <bp:stoichiometricCoefficient rdf:datatype = "xsd:float">1.0</bp:stoichiometricCoefficient>
</bp:Stoichiometry>

<bp:Protein rdf:ID="_PRKAA2_s3461_sa2063_">
 <bp:standardName rdf:datatype = "xsd:string">PRKAA2</bp:standardName>
 <bp:displayName rdf:datatype = "xsd:string">PRKAA2</bp:displayName>
 <bp:cellularLocation rdf:resource="#_neuron_c1_" />
</bp:Protein>

<bp:Protein rdf:ID="_C_terminal_of_p35_s149_sa90_">
 <bp:standardName rdf:datatype = "xsd:string">C terminal of p35</bp:standardName>
 <bp:displayName rdf:datatype = "xsd:string">C terminal of p35</bp:displayName>
 <bp:cellularLocation rdf:resource="#_neuron_c1_" />
</bp:Protein>

<bp:Stoichiometry rdf:ID="PARTICIPANT_STOICHIOMETRY_re763_1231">
 <bp:physicalEntity rdf:resource="#_GABARAPL2_s2225_sa1709_" />
 <bp:stoichiometricCoefficient rdf:datatype = "xsd:float">1.0</bp:stoichiometricCoefficient>
</bp:Stoichiometry>

<bp:Stoichiometry rdf:ID="PARTICIPANT_STOICHIOMETRY_re763_1230">
 <bp:physicalEntity rdf:resource="#_ATP_s890_sa613_" />
 <bp:stoichiometricCoefficient rdf:datatype = "xsd:float">1.0</bp:stoichiometricCoefficient>
</bp:Stoichiometry>

<bp:Stoichiometry rdf:about="STOICHIOMETRY_ID_s3892_csa323">
 <bp:physicalEntity rdf:resource="#_Insulin_NMDAR_s3892_csa323_" />
 <bp:stoichiometricCoefficient rdf:datatype = "xsd:float">1.0</bp:stoichiometricCoefficient>
</bp:Stoichiometry>

<bp:Stoichiometry rdf:ID="PARTICIPANT_STOICHIOMETRY_re781_1256">
 <bp:physicalEntity rdf:resource="#_TNFRSF1A_s2237_sa67_" />
 <bp:stoichiometricCoefficient rdf:datatype = "xsd:float">1.0</bp:stoichiometricCoefficient>
</bp:Stoichiometry>

<bp:Stoichiometry rdf:ID="PARTICIPANT_STOICHIOMETRY_re781_1257">
 <bp:physicalEntity rdf:resource="#_TNFRSF1A_TNF_s3348_csa207_" />
 <bp:stoichiometricCoefficient rdf:datatype = "xsd:float">1.0</bp:stoichiometricCoefficient>
</bp:Stoichiometry>

<bp:Stoichiometry rdf:ID="PARTICIPANT_STOICHIOMETRY_re781_1255">
 <bp:physicalEntity rdf:resource="#_TNF_s48_sa28_" />
 <bp:stoichiometricCoefficient rdf:datatype = "xsd:float">1.0</bp:stoichiometricCoefficient>
</bp:Stoichiometry>

<bp:EntityFeature rdf:ID="_CD93__CD93_s345_sa356__Active_">
</bp:EntityFeature>

<bp:Stoichiometry rdf:ID="_UBA3_s778_sa504__STOICHIOMETRY_ID">
 <bp:physicalEntity rdf:resource="#_UBA3_s778_sa504_" />
 <bp:stoichiometricCoefficient rdf:datatype = "xsd:float">1.0</bp:stoichiometricCoefficient>
</bp:Stoichiometry>

<bp:DnaRegion rdf:ID="_PTGS2_s394_sa154_">
 <bp:standardName rdf:datatype = "xsd:string">PTGS2</bp:standardName>
 <bp:displayName rdf:datatype = "xsd:string">PTGS2</bp:displayName>
 <bp:cellularLocation rdf:resource="#_neuron_c1_" />
</bp:DnaRegion>

<bp:Protein rdf:ID="_IL4R_s3672_sa2585_">
 <bp:standardName rdf:datatype = "xsd:string">IL4R</bp:standardName>
 <bp:displayName rdf:datatype = "xsd:string">IL4R</bp:displayName>
</bp:Protein>

<bp:Stoichiometry rdf:ID="_UB_s892_sa603__STOICHIOMETRY_ID">
 <bp:physicalEntity rdf:resource="#_UB_s892_sa603_" />
 <bp:stoichiometricCoefficient rdf:datatype = "xsd:float">1.0</bp:stoichiometricCoefficient>
</bp:Stoichiometry>

<bp:BiochemicalReaction rdf:ID="STATE_TRANSITION_LEFT__CASP6-RIGHT__CASP6-_re165">
 <bp:participantStoichiometry rdf:resource="#PARTICIPANT_STOICHIOMETRY_re165_255" />
 <bp:participantStoichiometry rdf:resource="#PARTICIPANT_STOICHIOMETRY_re165_256" />
 <bp:conversionDirection rdf:datatype = "xsd:string">LEFT_TO_RIGHT</bp:conversionDirection>
 <bp:standardName rdf:datatype = "xsd:string">STATE_TRANSITION_LEFT__CASP6-RIGHT__CASP6-_re165</bp:standardName>
 <bp:left rdf:resource="#_CASP6_s93_sa213_" />
 <bp:interactionType rdf:resource="CELLDESIGNER_INTERACTION_VOCABULARY=STATE_TRANSITION" />
 <bp:right rdf:resource="#_CASP6_s93_sa216_" />
 <bp:xref rdf:resource="STATE_TRANSITION" />
</bp:BiochemicalReaction>

<bp:Protein rdf:ID="_PDH_s657_sa254_">
 <bp:feature rdf:resource="#_PDH__PDH_s657_sa254__rs1_" />
 <bp:standardName rdf:datatype = "xsd:string">PDH</bp:standardName>
 <bp:displayName rdf:datatype = "xsd:string">PDH</bp:displayName>
 <bp:cellularLocation rdf:resource="#_neuron_c1_" />
</bp:Protein>

<bp:Protein rdf:ID="_FADD_s2810_sa2248_">
 <bp:standardName rdf:datatype = "xsd:string">FADD</bp:standardName>
 <bp:displayName rdf:datatype = "xsd:string">FADD</bp:displayName>
 <bp:cellularLocation rdf:resource="#_neuron_c1_" />
</bp:Protein>

<bp:Catalysis rdf:about="re718_s3106_sa1605_1154">
 <bp:xref rdf:resource="CATALYSIS" />
 <bp:controlled rdf:resource="#STATE_TRANSITION_LEFT__AKT1-RIGHT__AKT1-_re718" />
 <bp:controller rdf:resource="#_IGF1R_s3106_sa1605_" />
</bp:Catalysis>

<bp:EntityFeature rdf:ID="_CASP3__CASP3_s68_sa123__Active_">
</bp:EntityFeature>

<bp:Control rdf:ID="KNOWN_TRANSITION_OMITTED_LEFT__NFKB-RIGHT__cell_surviving_response-_re1229">
 <bp:xref rdf:resource="KNOWN_TRANSITION_OMITTED" />
 <bp:standardName rdf:datatype = "xsd:string">KNOWN_TRANSITION_OMITTED_LEFT__NFKB-RIGHT__cell_surviving_response-_re1229</bp:standardName>
 <bp:controlled rdf:resource="#_cell_surviving_response_s3716_sa2623_" />
 <bp:controller rdf:resource="#_NFKB_s3632_sa2626_" />
</bp:Control>

<bp:Stoichiometry rdf:ID="PARTICIPANT_STOICHIOMETRY_re199_276">
 <bp:physicalEntity rdf:resource="#_PFK_s3487_sa244_" />
 <bp:stoichiometricCoefficient rdf:datatype = "xsd:float">1.0</bp:stoichiometricCoefficient>
</bp:Stoichiometry>

<bp:Stoichiometry rdf:ID="PARTICIPANT_STOICHIOMETRY_re199_277">
 <bp:physicalEntity rdf:resource="#_PFK_s3487_sa243_" />
 <bp:stoichiometricCoefficient rdf:datatype = "xsd:float">1.0</bp:stoichiometricCoefficient>
</bp:Stoichiometry>

<bp:Protein rdf:ID="_SolublePRNP_s1112_sa815_">
 <bp:standardName rdf:datatype = "xsd:string">SolublePRNP</bp:standardName>
 <bp:displayName rdf:datatype = "xsd:string">SolublePRNP</bp:displayName>
 <bp:cellularLocation rdf:resource="#_neuron_c1_" />
</bp:Protein>

<bp:Stoichiometry rdf:ID="_UBE2_s894_sa618__STOICHIOMETRY_ID">
 <bp:physicalEntity rdf:resource="#_UBE2_s894_sa618_" />
 <bp:stoichiometricCoefficient rdf:datatype = "xsd:float">1.0</bp:stoichiometricCoefficient>
</bp:Stoichiometry>

<bp:EntityFeature rdf:ID="_CASP12__CASP12_s67_sa121__Active_">
</bp:EntityFeature>

<bp:SmallMolecule rdf:ID="_sulfinyl_pyruvate_s1372_sa1038_">
 <bp:standardName rdf:datatype = "xsd:string">sulfinyl pyruvate</bp:standardName>
 <bp:displayName rdf:datatype = "xsd:string">sulfinyl pyruvate</bp:displayName>
 <bp:cellularLocation rdf:resource="#_mitochondria_c7_" />
</bp:SmallMolecule>

<bp:Stoichiometry rdf:ID="_THSD1_s1046_sa753__STOICHIOMETRY_ID">
 <bp:physicalEntity rdf:resource="#_THSD1_s1046_sa753_" />
 <bp:stoichiometricCoefficient rdf:datatype = "xsd:float">1.0</bp:stoichiometricCoefficient>
</bp:Stoichiometry>

<bp:BiochemicalReaction rdf:ID="STATE_TRANSITION_LEFT__LOO-RIGHT__HNE-_re971">
 <bp:participantStoichiometry rdf:resource="#PARTICIPANT_STOICHIOMETRY_re971_1593" />
 <bp:participantStoichiometry rdf:resource="#PARTICIPANT_STOICHIOMETRY_re971_1594" />
 <bp:conversionDirection rdf:datatype = "xsd:string">LEFT_TO_RIGHT</bp:conversionDirection>
 <bp:standardName rdf:datatype = "xsd:string">STATE_TRANSITION_LEFT__LOO-RIGHT__HNE-_re971</bp:standardName>
 <bp:left rdf:resource="#_LOO_s2359_sa1842_" />
 <bp:interactionType rdf:resource="CELLDESIGNER_INTERACTION_VOCABULARY=STATE_TRANSITION" />
 <bp:right rdf:resource="#_HNE_s2704_sa2181_" />
 <bp:xref rdf:resource="STATE_TRANSITION" />
</bp:BiochemicalReaction>

<bp:Protein rdf:ID="_mutant_PSEN_s1919_sa1441_">
 <bp:standardName rdf:datatype = "xsd:string">mutant PSEN</bp:standardName>
 <bp:displayName rdf:datatype = "xsd:string">mutant PSEN</bp:displayName>
 <bp:cellularLocation rdf:resource="#__default_" />
</bp:Protein>

<bp:BiochemicalReaction rdf:ID="STATE_TRANSITION_LEFT__TNFA-RIGHT__TNFA-_re1181">
 <bp:participantStoichiometry rdf:resource="#PARTICIPANT_STOICHIOMETRY_re1181_1866" />
 <bp:participantStoichiometry rdf:resource="#PARTICIPANT_STOICHIOMETRY_re1181_1865" />
 <bp:conversionDirection rdf:datatype = "xsd:string">LEFT_TO_RIGHT</bp:conversionDirection>
 <bp:standardName rdf:datatype = "xsd:string">STATE_TRANSITION_LEFT__TNFA-RIGHT__TNFA-_re1181</bp:standardName>
 <bp:left rdf:resource="#_TNFA_s3647_sa2557_" />
 <bp:interactionType rdf:resource="CELLDESIGNER_INTERACTION_VOCABULARY=STATE_TRANSITION" />
 <bp:right rdf:resource="#_TNFA_s3648_sa2558_" />
 <bp:xref rdf:resource="STATE_TRANSITION" />
</bp:BiochemicalReaction>

<bp:Control rdf:about="re1299_s3827_sa2736_2056">
 <bp:xref rdf:resource="UNKNOWN_INHIBITION" />
 <bp:controlled rdf:resource="#STATE_TRANSITION_LEFT__s3840-RIGHT__CEX1-_re1299" />
 <bp:controlType rdf:datatype = "xsd:string">INHIBITION</bp:controlType>
 <bp:controller rdf:resource="#_NPD1_s3827_sa2736_" />
</bp:Control>

<bp:SmallMolecule rdf:ID="_NADH_s1059_sa767_">
 <bp:standardName rdf:datatype = "xsd:string">NADH</bp:standardName>
 <bp:displayName rdf:datatype = "xsd:string">NADH</bp:displayName>
 <bp:cellularLocation rdf:resource="#_mitochondia_c13_" />
</bp:SmallMolecule>

<bp:SmallMolecule rdf:ID="_NE_s1527_sa1172_">
 <bp:standardName rdf:datatype = "xsd:string">NE</bp:standardName>
 <bp:displayName rdf:datatype = "xsd:string">NE</bp:displayName>
 <bp:cellularLocation rdf:resource="#_neuron_c1_" />
</bp:SmallMolecule>

<bp:Stoichiometry rdf:ID="PARTICIPANT_STOICHIOMETRY_re356_577">
 <bp:physicalEntity rdf:resource="#_steroid_hormones_s1109_sa813_" />
 <bp:stoichiometricCoefficient rdf:datatype = "xsd:float">1.0</bp:stoichiometricCoefficient>
</bp:Stoichiometry>

<bp:BiochemicalReaction rdf:ID="STATE_TRANSITION_LEFT__TNFA-RIGHT__TNFA-_re1169">
 <bp:participantStoichiometry rdf:resource="#PARTICIPANT_STOICHIOMETRY_re1169_1828" />
 <bp:participantStoichiometry rdf:resource="#PARTICIPANT_STOICHIOMETRY_re1169_1829" />
 <bp:conversionDirection rdf:datatype = "xsd:string">LEFT_TO_RIGHT</bp:conversionDirection>
 <bp:standardName rdf:datatype = "xsd:string">STATE_TRANSITION_LEFT__TNFA-RIGHT__TNFA-_re1169</bp:standardName>
 <bp:left rdf:resource="#_TNFA_s3629_sa2533_" />
 <bp:interactionType rdf:resource="CELLDESIGNER_INTERACTION_VOCABULARY=STATE_TRANSITION" />
 <bp:right rdf:resource="#_TNFA_s3630_sa2534_" />
 <bp:xref rdf:resource="STATE_TRANSITION" />
</bp:BiochemicalReaction>

<bp:Stoichiometry rdf:ID="PARTICIPANT_STOICHIOMETRY_re356_576">
 <bp:physicalEntity rdf:resource="#_cholesterol_s87_sa190_" />
 <bp:stoichiometricCoefficient rdf:datatype = "xsd:float">1.0</bp:stoichiometricCoefficient>
</bp:Stoichiometry>

<bp:SmallMolecule rdf:ID="_thiocysteine_s1328_sa992_">
 <bp:standardName rdf:datatype = "xsd:string">thiocysteine</bp:standardName>
 <bp:displayName rdf:datatype = "xsd:string">thiocysteine</bp:displayName>
 <bp:cellularLocation rdf:resource="#_neuron_c1_" />
</bp:SmallMolecule>

<bp:Complex rdf:ID="_E3_ubiquitin_ligase_s826_csa75_">
 <bp:component rdf:resource="#_SKP1_s794_sa513_" />
 <bp:component rdf:resource="#_FBXO_s798_sa514_" />
 <bp:component rdf:resource="#_CUL_s790_sa511_" />
 <bp:component rdf:resource="#_ROC1_s797_sa512_" />
 <bp:standardName rdf:datatype = "xsd:string">E3 ubiquitin-ligase</bp:standardName>
 <bp:displayName rdf:datatype = "xsd:string">E3 ubiquitin-ligase</bp:displayName>
</bp:Complex>

<bp:ComplexAssembly rdf:ID="HETERODIMER_ASSOCIATION_LEFT__TLRs-_PAMPs-RIGHT__TLRs_PAMPs-_re1246">
 <bp:participantStoichiometry rdf:resource="#PARTICIPANT_STOICHIOMETRY_re1246_1980" />
 <bp:participantStoichiometry rdf:resource="#PARTICIPANT_STOICHIOMETRY_re1246_1978" />
 <bp:participantStoichiometry rdf:resource="#PARTICIPANT_STOICHIOMETRY_re1246_1979" />
 <bp:conversionDirection rdf:datatype = "xsd:string">LEFT_TO_RIGHT</bp:conversionDirection>
 <bp:standardName rdf:datatype = "xsd:string">HETERODIMER_ASSOCIATION_LEFT__TLRs-_PAMPs-RIGHT__TLRs_PAMPs-_re1246</bp:standardName>
 <bp:left rdf:resource="#_PAMPs_s3740_sa2655_" />
 <bp:left rdf:resource="#_TLRs_s3718_sa2627_" />
 <bp:interactionType rdf:resource="CELLDESIGNER_INTERACTION_VOCABULARY=HETERODIMER_ASSOCIATION" />
 <bp:right rdf:resource="#_TLRs_PAMPs_s3738_csa304_" />
 <bp:spontaneous rdf:datatype = "xsd:null">true</bp:spontaneous>
 <bp:xref rdf:resource="HETERODIMER_ASSOCIATION" />
</bp:ComplexAssembly>

<bp:Stoichiometry rdf:ID="_GGTI_s2388_sa1944__STOICHIOMETRY_ID">
 <bp:physicalEntity rdf:resource="#_GGTI_s2388_sa1944_" />
 <bp:stoichiometricCoefficient rdf:datatype = "xsd:float">1.0</bp:stoichiometricCoefficient>
</bp:Stoichiometry>

<bp:TemplateReaction rdf:ID="TRANSCRIPTION_LEFT__IL1-RIGHT__IL1-_re439">
 <bp:participant rdf:resource="#_IL1_s1308_sa970_" />
 <bp:participant rdf:resource="#_IL1_s1309_sa971_" />
 <bp:product rdf:resource="#_IL1_s1309_sa971_" />
 <bp:standardName rdf:datatype = "xsd:string">TRANSCRIPTION_LEFT__IL1-RIGHT__IL1-_re439</bp:standardName>
 <bp:interactionType rdf:resource="CELLDESIGNER_INTERACTION_VOCABULARY=TRANSCRIPTION" />
 <bp:xref rdf:resource="TRANSCRIPTION" />
</bp:TemplateReaction>

<bp:Catalysis rdf:about="re496_s1418_sa1078_822">
 <bp:xref rdf:resource="CATALYSIS" />
 <bp:controlled rdf:resource="#STATE_TRANSITION_LEFT__RAF1-RIGHT__RAF1-_re496" />
 <bp:controller rdf:resource="#_RAS_s1418_sa1078_" />
</bp:Catalysis>

<bp:Protein rdf:ID="_sphingomyelin_s2350_sa2444_">
 <bp:feature rdf:resource="#_sphingomyelin__sphingomyelin_s2350_sa2444__rs1_" />
 <bp:standardName rdf:datatype = "xsd:string">sphingomyelin</bp:standardName>
 <bp:displayName rdf:datatype = "xsd:string">sphingomyelin</bp:displayName>
 <bp:cellularLocation rdf:resource="#_neuron_c1_" />
</bp:Protein>

<bp:Stoichiometry rdf:about="STOICHIOMETRY_ID_s3198_csa109">
 <bp:physicalEntity rdf:resource="#_NGFR_NGF_s3198_csa109_" />
 <bp:stoichiometricCoefficient rdf:datatype = "xsd:float">1.0</bp:stoichiometricCoefficient>
</bp:Stoichiometry>

<bp:Stoichiometry rdf:ID="_NEDD8_s779_sa507__STOICHIOMETRY_ID">
 <bp:physicalEntity rdf:resource="#_NEDD8_s779_sa507_" />
 <bp:stoichiometricCoefficient rdf:datatype = "xsd:float">1.0</bp:stoichiometricCoefficient>
</bp:Stoichiometry>

<bp:Catalysis rdf:about="re390_s3216_csa118_640">
 <bp:xref rdf:resource="CATALYSIS" />
 <bp:controlled rdf:resource="#STATE_TRANSITION_LEFT__GTP-RIGHT__cGMP-_re390" />
 <bp:controller rdf:resource="#_GUCY1_NO_s3216_csa118_" />
</bp:Catalysis>

<bp:Stoichiometry rdf:ID="PARTICIPANT_STOICHIOMETRY_re1331_2132">
 <bp:physicalEntity rdf:resource="#_FOXO1_s3895_sa2813_" />
 <bp:stoichiometricCoefficient rdf:datatype = "xsd:float">1.0</bp:stoichiometricCoefficient>
</bp:Stoichiometry>

<bp:Stoichiometry rdf:ID="PARTICIPANT_STOICHIOMETRY_re1331_2133">
 <bp:physicalEntity rdf:resource="#_FOXO1_s3895_sa2813_" />
 <bp:stoichiometricCoefficient rdf:datatype = "xsd:float">1.0</bp:stoichiometricCoefficient>
</bp:Stoichiometry>

<bp:Protein rdf:ID="_PRKAA2_s3461_sa2064_">
 <bp:feature rdf:resource="#_PRKAA2__PRKAA2_s3461_sa2064__Active_" />
 <bp:standardName rdf:datatype = "xsd:string">PRKAA2</bp:standardName>
 <bp:displayName rdf:datatype = "xsd:string">PRKAA2</bp:displayName>
 <bp:cellularLocation rdf:resource="#_neuron_c1_" />
</bp:Protein>

<bp:Stoichiometry rdf:ID="PARTICIPANT_STOICHIOMETRY_re100_167">
 <bp:physicalEntity rdf:resource="#_C8_s432_sa10_" />
 <bp:stoichiometricCoefficient rdf:datatype = "xsd:float">1.0</bp:stoichiometricCoefficient>
</bp:Stoichiometry>

<bp:Stoichiometry rdf:ID="_GSH_s2700_sa2177__STOICHIOMETRY_ID">
 <bp:physicalEntity rdf:resource="#_GSH_s2700_sa2177_" />
 <bp:stoichiometricCoefficient rdf:datatype = "xsd:float">1.0</bp:stoichiometricCoefficient>
</bp:Stoichiometry>

<bp:Stoichiometry rdf:ID="_mutant_PSEN_s3025_sa2376__STOICHIOMETRY_ID">
 <bp:physicalEntity rdf:resource="#_mutant_PSEN_s3025_sa2376_" />
 <bp:stoichiometricCoefficient rdf:datatype = "xsd:float">1.0</bp:stoichiometricCoefficient>
</bp:Stoichiometry>

<bp:RnaRegion rdf:ID="_TRNAU1_s2378_sa1864_">
 <bp:standardName rdf:datatype = "xsd:string">TRNAU1</bp:standardName>
 <bp:displayName rdf:datatype = "xsd:string">TRNAU1</bp:displayName>
 <bp:cellularLocation rdf:resource="#_neuron_c1_" />
</bp:RnaRegion>

<bp:Protein rdf:ID="_PTEN_s2369_sa1856_">
 <bp:feature rdf:resource="#_PTEN__PTEN_s2369_sa1856__Active_" />
 <bp:standardName rdf:datatype = "xsd:string">PTEN</bp:standardName>
 <bp:displayName rdf:datatype = "xsd:string">PTEN</bp:displayName>
 <bp:cellularLocation rdf:resource="#_neuron_c1_" />
</bp:Protein>

<bp:Protein rdf:ID="_LOX_s3586_sa2494_">
 <bp:standardName rdf:datatype = "xsd:string">LOX</bp:standardName>
 <bp:displayName rdf:datatype = "xsd:string">LOX</bp:displayName>
 <bp:cellularLocation rdf:resource="#_neuron_c1_" />
</bp:Protein>

<bp:Stoichiometry rdf:ID="_RAS_s1418_sa1080__STOICHIOMETRY_ID">
 <bp:physicalEntity rdf:resource="#_RAS_s1418_sa1080_" />
 <bp:stoichiometricCoefficient rdf:datatype = "xsd:float">2.0</bp:stoichiometricCoefficient>
</bp:Stoichiometry>

<bp:Interaction rdf:ID="KNOWN_TRANSITION_OMITTED_LEFT__Abnormal_ceramide_accumulation-RIGHT__apoptosis-_re1017">
 <bp:participant rdf:resource="#_Abnormal_ceramide_accumulation_s2959_sa2331_" />
 <bp:participant rdf:resource="#_apoptosis_s63_sa102_" />
 <bp:xref rdf:resource="KNOWN_TRANSITION_OMITTED" />
 <bp:standardName rdf:datatype = "xsd:string">KNOWN_TRANSITION_OMITTED_LEFT__Abnormal_ceramide_accumulation-RIGHT__apoptosis-_re1017</bp:standardName>
</bp:Interaction>

<bp:Protein rdf:ID="_APBA1_s2851_sa2267_">
 <bp:standardName rdf:datatype = "xsd:string">APBA1</bp:standardName>
 <bp:displayName rdf:datatype = "xsd:string">APBA1</bp:displayName>
 <bp:cellularLocation rdf:resource="#_neuron_c1_" />
</bp:Protein>

<bp:Control rdf:about="re202_s904_sa627_287">
 <bp:xref rdf:resource="PHYSICAL_STIMULATION" />
 <bp:controlled rdf:resource="#STATE_TRANSITION_LEFT__PGK-RIGHT__PGK-_re202" />
 <bp:controlType rdf:datatype = "xsd:string">ACTIVATION</bp:controlType>
 <bp:controller rdf:resource="#_estrogen_s904_sa621_" />
</bp:Control>

<bp:SmallMolecule rdf:ID="_Ca2_PLUS__s58_sa74_">
 <bp:standardName rdf:datatype = "xsd:string">Ca2+</bp:standardName>
 <bp:displayName rdf:datatype = "xsd:string">Ca2+</bp:displayName>
 <bp:cellularLocation rdf:resource="#_neuron_c1_" />
</bp:SmallMolecule>

<bp:Protein rdf:ID="_AKT1_s2090_sa1607_">
 <bp:standardName rdf:datatype = "xsd:string">AKT1</bp:standardName>
 <bp:displayName rdf:datatype = "xsd:string">AKT1</bp:displayName>
 <bp:cellularLocation rdf:resource="#_neuron_c1_" />
</bp:Protein>

<bp:Protein rdf:ID="_CDK4_s272_sa350_">
 <bp:standardName rdf:datatype = "xsd:string">CDK4</bp:standardName>
 <bp:displayName rdf:datatype = "xsd:string">CDK4</bp:displayName>
 <bp:cellularLocation rdf:resource="#_neuron_c1_" />
</bp:Protein>

<bp:BiochemicalReaction rdf:ID="STATE_TRANSITION_LEFT__PUFA-RIGHT__LO-_re970">
 <bp:participantStoichiometry rdf:resource="#PARTICIPANT_STOICHIOMETRY_re970_1592" />
 <bp:participantStoichiometry rdf:resource="#PARTICIPANT_STOICHIOMETRY_re970_1591" />
 <bp:conversionDirection rdf:datatype = "xsd:string">LEFT_TO_RIGHT</bp:conversionDirection>
 <bp:standardName rdf:datatype = "xsd:string">STATE_TRANSITION_LEFT__PUFA-RIGHT__LO-_re970</bp:standardName>
 <bp:left rdf:resource="#_PUFA_s2358_sa1841_" />
 <bp:interactionType rdf:resource="CELLDESIGNER_INTERACTION_VOCABULARY=STATE_TRANSITION" />
 <bp:right rdf:resource="#_LO_s2706_sa2183_" />
 <bp:xref rdf:resource="STATE_TRANSITION" />
</bp:BiochemicalReaction>

<bp:ComplexAssembly rdf:ID="HETERODIMER_ASSOCIATION_LEFT__Ca2_PLUS_-_CALM-RIGHT__CALM_Ca2_PLUS_-_re73">
 <bp:participantStoichiometry rdf:resource="#PARTICIPANT_STOICHIOMETRY_re73_139" />
 <bp:participantStoichiometry rdf:resource="#PARTICIPANT_STOICHIOMETRY_re73_138" />
 <bp:participantStoichiometry rdf:resource="#PARTICIPANT_STOICHIOMETRY_re73_137" />
 <bp:conversionDirection rdf:datatype = "xsd:string">LEFT_TO_RIGHT</bp:conversionDirection>
 <bp:standardName rdf:datatype = "xsd:string">HETERODIMER_ASSOCIATION_LEFT__Ca2_PLUS_-_CALM-RIGHT__CALM_Ca2_PLUS_-_re73</bp:standardName>
 <bp:left rdf:resource="#_Ca2_PLUS__s58_sa74_" />
 <bp:left rdf:resource="#_CALM_s199_sa23_" />
 <bp:interactionType rdf:resource="CELLDESIGNER_INTERACTION_VOCABULARY=HETERODIMER_ASSOCIATION" />
 <bp:right rdf:resource="#_CALM_Ca2_PLUS__s3266_csa1_" />
 <bp:spontaneous rdf:datatype = "xsd:null">true</bp:spontaneous>
 <bp:xref rdf:resource="HETERODIMER_ASSOCIATION" />
</bp:ComplexAssembly>

<bp:Control rdf:about="re778_s3315_csa276_1248">
 <bp:xref rdf:resource="INHIBITION" />
 <bp:controlled rdf:resource="#STATE_TRANSITION_LEFT__TNF-RIGHT__TNF-_re778" />
 <bp:controlType rdf:datatype = "xsd:string">INHIBITION</bp:controlType>
 <bp:controller rdf:resource="#_PPARA_ligands_PPARA_s3315_csa276_" />
</bp:Control>

<bp:Stoichiometry rdf:ID="PARTICIPANT_STOICHIOMETRY_re1214_1921">
 <bp:physicalEntity rdf:resource="#_unknown_s3687_sa2601_" />
 <bp:stoichiometricCoefficient rdf:datatype = "xsd:float">1.0</bp:stoichiometricCoefficient>
</bp:Stoichiometry>

<bp:Stoichiometry rdf:ID="PARTICIPANT_STOICHIOMETRY_re1214_1922">
 <bp:physicalEntity rdf:resource="#_chemotaxis_s3688_sa2602_" />
 <bp:stoichiometricCoefficient rdf:datatype = "xsd:float">1.0</bp:stoichiometricCoefficient>
</bp:Stoichiometry>

<bp:BiochemicalReaction rdf:ID="STATE_TRANSITION_LEFT__GTPase-RIGHT__GTPase-_re704">
 <bp:participantStoichiometry rdf:resource="#PARTICIPANT_STOICHIOMETRY_re704_1141" />
 <bp:participantStoichiometry rdf:resource="#PARTICIPANT_STOICHIOMETRY_re704_1140" />
 <bp:conversionDirection rdf:datatype = "xsd:string">LEFT_TO_RIGHT</bp:conversionDirection>
 <bp:standardName rdf:datatype = "xsd:string">STATE_TRANSITION_LEFT__GTPase-RIGHT__GTPase-_re704</bp:standardName>
 <bp:left rdf:resource="#_GTPase_s2864_sa2269_" />
 <bp:interactionType rdf:resource="CELLDESIGNER_INTERACTION_VOCABULARY=STATE_TRANSITION" />
 <bp:right rdf:resource="#_GTPase_s3530_sa1567_" />
 <bp:xref rdf:resource="STATE_TRANSITION" />
</bp:BiochemicalReaction>

<bp:SmallMolecule rdf:ID="_GGPP_s1102_sa806_">
 <bp:standardName rdf:datatype = "xsd:string">GGPP</bp:standardName>
 <bp:displayName rdf:datatype = "xsd:string">GGPP</bp:displayName>
 <bp:cellularLocation rdf:resource="#_neuron_c1_" />
</bp:SmallMolecule>

<bp:Protein rdf:ID="_PTEN_s2369_sa1855_">
 <bp:standardName rdf:datatype = "xsd:string">PTEN</bp:standardName>
 <bp:displayName rdf:datatype = "xsd:string">PTEN</bp:displayName>
 <bp:cellularLocation rdf:resource="#_neuron_c1_" />
</bp:Protein>

<bp:Stoichiometry rdf:ID="_C2orf28_s105_sa345__STOICHIOMETRY_ID">
 <bp:physicalEntity rdf:resource="#_C2orf28_s105_sa345_" />
 <bp:stoichiometricCoefficient rdf:datatype = "xsd:float">1.0</bp:stoichiometricCoefficient>
</bp:Stoichiometry>

<bp:EntityFeature rdf:ID="_C3A__C3A_s1293_sa949__Active_">
</bp:EntityFeature>

<bp:Stoichiometry rdf:ID="_AP1_s3631_sa2535__STOICHIOMETRY_ID">
 <bp:physicalEntity rdf:resource="#_AP1_s3631_sa2535_" />
 <bp:stoichiometricCoefficient rdf:datatype = "xsd:float">2.0</bp:stoichiometricCoefficient>
</bp:Stoichiometry>

<bp:Stoichiometry rdf:ID="_AGER_s2682_sa2425__STOICHIOMETRY_ID">
 <bp:physicalEntity rdf:resource="#_AGER_s2682_sa2425_" />
 <bp:stoichiometricCoefficient rdf:datatype = "xsd:float">4.0</bp:stoichiometricCoefficient>
</bp:Stoichiometry>

<bp:Stoichiometry rdf:ID="_CASP1_s3723_sa2633__STOICHIOMETRY_ID">
 <bp:physicalEntity rdf:resource="#_CASP1_s3723_sa2633_" />
 <bp:stoichiometricCoefficient rdf:datatype = "xsd:float">2.0</bp:stoichiometricCoefficient>
</bp:Stoichiometry>

<bp:TransportWithBiochemicalReaction rdf:ID="TRANSPORT_LEFT__Ubiquinol-RIGHT__Q-_re222">
 <bp:participantStoichiometry rdf:resource="#PARTICIPANT_STOICHIOMETRY_re222_318" />
 <bp:participantStoichiometry rdf:resource="#PARTICIPANT_STOICHIOMETRY_re222_317" />
 <bp:conversionDirection rdf:datatype = "xsd:string">LEFT_TO_RIGHT</bp:conversionDirection>
 <bp:standardName rdf:datatype = "xsd:string">TRANSPORT_LEFT__Ubiquinol-RIGHT__Q-_re222</bp:standardName>
 <bp:left rdf:resource="#_Ubiquinol_s3155_sa284_" />
 <bp:interactionType rdf:resource="CELLDESIGNER_INTERACTION_VOCABULARY=TRANSPORT" />
 <bp:right rdf:resource="#_Q_s169_sa292_" />
 <bp:xref rdf:resource="TRANSPORT" />
</bp:TransportWithBiochemicalReaction>

<bp:Conversion rdf:ID="KNOWN_TRANSITION_OMITTED_LEFT__NPD1-RIGHT__PPARG_-_re1294">
 <bp:participantStoichiometry rdf:resource="#PARTICIPANT_STOICHIOMETRY_re1294_2049" />
 <bp:participantStoichiometry rdf:resource="#PARTICIPANT_STOICHIOMETRY_re1294_2050" />
 <bp:conversionDirection rdf:datatype = "xsd:string">LEFT_TO_RIGHT</bp:conversionDirection>
 <bp:standardName rdf:datatype = "xsd:string">KNOWN_TRANSITION_OMITTED_LEFT__NPD1-RIGHT__PPARG_-_re1294</bp:standardName>
 <bp:left rdf:resource="#_NPD1_s3827_sa2736_" />
 <bp:interactionType rdf:resource="CELLDESIGNER_INTERACTION_VOCABULARY=KNOWN_TRANSITION_OMITTED" />
 <bp:right rdf:resource="#_PPARG__s3832_sa2741_" />
 <bp:xref rdf:resource="KNOWN_TRANSITION_OMITTED" />
</bp:Conversion>

<bp:Complex rdf:ID="_GUCY1_NO_s3217_csa120_">
 <bp:component rdf:resource="#_NO_s1262_sa919_" />
 <bp:component rdf:resource="#_GUCY1_s1261_sa873_" />
 <bp:standardName rdf:datatype = "xsd:string">GUCY1-NO</bp:standardName>
 <bp:displayName rdf:datatype = "xsd:string">GUCY1-NO</bp:displayName>
 <bp:cellularLocation rdf:resource="#_postsynaptic_density_c12_" />
</bp:Complex>

<bp:Control rdf:ID="KNOWN_TRANSITION_OMITTED_LEFT__sphingolipid-RIGHT__Lipid_raft__increase-_re1348">
 <bp:xref rdf:resource="KNOWN_TRANSITION_OMITTED" />
 <bp:standardName rdf:datatype = "xsd:string">KNOWN_TRANSITION_OMITTED_LEFT__sphingolipid-RIGHT__Lipid_raft__increase-_re1348</bp:standardName>
 <bp:controlled rdf:resource="#_Lipid_raft__increase_s3934_sa2852_" />
 <bp:controller rdf:resource="#_sphingolipid_s3936_sa2854_" />
</bp:Control>

<bp:SmallMolecule rdf:ID="_DHA_s3823_sa2732_">
 <bp:standardName rdf:datatype = "xsd:string">DHA</bp:standardName>
 <bp:displayName rdf:datatype = "xsd:string">DHA</bp:displayName>
 <bp:cellularLocation rdf:resource="#_neuron_c1_" />
</bp:SmallMolecule>

<bp:Stoichiometry rdf:ID="PARTICIPANT_STOICHIOMETRY_re309_470">
 <bp:physicalEntity rdf:resource="#_unknown_s82_sa161_" />
 <bp:stoichiometricCoefficient rdf:datatype = "xsd:float">1.0</bp:stoichiometricCoefficient>
</bp:Stoichiometry>

<bp:Conversion rdf:ID="KNOWN_TRANSITION_OMITTED_LEFT__Ca2_PLUS_-RIGHT__superoxide_anion-_re967">
 <bp:participantStoichiometry rdf:resource="#PARTICIPANT_STOICHIOMETRY_re967_1587" />
 <bp:participantStoichiometry rdf:resource="#PARTICIPANT_STOICHIOMETRY_re967_1588" />
 <bp:conversionDirection rdf:datatype = "xsd:string">LEFT_TO_RIGHT</bp:conversionDirection>
 <bp:standardName rdf:datatype = "xsd:string">KNOWN_TRANSITION_OMITTED_LEFT__Ca2_PLUS_-RIGHT__superoxide_anion-_re967</bp:standardName>
 <bp:left rdf:resource="#_Ca2_PLUS__s58_sa74_" />
 <bp:interactionType rdf:resource="CELLDESIGNER_INTERACTION_VOCABULARY=KNOWN_TRANSITION_OMITTED" />
 <bp:right rdf:resource="#_superoxide_anion_s2702_sa2179_" />
 <bp:xref rdf:resource="KNOWN_TRANSITION_OMITTED" />
</bp:Conversion>

<bp:Stoichiometry rdf:ID="_HMGB1_s3807_sa2716__STOICHIOMETRY_ID">
 <bp:physicalEntity rdf:resource="#_HMGB1_s3807_sa2716_" />
 <bp:stoichiometricCoefficient rdf:datatype = "xsd:float">1.0</bp:stoichiometricCoefficient>
</bp:Stoichiometry>

<bp:Complex rdf:ID="_VLDR_APOE_s3599_csa286_">
 <bp:component rdf:resource="#_VLDR_s3600_sa2504_" />
 <bp:component rdf:resource="#_APOE_s470_sa315_" />
 <bp:standardName rdf:datatype = "xsd:string">VLDR-APOE</bp:standardName>
 <bp:displayName rdf:datatype = "xsd:string">VLDR-APOE</bp:displayName>
 <bp:cellularLocation rdf:resource="#_microglia_c4_" />
</bp:Complex>

<bp:Control rdf:about="re880_s3192_csa245_1434">
 <bp:xref rdf:resource="INHIBITION" />
 <bp:controlled rdf:resource="#STATE_TRANSITION_LEFT__NFKB_responsive_genes-RIGHT__NFKB_responsive_genes-_re880" />
 <bp:controlType rdf:datatype = "xsd:string">INHIBITION</bp:controlType>
 <bp:controller rdf:resource="#_NICD_INPP5K_CSHL1_HAT1_s3192_csa245_" />
</bp:Control>

<bp:Stoichiometry rdf:ID="_glucose_s3899_sa2815__STOICHIOMETRY_ID">
 <bp:physicalEntity rdf:resource="#_glucose_s3899_sa2815_" />
 <bp:stoichiometricCoefficient rdf:datatype = "xsd:float">1.0</bp:stoichiometricCoefficient>
</bp:Stoichiometry>

<bp:Stoichiometry rdf:ID="_NOS_s155_sa94__STOICHIOMETRY_ID">
 <bp:physicalEntity rdf:resource="#_NOS_s155_sa94_" />
 <bp:stoichiometricCoefficient rdf:datatype = "xsd:float">1.0</bp:stoichiometricCoefficient>
</bp:Stoichiometry>

<bp:Stoichiometry rdf:ID="_NTRK2_s2293_sa1786__STOICHIOMETRY_ID">
 <bp:physicalEntity rdf:resource="#_NTRK2_s2293_sa1786_" />
 <bp:stoichiometricCoefficient rdf:datatype = "xsd:float">1.0</bp:stoichiometricCoefficient>
</bp:Stoichiometry>

<bp:TemplateReactionRegulation rdf:about="re206_s906_sa628_298">
 <bp:xref rdf:resource="CATALYSIS" />
 <bp:controlled rdf:resource="#TRANSCRIPTION_LEFT__PDH-RIGHT__PDH-_re206" />
 <bp:controller rdf:resource="#_estrogen_s906_sa622_" />
</bp:TemplateReactionRegulation>

<bp:Catalysis rdf:about="re964_s2701_sa2178_1579">
 <bp:xref rdf:resource="CATALYSIS" />
 <bp:controlled rdf:resource="#STATE_TRANSITION_LEFT__GSH-RIGHT__GSSG-_re964" />
 <bp:controller rdf:resource="#_GPX_s2701_sa2178_" />
</bp:Catalysis>

<bp:Stoichiometry rdf:ID="PARTICIPANT_STOICHIOMETRY_re904_1497">
 <bp:physicalEntity rdf:resource="#_RPS6KB_s2613_sa2081_" />
 <bp:stoichiometricCoefficient rdf:datatype = "xsd:float">1.0</bp:stoichiometricCoefficient>
</bp:Stoichiometry>

<bp:Stoichiometry rdf:ID="PARTICIPANT_STOICHIOMETRY_re904_1498">
 <bp:physicalEntity rdf:resource="#_RPS6KB_s2613_sa2082_" />
 <bp:stoichiometricCoefficient rdf:datatype = "xsd:float">1.0</bp:stoichiometricCoefficient>
</bp:Stoichiometry>

<bp:Protein rdf:ID="_IRS_s2367_sa1851_">
 <bp:feature rdf:resource="#_IRS__IRS_s2367_sa1851__Active_" />
 <bp:standardName rdf:datatype = "xsd:string">IRS</bp:standardName>
 <bp:displayName rdf:datatype = "xsd:string">IRS</bp:displayName>
 <bp:cellularLocation rdf:resource="#_neuron_c1_" />
</bp:Protein>

<bp:BiochemicalReaction rdf:ID="STATE_TRANSITION_LEFT__Squalene-RIGHT__Oxydosqualene-_re353">
 <bp:participantStoichiometry rdf:resource="#PARTICIPANT_STOICHIOMETRY_re353_570" />
 <bp:participantStoichiometry rdf:resource="#PARTICIPANT_STOICHIOMETRY_re353_571" />
 <bp:conversionDirection rdf:datatype = "xsd:string">LEFT_TO_RIGHT</bp:conversionDirection>
 <bp:standardName rdf:datatype = "xsd:string">STATE_TRANSITION_LEFT__Squalene-RIGHT__Oxydosqualene-_re353</bp:standardName>
 <bp:left rdf:resource="#_Squalene_s1100_sa804_" />
 <bp:interactionType rdf:resource="CELLDESIGNER_INTERACTION_VOCABULARY=STATE_TRANSITION" />
 <bp:right rdf:resource="#_Oxydosqualene_s1107_sa811_" />
 <bp:xref rdf:resource="STATE_TRANSITION" />
</bp:BiochemicalReaction>

<bp:Stoichiometry rdf:ID="PARTICIPANT_STOICHIOMETRY_re309_468">
 <bp:physicalEntity rdf:resource="#_APP_APBB1_s3326_csa20_" />
 <bp:stoichiometricCoefficient rdf:datatype = "xsd:float">1.0</bp:stoichiometricCoefficient>
</bp:Stoichiometry>

<bp:Catalysis rdf:about="re1172_s3612_csa289_1839">
 <bp:xref rdf:resource="CATALYSIS" />
 <bp:controlled rdf:resource="#STATE_TRANSITION_LEFT__NFKB-RIGHT__NFKB-_re1172" />
 <bp:controller rdf:resource="#_RAGE_AmyloidB_s3612_csa289_" />
</bp:Catalysis>

<bp:Stoichiometry rdf:ID="PARTICIPANT_STOICHIOMETRY_re309_469">
 <bp:physicalEntity rdf:resource="#_APBB1_AICD_s3372_csa97_" />
 <bp:stoichiometricCoefficient rdf:datatype = "xsd:float">1.0</bp:stoichiometricCoefficient>
</bp:Stoichiometry>

<bp:Stoichiometry rdf:ID="_MAT1A_s1523_sa1168__STOICHIOMETRY_ID">
 <bp:physicalEntity rdf:resource="#_MAT1A_s1523_sa1168_" />
 <bp:stoichiometricCoefficient rdf:datatype = "xsd:float">1.0</bp:stoichiometricCoefficient>
</bp:Stoichiometry>

<bp:TransportWithBiochemicalReaction rdf:ID="TRANSPORT_LEFT__TF-RIGHT__TF-_re907">
 <bp:participantStoichiometry rdf:resource="#PARTICIPANT_STOICHIOMETRY_re907_1504" />
 <bp:participantStoichiometry rdf:resource="#PARTICIPANT_STOICHIOMETRY_re907_1503" />
 <bp:conversionDirection rdf:datatype = "xsd:string">LEFT_TO_RIGHT</bp:conversionDirection>
 <bp:standardName rdf:datatype = "xsd:string">TRANSPORT_LEFT__TF-RIGHT__TF-_re907</bp:standardName>
 <bp:left rdf:resource="#_TF_s2621_sa2083_" />
 <bp:interactionType rdf:resource="CELLDESIGNER_INTERACTION_VOCABULARY=TRANSPORT" />
 <bp:right rdf:resource="#_TF_s2921_sa2084_" />
 <bp:xref rdf:resource="TRANSPORT" />
</bp:TransportWithBiochemicalReaction>

<bp:Conversion rdf:ID="KNOWN_TRANSITION_OMITTED_LEFT__7_dehydrocholesterol-RIGHT__cholesterol-_re355">
 <bp:participantStoichiometry rdf:resource="#PARTICIPANT_STOICHIOMETRY_re355_575" />
 <bp:participantStoichiometry rdf:resource="#PARTICIPANT_STOICHIOMETRY_re355_574" />
 <bp:conversionDirection rdf:datatype = "xsd:string">LEFT_TO_RIGHT</bp:conversionDirection>
 <bp:standardName rdf:datatype = "xsd:string">KNOWN_TRANSITION_OMITTED_LEFT__7_dehydrocholesterol-RIGHT__cholesterol-_re355</bp:standardName>
 <bp:left rdf:resource="#_7_dehydrocholesterol_s2383_sa1869_" />
 <bp:interactionType rdf:resource="CELLDESIGNER_INTERACTION_VOCABULARY=KNOWN_TRANSITION_OMITTED" />
 <bp:right rdf:resource="#_cholesterol_s87_sa190_" />
 <bp:xref rdf:resource="KNOWN_TRANSITION_OMITTED" />
</bp:Conversion>

<bp:Stoichiometry rdf:ID="_WISP1_s1790_sa1325__STOICHIOMETRY_ID">
 <bp:physicalEntity rdf:resource="#_WISP1_s1790_sa1325_" />
 <bp:stoichiometricCoefficient rdf:datatype = "xsd:float">1.0</bp:stoichiometricCoefficient>
</bp:Stoichiometry>

<bp:Conversion rdf:ID="KNOWN_TRANSITION_OMITTED_LEFT__ceramide-RIGHT__ceramide_1_P-_re1149">
 <bp:participantStoichiometry rdf:resource="#PARTICIPANT_STOICHIOMETRY_re1149_1795" />
 <bp:participantStoichiometry rdf:resource="#PARTICIPANT_STOICHIOMETRY_re1149_1794" />
 <bp:conversionDirection rdf:datatype = "xsd:string">LEFT_TO_RIGHT</bp:conversionDirection>
 <bp:standardName rdf:datatype = "xsd:string">KNOWN_TRANSITION_OMITTED_LEFT__ceramide-RIGHT__ceramide_1_P-_re1149</bp:standardName>
 <bp:left rdf:resource="#_ceramide_s2346_sa1825_" />
 <bp:interactionType rdf:resource="CELLDESIGNER_INTERACTION_VOCABULARY=KNOWN_TRANSITION_OMITTED" />
 <bp:right rdf:resource="#_ceramide_1_P_s3577_sa2485_" />
 <bp:xref rdf:resource="KNOWN_TRANSITION_OMITTED" />
</bp:Conversion>

<bp:Control rdf:ID="KNOWN_TRANSITION_OMITTED_LEFT__Oligomeric_AmyloidB-RIGHT__oxidative_stress-_re1146">
 <bp:xref rdf:resource="KNOWN_TRANSITION_OMITTED" />
 <bp:standardName rdf:datatype = "xsd:string">KNOWN_TRANSITION_OMITTED_LEFT__Oligomeric_AmyloidB-RIGHT__oxidative_stress-_re1146</bp:standardName>
 <bp:controlled rdf:resource="#_oxidative_stress_s1912_sa1432_" />
 <bp:controller rdf:resource="#_Oligomeric_AmyloidB_s597_sa47_" />
</bp:Control>

<bp:Pathway rdf:ID="_Cell_membrane_s2986_sa2349_">
 <bp:standardName rdf:datatype = "xsd:string">Cell membrane</bp:standardName>
 <bp:displayName rdf:datatype = "xsd:string">Cell membrane</bp:displayName>
</bp:Pathway>

<bp:Stoichiometry rdf:ID="_COX2_s3835_sa2744__STOICHIOMETRY_ID">
 <bp:physicalEntity rdf:resource="#_COX2_s3835_sa2744_" />
 <bp:stoichiometricCoefficient rdf:datatype = "xsd:float">1.0</bp:stoichiometricCoefficient>
</bp:Stoichiometry>

<bp:SmallMolecule rdf:ID="_NO_s1246_sa916_">
 <bp:standardName rdf:datatype = "xsd:string">NO</bp:standardName>
 <bp:displayName rdf:datatype = "xsd:string">NO</bp:displayName>
 <bp:cellularLocation rdf:resource="#__default_" />
</bp:SmallMolecule>

<bp:SmallMolecule rdf:ID="_Glyceraldehyde_P_s648_sa246_">
 <bp:standardName rdf:datatype = "xsd:string">Glyceraldehyde-P</bp:standardName>
 <bp:displayName rdf:datatype = "xsd:string">Glyceraldehyde-P</bp:displayName>
 <bp:cellularLocation rdf:resource="#__default_" />
</bp:SmallMolecule>

<bp:TransportWithBiochemicalReaction rdf:ID="TRANSPORT_LEFT__sulfite-RIGHT__sulfite-_re484">
 <bp:participantStoichiometry rdf:resource="#PARTICIPANT_STOICHIOMETRY_re484_796" />
 <bp:participantStoichiometry rdf:resource="#PARTICIPANT_STOICHIOMETRY_re484_795" />
 <bp:conversionDirection rdf:datatype = "xsd:string">LEFT_TO_RIGHT</bp:conversionDirection>
 <bp:standardName rdf:datatype = "xsd:string">TRANSPORT_LEFT__sulfite-RIGHT__sulfite-_re484</bp:standardName>
 <bp:left rdf:resource="#_sulfite_s1333_sa997_" />
 <bp:interactionType rdf:resource="CELLDESIGNER_INTERACTION_VOCABULARY=TRANSPORT" />
 <bp:right rdf:resource="#_sulfite_s1346_sa1010_" />
 <bp:xref rdf:resource="TRANSPORT" />
</bp:TransportWithBiochemicalReaction>

<bp:Catalysis rdf:about="re342_s1089_sa793_542">
 <bp:xref rdf:resource="CATALYSIS" />
 <bp:controlled rdf:resource="#STATE_TRANSITION_LEFT__mevalonic_acid-RIGHT__Mevalonate_5_phosphate-_re342" />
 <bp:controller rdf:resource="#_MVK_s1089_sa793_" />
</bp:Catalysis>

<bp:Stoichiometry rdf:ID="_TNFA_s3657_sa2574__STOICHIOMETRY_ID">
 <bp:physicalEntity rdf:resource="#_TNFA_s3657_sa2574_" />
 <bp:stoichiometricCoefficient rdf:datatype = "xsd:float">1.0</bp:stoichiometricCoefficient>
</bp:Stoichiometry>

<bp:ComplexAssembly rdf:ID="HETERODIMER_ASSOCIATION_LEFT__NTF-_RTK-RIGHT__NTF_RTK-_re926">
 <bp:participantStoichiometry rdf:resource="#PARTICIPANT_STOICHIOMETRY_re926_1536" />
 <bp:participantStoichiometry rdf:resource="#PARTICIPANT_STOICHIOMETRY_re926_1534" />
 <bp:participantStoichiometry rdf:resource="#PARTICIPANT_STOICHIOMETRY_re926_1535" />
 <bp:conversionDirection rdf:datatype = "xsd:string">LEFT_TO_RIGHT</bp:conversionDirection>
 <bp:standardName rdf:datatype = "xsd:string">HETERODIMER_ASSOCIATION_LEFT__NTF-_RTK-RIGHT__NTF_RTK-_re926</bp:standardName>
 <bp:left rdf:resource="#_NTF_s2657_sa2117_" />
 <bp:left rdf:resource="#_RTK_s2078_sa1598_" />
 <bp:interactionType rdf:resource="CELLDESIGNER_INTERACTION_VOCABULARY=HETERODIMER_ASSOCIATION" />
 <bp:right rdf:resource="#_NTF_RTK_s3178_csa250_" />
 <bp:spontaneous rdf:datatype = "xsd:null">true</bp:spontaneous>
 <bp:xref rdf:resource="HETERODIMER_ASSOCIATION" />
</bp:ComplexAssembly>

<bp:Catalysis rdf:about="re1314_s1137_sa2777_2082">
 <bp:xref rdf:resource="CATALYSIS" />
 <bp:controlled rdf:resource="#STATE_TRANSITION_LEFT__AMPAR_-RIGHT__AMPAR-_re1314" />
 <bp:controller rdf:resource="#_AmyloidB_s1137_sa837_" />
</bp:Catalysis>

<bp:TransportWithBiochemicalReaction rdf:ID="TRANSPORT_LEFT__NFKB1_RELA-RIGHT__NFKB1_RELA-_re1054">
 <bp:participantStoichiometry rdf:resource="#PARTICIPANT_STOICHIOMETRY_re1054_1655" />
 <bp:participantStoichiometry rdf:resource="#PARTICIPANT_STOICHIOMETRY_re1054_1656" />
 <bp:conversionDirection rdf:datatype = "xsd:string">LEFT_TO_RIGHT</bp:conversionDirection>
 <bp:standardName rdf:datatype = "xsd:string">TRANSPORT_LEFT__NFKB1_RELA-RIGHT__NFKB1_RELA-_re1054</bp:standardName>
 <bp:left rdf:resource="#_NFKB1_RELA_s3308_csa269_" />
 <bp:interactionType rdf:resource="CELLDESIGNER_INTERACTION_VOCABULARY=TRANSPORT" />
 <bp:right rdf:resource="#_NFKB1_RELA_s3310_csa270_" />
 <bp:xref rdf:resource="TRANSPORT" />
</bp:TransportWithBiochemicalReaction>

<bp:Catalysis rdf:about="re809_s403_sa2474_1300">
 <bp:xref rdf:resource="UNKNOWN_CATALYSIS" />
 <bp:controlled rdf:resource="#STATE_TRANSITION_LEFT__sphingomyelin-RIGHT__ceramide-_re809" />
 <bp:controller rdf:resource="#_AA_s403_sa159_" />
</bp:Catalysis>

<bp:Control rdf:about="re901_s2610_sa2076_1487">
 <bp:xref rdf:resource="INHIBITION" />
 <bp:controlled rdf:resource="#STATE_TRANSITION_LEFT__HIF-RIGHT__HIF-_re901" />
 <bp:controlType rdf:datatype = "xsd:string">INHIBITION</bp:controlType>
 <bp:controller rdf:resource="#_VHL_s2610_sa2076_" />
</bp:Control>

<bp:Complex rdf:ID="_TLR4_DAMPs_s3711_csa300_">
 <bp:component rdf:resource="#_TLR4_s3591_sa2497_" />
 <bp:component rdf:resource="#_DAMPs_s3733_sa2647_" />
 <bp:standardName rdf:datatype = "xsd:string">TLR4-DAMPs</bp:standardName>
 <bp:displayName rdf:datatype = "xsd:string">TLR4-DAMPs</bp:displayName>
 <bp:cellularLocation rdf:resource="#_microglia_c4_" />
</bp:Complex>

<bp:Stoichiometry rdf:ID="PARTICIPANT_STOICHIOMETRY_re1236_1951">
 <bp:physicalEntity rdf:resource="#_CASP1_s3723_sa2633_" />
 <bp:stoichiometricCoefficient rdf:datatype = "xsd:float">1.0</bp:stoichiometricCoefficient>
</bp:Stoichiometry>

<bp:Stoichiometry rdf:ID="PARTICIPANT_STOICHIOMETRY_re1236_1950">
 <bp:physicalEntity rdf:resource="#_CASP1_s3723_sa2633_" />
 <bp:stoichiometricCoefficient rdf:datatype = "xsd:float">1.0</bp:stoichiometricCoefficient>
</bp:Stoichiometry>

<bp:SmallMolecule rdf:ID="_PPARA_ligands_s2226_sa1730_">
 <bp:standardName rdf:datatype = "xsd:string">PPARA ligands</bp:standardName>
 <bp:displayName rdf:datatype = "xsd:string">PPARA ligands</bp:displayName>
 <bp:cellularLocation rdf:resource="#__default_" />
</bp:SmallMolecule>

<bp:Protein rdf:ID="_STX_s2748_sa2215_">
 <bp:feature rdf:resource="#_STX__STX_s2748_sa2215__Active_" />
 <bp:standardName rdf:datatype = "xsd:string">STX</bp:standardName>
 <bp:displayName rdf:datatype = "xsd:string">STX</bp:displayName>
 <bp:cellularLocation rdf:resource="#_neuron_c1_" />
</bp:Protein>

<bp:Protein rdf:ID="_RAS_s1418_sa1080_">
 <bp:standardName rdf:datatype = "xsd:string">RAS</bp:standardName>
 <bp:displayName rdf:datatype = "xsd:string">RAS</bp:displayName>
 <bp:cellularLocation rdf:resource="#_neuron_c1_" />
</bp:Protein>

<bp:Stoichiometry rdf:ID="PARTICIPANT_STOICHIOMETRY_re344_550">
 <bp:physicalEntity rdf:resource="#_IPP_s1092_sa796_" />
 <bp:stoichiometricCoefficient rdf:datatype = "xsd:float">1.0</bp:stoichiometricCoefficient>
</bp:Stoichiometry>

<bp:BiochemicalReaction rdf:ID="STATE_TRANSITION_LEFT__Unknown_CASP-RIGHT__Unknown_CASP-_re167">
 <bp:participantStoichiometry rdf:resource="#PARTICIPANT_STOICHIOMETRY_re167_262" />
 <bp:participantStoichiometry rdf:resource="#PARTICIPANT_STOICHIOMETRY_re167_261" />
 <bp:conversionDirection rdf:datatype = "xsd:string">LEFT_TO_RIGHT</bp:conversionDirection>
 <bp:standardName rdf:datatype = "xsd:string">STATE_TRANSITION_LEFT__Unknown_CASP-RIGHT__Unknown_CASP-_re167</bp:standardName>
 <bp:left rdf:resource="#_Unknown_CASP_s104_sa215_" />
 <bp:interactionType rdf:resource="CELLDESIGNER_INTERACTION_VOCABULARY=STATE_TRANSITION" />
 <bp:right rdf:resource="#_Unknown_CASP_s104_sa218_" />
 <bp:xref rdf:resource="STATE_TRANSITION" />
</bp:BiochemicalReaction>

<bp:Stoichiometry rdf:ID="PARTICIPANT_STOICHIOMETRY_re326_502">
 <bp:physicalEntity rdf:resource="#_ALLOP_s2872_sa2275_" />
 <bp:stoichiometricCoefficient rdf:datatype = "xsd:float">1.0</bp:stoichiometricCoefficient>
</bp:Stoichiometry>

<bp:Stoichiometry rdf:ID="PARTICIPANT_STOICHIOMETRY_re326_500">
 <bp:physicalEntity rdf:resource="#_NADPH_s1044_sa751_" />
 <bp:stoichiometricCoefficient rdf:datatype = "xsd:float">1.0</bp:stoichiometricCoefficient>
</bp:Stoichiometry>

<bp:Stoichiometry rdf:ID="PARTICIPANT_STOICHIOMETRY_re326_501">
 <bp:physicalEntity rdf:resource="#_NADP_PLUS__s1045_sa752_" />
 <bp:stoichiometricCoefficient rdf:datatype = "xsd:float">1.0</bp:stoichiometricCoefficient>
</bp:Stoichiometry>

<bp:Protein rdf:ID="_STX_s2748_sa2214_">
 <bp:standardName rdf:datatype = "xsd:string">STX</bp:standardName>
 <bp:displayName rdf:datatype = "xsd:string">STX</bp:displayName>
 <bp:cellularLocation rdf:resource="#_neuron_c1_" />
</bp:Protein>
[truncated: 1,842,078 more chars]
